# Supplementary material for: Complement is activated by elevated IgG3 hexameric platforms and deposits C4b onto distinct antibody domains
Source: Nat Commun. 2023 Jul 7;14:4027. doi: 10.1038/s41467-023-39788-5 (PMC10328927; doi:10.1038/s41467-023-39788-5)
Supplement: Supplementary file 4 — Supplementary Data 1 [file 41467_2023_39788_MOESM4_ESM.xlsx]

## Sheet: Description
Supplementary Data 1: Crosslinked peptides between C4b and IgG1 and 3, respectively, as identified based on LC-MS/MS analysis of tryptic peptides and XlinkX searches
Only crosslinked peptides between C4B and IgG1/3 with a score above 25 are shown.

## Sheet: IgG3 with liposomes and NHS
Sequence	XlinkX Score	m/z [Da]	Charge	M+H+	First Scan	RT [min]	Δ [ppm]	Accessions	Sequence A	Modifications A	Crosslinker Position A	Protein Accession A	Sequence B	Modifications B	Crosslinker Position B	Protein Accession B	Spectrum File
GCGEQTMIYLAPTLAASR-CPEPKSCDTPPPCPR	87.91	930.426	4	3718.68	12004	31.5903	-1.19374	IgG3_heavy-C4b	GCGEQTMIYLAPTLAASR	C2(Carbamidomethyl);Q5(QnaarSTK)	5	C4b	CPEPKSCDTPPPCPR	C1(Carbamidomethyl);K5(QnaarSTK);C7(Carbamidomethyl);C13(Carbamidomethyl)	5	IgG3_heavy	L20222001053a.raw
GCGEQTMIYLAPTLAASR-CPEPKSCDTPPPCPR	50.29	934.423	4	3734.67	10848	29.8338	0.6534	IgG3_heavy-C4b	GCGEQTMIYLAPTLAASR	C2(Carbamidomethyl);Q5(QnaarSTK);M7(Oxidation)	5	C4b	CPEPKSCDTPPPCPR	C1(Carbamidomethyl);K5(QnaarSTK);C7(Carbamidomethyl);C13(Carbamidomethyl)	5	IgG3_heavy	L20222001053a.raw
GCGEQTMIYLAPTLAASR-CPEPKSCDTPPPCPR	82.75	930.425	4	3718.68	10973	31.5843	-0.20868	IgG3_heavy-C4b	GCGEQTMIYLAPTLAASR	C2(Carbamidomethyl);Q5(QnaarSTK)	5	C4b	CPEPKSCDTPPPCPR	C1(Carbamidomethyl);K5(QnaarSTK);C7(Carbamidomethyl);C13(Carbamidomethyl)	5	IgG3_heavy	L20222001054a.raw
GCGEQTMIYLAPTLAASR-CPEPKSCDTPPPCPR	63.28	934.424	4	3734.67	9739	29.6334	0.19568	IgG3_heavy-C4b	GCGEQTMIYLAPTLAASR	C2(Carbamidomethyl);Q5(QnaarSTK);M7(Oxidation)	5	C4b	CPEPKSCDTPPPCPR	C1(Carbamidomethyl);K5(QnaarSTK);C7(Carbamidomethyl);C13(Carbamidomethyl)	5	IgG3_heavy	L20222001054a.raw
GCGEQTMIYLAPTLAASR-SCDTPPPCPR	86.11	1036.47	3	3107.41	13307	33.5908	-0.32924	IgG3_heavy-C4b	GCGEQTMIYLAPTLAASR	C2(Carbamidomethyl);Q5(QnaarSTK)	5	C4b	SCDTPPPCPR	S1(QnaarSTK);C2(Carbamidomethyl);C8(Carbamidomethyl)	1	IgG3_heavy	L20222001053a.raw
GCGEQTMIYLAPTLAASR-SCDTPPPCPR	43.7	1036.47	3	3107.4	12142	31.8024	0.14232	IgG3_heavy-C4b	GCGEQTMIYLAPTLAASR	C2(Carbamidomethyl);Q5(QnaarSTK)	5	C4b	SCDTPPPCPR	S1(QnaarSTK);C2(Carbamidomethyl);C8(Carbamidomethyl)	1	IgG3_heavy	L20222001053a.raw
GCGEQTMIYLAPTLAASR-SCDTPPPCPR	86.11	1041.8	3	3123.4	11862	31.3761	0.35038	IgG3_heavy-C4b	GCGEQTMIYLAPTLAASR	C2(Carbamidomethyl);Q5(QnaarSTK);M7(Oxidation)	5	C4b	SCDTPPPCPR	S1(QnaarSTK);C2(Carbamidomethyl);C8(Carbamidomethyl)	1	IgG3_heavy	L20222001053a.raw
GCGEQTMIYLAPTLAASR-SCDTPPPCPR	72.23	781.605	4	3123.4	10739	29.6611	0.21785	IgG3_heavy-C4b	GCGEQTMIYLAPTLAASR	C2(Carbamidomethyl);Q5(QnaarSTK);M7(Oxidation)	5	C4b	SCDTPPPCPR	C2(Carbamidomethyl);T4(QnaarSTK);C8(Carbamidomethyl)	4	IgG3_heavy	L20222001053a.raw
GCGEQTMIYLAPTLAASR-SCDTPPPCPR	35.88	781.605	4	3123.4	10887	29.8955	0.92157	IgG3_heavy-C4b	GCGEQTMIYLAPTLAASR	C2(Carbamidomethyl);Q5(QnaarSTK);M7(Oxidation)	5	C4b	SCDTPPPCPR	S1(QnaarSTK);C2(Carbamidomethyl);C8(Carbamidomethyl)	1	IgG3_heavy	L20222001053a.raw
GCGEQTMIYLAPTLAASR-SCDTPPPCPR	75.31	777.607	4	3107.4	10972	31.5829	0.28418	IgG3_heavy-C4b	GCGEQTMIYLAPTLAASR	C2(Carbamidomethyl);Q5(QnaarSTK)	5	C4b	SCDTPPPCPR	C2(Carbamidomethyl);T4(QnaarSTK);C8(Carbamidomethyl)	4	IgG3_heavy	L20222001054a.raw
GCGEQTMIYLAPTLAASR-SCDTPPPCPR	62.71	777.607	4	3107.4	11111	31.7996	0.28418	IgG3_heavy-C4b	GCGEQTMIYLAPTLAASR	C2(Carbamidomethyl);Q5(QnaarSTK)	5	C4b	SCDTPPPCPR	C2(Carbamidomethyl);T4(QnaarSTK);C8(Carbamidomethyl)	4	IgG3_heavy	L20222001054a.raw
GCGEQTMIYLAPTLAASR-SCDTPPPCPR	58.64	1036.47	3	3107.4	11018	31.6544	0.96754	IgG3_heavy-C4b	GCGEQTMIYLAPTLAASR	C2(Carbamidomethyl);Q5(QnaarSTK)	5	C4b	SCDTPPPCPR	S1(QnaarSTK);C2(Carbamidomethyl);C8(Carbamidomethyl)	1	IgG3_heavy	L20222001054a.raw
GCGEQTMIYLAPTLAASR-SCDTPPPCPR	86.11	1041.8	3	3123.4	10781	31.2895	0.93681	IgG3_heavy-C4b	GCGEQTMIYLAPTLAASR	C2(Carbamidomethyl);Q5(QnaarSTK);M7(Oxidation)	5	C4b	SCDTPPPCPR	S1(QnaarSTK);C2(Carbamidomethyl);C8(Carbamidomethyl)	1	IgG3_heavy	L20222001054a.raw
GCGEQTMIYLAPTLAASR-SCDTPPPCPR	62.71	781.605	4	3123.4	9619	29.4443	0.06147	IgG3_heavy-C4b	GCGEQTMIYLAPTLAASR	C2(Carbamidomethyl);Q5(QnaarSTK);M7(Oxidation)	5	C4b	SCDTPPPCPR	C2(Carbamidomethyl);T4(QnaarSTK);C8(Carbamidomethyl)	4	IgG3_heavy	L20222001054a.raw
GCGEQTMIYLAPTLAASR-SCDTPPPCPR	60.52	1041.8	3	3123.4	10958	31.56	0.46767	IgG3_heavy-C4b	GCGEQTMIYLAPTLAASR	C2(Carbamidomethyl);Q5(QnaarSTK);M7(Oxidation)	5	C4b	SCDTPPPCPR	S1(QnaarSTK);C2(Carbamidomethyl);C8(Carbamidomethyl)	1	IgG3_heavy	L20222001054a.raw
GCGEQTMIYLAPTLAASR-SCDTPPPCPR	50.29	781.604	4	3123.4	10809	31.3325	1.54709	IgG3_heavy-C4b	GCGEQTMIYLAPTLAASR	C2(Carbamidomethyl);Q5(QnaarSTK);M7(Oxidation)	5	C4b	SCDTPPPCPR	S1(QnaarSTK);C2(Carbamidomethyl);C8(Carbamidomethyl)	1	IgG3_heavy	L20222001054a.raw
GCGEQTMIYLAPTLAASR-SCDTPPPCPR	44.14	781.606	4	3123.4	9923	29.9271	-0.1731	IgG3_heavy-C4b	GCGEQTMIYLAPTLAASR	C2(Carbamidomethyl);Q5(QnaarSTK);M7(Oxidation)	5	C4b	SCDTPPPCPR	C2(Carbamidomethyl);T4(QnaarSTK);C8(Carbamidomethyl)	4	IgG3_heavy	L20222001054a.raw
GCGEQTMIYLAPTLAASR-SCDTPPPCPR	35.88	781.605	4	3123.4	9752	29.6552	0.29604	IgG3_heavy-C4b	GCGEQTMIYLAPTLAASR	C2(Carbamidomethyl);Q5(QnaarSTK);M7(Oxidation)	5	C4b	SCDTPPPCPR	C2(Carbamidomethyl);T4(QnaarSTK);C8(Carbamidomethyl)	4	IgG3_heavy	L20222001054a.raw
GCGEQTMIYLAPTLAASR-SCDTPPPCPR	75.31	1036.47	3	3107.4	12852	33.6371	0.14232	IgG3_heavy-C4b	GCGEQTMIYLAPTLAASR	C2(Carbamidomethyl);Q5(QnaarSTK)	5	C4b	SCDTPPPCPR	S1(QnaarSTK);C2(Carbamidomethyl);C8(Carbamidomethyl)	1	IgG3_heavy	L20222001055a.raw
GCGEQTMIYLAPTLAASR-SCDTPPPCPR	67.03	777.607	4	3107.41	11617	31.6964	0.04841	IgG3_heavy-C4b	GCGEQTMIYLAPTLAASR	C2(Carbamidomethyl);Q5(QnaarSTK)	5	C4b	SCDTPPPCPR	C2(Carbamidomethyl);T4(QnaarSTK);C8(Carbamidomethyl)	4	IgG3_heavy	L20222001055a.raw
GCGEQTMIYLAPTLAASR-SCDTPPPCPR	29.98	1036.47	3	3107.4	11631	31.7167	0.84965	IgG3_heavy-C4b	GCGEQTMIYLAPTLAASR	C2(Carbamidomethyl);Q5(QnaarSTK)	5	C4b	SCDTPPPCPR	S1(QnaarSTK);C2(Carbamidomethyl);C8(Carbamidomethyl)	1	IgG3_heavy	L20222001055a.raw
GCGEQTMIYLAPTLAASR-SCDTPPPCPR	86.11	1041.8	3	3123.4	11353	31.2833	0.46767	IgG3_heavy-C4b	GCGEQTMIYLAPTLAASR	C2(Carbamidomethyl);Q5(QnaarSTK);M7(Oxidation)	5	C4b	SCDTPPPCPR	S1(QnaarSTK);C2(Carbamidomethyl);C8(Carbamidomethyl)	1	IgG3_heavy	L20222001055a.raw
GCGEQTMIYLAPTLAASR-SCDTPPPCPR	44.14	781.605	4	3123.4	10172	29.4106	0.29604	IgG3_heavy-C4b	GCGEQTMIYLAPTLAASR	C2(Carbamidomethyl);Q5(QnaarSTK);M7(Oxidation)	5	C4b	SCDTPPPCPR	C2(Carbamidomethyl);T4(QnaarSTK);C8(Carbamidomethyl)	4	IgG3_heavy	L20222001055a.raw
GCGEQTMIYLAPTLAASR-SCDTPPPCPR	44.14	781.606	4	3123.4	10335	29.6701	-0.01672	IgG3_heavy-C4b	GCGEQTMIYLAPTLAASR	C2(Carbamidomethyl);Q5(QnaarSTK);M7(Oxidation)	5	C4b	SCDTPPPCPR	C2(Carbamidomethyl);T4(QnaarSTK);C8(Carbamidomethyl)	4	IgG3_heavy	L20222001055a.raw
GCGEQTMIYLAPTLAASR-SCDTPPPCPR	40.71	781.605	4	3123.4	11395	31.3494	0.21785	IgG3_heavy-C4b	GCGEQTMIYLAPTLAASR	C2(Carbamidomethyl);Q5(QnaarSTK);M7(Oxidation)	5	C4b	SCDTPPPCPR	S1(QnaarSTK);C2(Carbamidomethyl);C8(Carbamidomethyl)	1	IgG3_heavy	L20222001055a.raw
GCGEQTMIYLAPTLAASR-STSGGTAALGCLVK	94.69	1086.87	3	3258.58	14543	35.4828	-0.70752	IgG3_heavy-C4b	GCGEQTMIYLAPTLAASR	C2(Carbamidomethyl);Q5(QnaarSTK);M7(Oxidation)	5	C4b	STSGGTAALGCLVK	S1(QnaarSTK);C11(Carbamidomethyl)	1	IgG3_heavy	L20222001053a.raw
GCGEQTMIYLAPTLAASR-STSGGTAALGCLVK	109.86	1081.53	3	3242.59	14561	37.2432	0.10463	IgG3_heavy-C4b	GCGEQTMIYLAPTLAASR	C2(Carbamidomethyl);Q5(QnaarSTK)	5	C4b	STSGGTAALGCLVK	S1(QnaarSTK);C11(Carbamidomethyl)	1	IgG3_heavy	L20222001054a.raw
GCGEQTMIYLAPTLAASR-STSGGTAALGCLVK	63.28	811.401	4	3242.58	14548	37.2249	0.76779	IgG3_heavy-C4b	GCGEQTMIYLAPTLAASR	C2(Carbamidomethyl);Q5(QnaarSTK)	5	C4b	STSGGTAALGCLVK	S1(QnaarSTK);C11(Carbamidomethyl)	1	IgG3_heavy	L20222001054a.raw
GCGEQTMIYLAPTLAASR-STSGGTAALGCLVK	101.11	1086.86	3	3258.58	13396	35.3936	1.09117	IgG3_heavy-C4b	GCGEQTMIYLAPTLAASR	C2(Carbamidomethyl);Q5(QnaarSTK);M7(Oxidation)	5	C4b	STSGGTAALGCLVK	S1(QnaarSTK);C11(Carbamidomethyl)	1	IgG3_heavy	L20222001054a.raw
GCGEQTMIYLAPTLAASR-STSGGTAALGCLVK	87.91	1086.86	3	3258.58	13971	35.3947	0.07941	IgG3_heavy-C4b	GCGEQTMIYLAPTLAASR	C2(Carbamidomethyl);Q5(QnaarSTK);M7(Oxidation)	5	C4b	STSGGTAALGCLVK	S1(QnaarSTK);C11(Carbamidomethyl)	1	IgG3_heavy	L20222001055a.raw
GCGEQTMIYLAPTLAASR-VSNKALPAPIEK	40.43	797.668	4	3187.65	13654	34.1221	-0.33367	IgG3_heavy-C4b	GCGEQTMIYLAPTLAASR	C2(Carbamidomethyl);Q5(QnaarSTK)	5	C4b	VSNKALPAPIEK	K4(QnaarSTK)	4	IgG3_heavy	L20222001053a.raw
GCGEQTMIYLAPTLAASR-VSNKALPAPIEK	42.11	801.666	4	3203.64	12393	32.1904	0.51952	IgG3_heavy-C4b	GCGEQTMIYLAPTLAASR	C2(Carbamidomethyl);Q5(QnaarSTK);M7(Oxidation)	5	C4b	VSNKALPAPIEK	K4(QnaarSTK)	4	IgG3_heavy	L20222001053a.raw
GCGEQTMIYLAPTLAASR-VSNKALPAPIEK	45.08	797.668	4	3187.65	12532	34.0383	-0.86997	IgG3_heavy-C4b	GCGEQTMIYLAPTLAASR	C2(Carbamidomethyl);Q5(QnaarSTK)	5	C4b	VSNKALPAPIEK	S2(QnaarSTK)	2	IgG3_heavy	L20222001054a.raw
GCGEQTMIYLAPTLAASR-VSNKALPAPIEK	52	801.666	4	3203.64	11320	32.1231	0.44329	IgG3_heavy-C4b	GCGEQTMIYLAPTLAASR	C2(Carbamidomethyl);Q5(QnaarSTK);M7(Oxidation)	5	C4b	VSNKALPAPIEK	S2(QnaarSTK)	2	IgG3_heavy	L20222001054a.raw
GCGEQTMIYLAPTLAASR-VSNKALPAPIEK	40.43	797.668	4	3187.65	13152	34.1105	-0.71674	IgG3_heavy-C4b	GCGEQTMIYLAPTLAASR	C2(Carbamidomethyl);Q5(QnaarSTK)	5	C4b	VSNKALPAPIEK	K4(QnaarSTK)	4	IgG3_heavy	L20222001055a.raw
GCGEQTMIYLAPTLAASR-VSNKALPAPIEK	40.04	801.667	4	3203.64	11942	32.2011	-0.16656	IgG3_heavy-C4b	GCGEQTMIYLAPTLAASR	C2(Carbamidomethyl);Q5(QnaarSTK);M7(Oxidation)	5	C4b	VSNKALPAPIEK	K4(QnaarSTK)	4	IgG3_heavy	L20222001055a.raw

## Sheet: IgG1 with liposomes and NHS
Sequence	XlinkX Score	m/z [Da]	Charge	M+H+	First Scan	RT [min]	Δ [ppm]	Accessions	Sequence A	Modifications A	Crosslinker Position A	Protein Accession A	Sequence B	Modifications B	Crosslinker Position B	Protein Accession B	Spectrum File
GCGEQTMIYLAPTLAASR-VSNKALPAPIEK	53.17	1063.22	3	3187.65	12004	34.1197	0.21756	IgG3_heavy-C4b	GCGEQTMIYLAPTLAASR	C2(Carbamidomethyl);Q5(QnaarSTK)	5	C4b	VSNKALPAPIEK	K4(QnaarSTK)	4	IgG3_heavy	L20222001051a.raw
GCGEQTMIYLAPTLAASR-VSNKALPAPIEK	42.11	801.666	4	3203.64	10833	32.2059	0.29083	IgG3_heavy-C4b	GCGEQTMIYLAPTLAASR	C2(Carbamidomethyl);Q5(QnaarSTK);M7(Oxidation)	5	C4b	VSNKALPAPIEK	K4(QnaarSTK)	4	IgG3_heavy	L20222001051a.raw
GCGEQTMIYLAPTLAASR-VSNKALPAPIEK	40.04	797.668	4	3187.65	12000	34.1141	-0.25706	IgG3_heavy-C4b	GCGEQTMIYLAPTLAASR	C2(Carbamidomethyl);Q5(QnaarSTK)	5	C4b	VSNKALPAPIEK	K4(QnaarSTK)	4	IgG3_heavy	L20222001051a.raw
GCGEQTMIYLAPTLAASR-VSNKALPAPIEK	35.3	801.667	4	3203.64	12455	32.2572	-0.16656	IgG3_heavy-C4b	GCGEQTMIYLAPTLAASR	C2(Carbamidomethyl);Q5(QnaarSTK);M7(Oxidation)	5	C4b	VSNKALPAPIEK	K4(QnaarSTK)	4	IgG3_heavy	L20222001050a.raw
GCGEQTMIYLAPTLAASR-VSNKALPAPIEK	35.3	797.668	4	3187.65	13701	34.189	-0.25706	IgG3_heavy-C4b	GCGEQTMIYLAPTLAASR	C2(Carbamidomethyl);Q5(QnaarSTK)	5	C4b	VSNKALPAPIEK	K4(QnaarSTK)	4	IgG3_heavy	L20222001050a.raw
