# Supplementary material for: Complement is activated by elevated IgG3 hexameric platforms and deposits C4b onto distinct antibody domains
Source: Nat Commun. 2023 Jul 7;14:4027. doi: 10.1038/s41467-023-39788-5 (PMC10328927; doi:10.1038/s41467-023-39788-5)
Supplement: Supplementary file 6 — Source Data [file 41467_2023_39788_MOESM6_ESM.xlsx]

## Sheet: Fig4, SupplementaryFigs3,12-16
Source Data can be found in Supplementary Data 1

## Sheet: Supplementary Fig. 2a
Raw													Baseline corrected													normalised
IgG1						IgG3							IgG1						IgG3							IgG1						IgG3
IgG1 280 nm		IgG1 260 nm		IgG1 230 nm		IgG3 280 nm		IgG3 260 nm		IgG3 230 nm			IgG1 280 nm		IgG1 260 nm		IgG1 230 nm		IgG3 280 nm		IgG3 260 nm		IgG3 230 nm			IgG1 280 nm		IgG1 260 nm		IgG1 230 nm		IgG3 280 nm		IgG3 260 nm		IgG3 230 nm
ml	mAU	ml	mAU	ml	mAU	ml	mAU	ml	mAU	ml	mAU		ml	mAU	ml	mAU	ml	mAU	ml	mAU	ml	mAU	ml	mAU		ml	mAU	ml	mAU	ml	mAU	ml	mAU	ml	mAU	ml	mAU
-0.200364	-0.004793	-0.200364	-0.003971	-0.200364	-0.01154	-0.200445	-0.002841	-0.200445	0	-0.200445	0		-0.200364	0	-0.200364	0	-0.200364	0	-0.200445	0	-0.200445	0	-0.200445	0		-0.200364	0	-0.200364	0	-0.200364	0	-0.200445	0	-0.200445	0	-0.200445	0
-0.200231	-0.005164	-0.199698	-0.003971	-0.199698	-0.01154	-0.200312	-0.003407	-0.19978	-0.003494	-0.19978	-0.039876		-0.200231	0	-0.199698	0	-0.199698	0	-0.200312	0	-0.19978	0	-0.19978	0		-0.200231	0	-0.199698	0	-0.199698	0	-0.200312	0	-0.19978	0	-0.19978	0
-0.200098	-0.010276	-0.199032	-0.002617	-0.199032	-0.007604	-0.200179	-0.009974	-0.199114	-0.002644	-0.199114	-0.030168		-0.200098	0	-0.199032	0	-0.199032	0	-0.200179	0	-0.199114	0	-0.199114	0		-0.200098	0	-0.199032	0	-0.199032	0	-0.200179	0	-0.199114	0	-0.199114	0
-0.199965	-0.021705	-0.198367	-0.001986	-0.198367	-0.00577	-0.200046	-0.024721	-0.198448	-0.002187	-0.198448	-0.019938		-0.199965	0	-0.198367	0	-0.198367	0	-0.200046	0	-0.198448	0	-0.198448	0		-0.199965	0	-0.198367	0	-0.198367	0	-0.200046	0	-0.198448	0	-0.198448	0
-0.199832	-0.03268	-0.197701	-0.012555	-0.197701	-0.00577	-0.199913	-0.03857	-0.197782	-0.0249	-0.197782	-0.019938		-0.199832	0	-0.197701	0	-0.197701	0	-0.199913	0	-0.197782	0	-0.197782	0		-0.199832	0	-0.197701	0	-0.197701	0	-0.199913	0	-0.197782	0	-0.197782	0
-0.199698	-0.042149	-0.197035	-0.030806	-0.197035	-0.032525	-0.19978	-0.051041	-0.197117	-0.069477	-0.197117	-0.087708		-0.199698	0	-0.197035	0	-0.197035	0	-0.19978	0	-0.197117	0	-0.197117	0		-0.199698	0	-0.197035	0	-0.197035	0	-0.19978	0	-0.197117	0	-0.197117	0
-0.199565	-0.04043	-0.196369	-0.052801	-0.196369	-0.091844	-0.199646	-0.049539	-0.196451	-0.112448	-0.196451	-0.285681		-0.199565	0	-0.196369	0	-0.196369	0	-0.199646	0	-0.196451	0	-0.196451	0		-0.199565	0	-0.196369	0	-0.196369	0	-0.199646	0	-0.196451	0	-0.196451	0
-0.199432	-0.031382	-0.195703	-0.077406	-0.195703	-0.156854	-0.199513	-0.039586	-0.195785	-0.152486	-0.195785	-0.543989		-0.199432	0	-0.195703	0	-0.195703	0	-0.199513	0	-0.195785	0	-0.195785	0		-0.199432	0	-0.195703	0	-0.195703	0	-0.199513	0	-0.195785	0	-0.195785	0
-0.199299	-0.036642	-0.195038	-0.100711	-0.195038	-0.220086	-0.19938	-0.046453	-0.19512	-0.189635	-0.19512	-0.79342		-0.199299	0	-0.195038	0	-0.195038	0	-0.19938	0	-0.19512	0	-0.19512	0		-0.199299	0	-0.195038	0	-0.195038	0	-0.19938	0	-0.19512	0	-0.19512	0
-0.199166	-0.041845	-0.194372	-0.119085	-0.194372	-0.279446	-0.199247	-0.053499	-0.194454	-0.221221	-0.194454	-1.02506		-0.199166	0	-0.194372	0	-0.194372	0	-0.199247	0	-0.194454	0	-0.194454	0		-0.199166	0	-0.194372	0	-0.194372	0	-0.199247	0	-0.194454	0	-0.194454	0
-0.199033	-0.047143	-0.193706	-0.134965	-0.193706	-0.341656	-0.199114	-0.060843	-0.193788	-0.249422	-0.193788	-1.25468		-0.199033	0	-0.193706	0	-0.193706	0	-0.199114	0	-0.193788	0	-0.193788	0		-0.199033	0	-0.193706	0	-0.193706	0	-0.199114	0	-0.193788	0	-0.193788	0
-0.1989	-0.052327	-0.19304	-0.147861	-0.19304	-0.396813	-0.198981	-0.068068	-0.193123	-0.28213	-0.193123	-1.49711		-0.1989	0	-0.19304	0	-0.19304	0	-0.198981	0	-0.193123	0	-0.193123	0		-0.1989	0	-0.19304	0	-0.19304	0	-0.198981	0	-0.193123	0	-0.193123	0
-0.198766	-0.057458	-0.192374	-0.153574	-0.192374	-0.435101	-0.198848	-0.074913	-0.192457	-0.315741	-0.192457	-1.74376		-0.198766	0	-0.192374	0	-0.192374	0	-0.198848	0	-0.192457	0	-0.192457	0		-0.198766	0	-0.192374	0	-0.192374	0	-0.198848	0	-0.192457	0	-0.192457	0
-0.198633	-0.062684	-0.191708	-0.147807	-0.191708	-0.442595	-0.198714	-0.081921	-0.191791	-0.345879	-0.191791	-1.99048		-0.198633	0	-0.191708	0	-0.191708	0	-0.198714	0	-0.191791	0	-0.191791	0		-0.198633	0	-0.191708	0	-0.191708	0	-0.198714	0	-0.191791	0	-0.191791	0
-0.1985	-0.067978	-0.191043	-0.113117	-0.191043	-0.396857	-0.198581	-0.088919	-0.191125	-0.352927	-0.191125	-2.23259		-0.1985	0	-0.191043	0	-0.191043	0	-0.198581	0	-0.191125	0	-0.191125	0		-0.1985	0	-0.191043	0	-0.191043	0	-0.198581	0	-0.191125	0	-0.191125	0
-0.198367	-0.073276	-0.190377	-0.064312	-0.190377	-0.293661	-0.198448	-0.095909	-0.19046	-0.337129	-0.19046	-2.39241		-0.198367	0	-0.190377	0	-0.190377	0	-0.198448	0	-0.19046	0	-0.19046	0		-0.198367	0	-0.190377	0	-0.190377	0	-0.198448	0	-0.19046	0	-0.19046	0
-0.198234	-0.078435	-0.189711	-0.008421	-0.189711	-0.146268	-0.198315	-0.10289	-0.189794	-0.275314	-0.189794	-2.41425		-0.198234	0	-0.189711	0	-0.189711	0	-0.198315	0	-0.189794	0	-0.189794	0		-0.198234	0	-0.189711	0	-0.189711	0	-0.198315	0	-0.189794	0	-0.189794	0
-0.198101	-0.083665	-0.189045	0.055039	-0.189045	0.038114	-0.198182	-0.110016	-0.189128	-0.121657	-0.189128	-2.0206		-0.198101	0	-0.189045	0	-0.189045	0	-0.198182	0	-0.189128	0	-0.189128	0		-0.198101	0	-0.189045	0	-0.189045	0	-0.198182	0	-0.189128	0	-0.189128	0
-0.197968	-0.088898	-0.188379	0.148316	-0.188379	0.25271	-0.198049	-0.117329	-0.188463	0.800984	-0.188463	-0.84219		-0.197968	0	-0.188379	0	-0.188379	0	-0.198049	0	-0.188463	0	-0.188463	0		-0.197968	0	-0.188379	0	-0.188379	0	-0.198049	0	-0.188463	0	-0.188463	0
-0.197834	-0.094086	-0.187713	0.27595	-0.187713	0.502241	-0.197916	-0.124291	-0.187797	2.76011	-0.187797	1.1857		-0.197834	0	-0.187713	0	-0.187713	0	-0.197916	0	-0.187797	0	-0.187797	0		-0.197834	0	-0.187713	0	-0.187713	0	-0.197916	0	-0.187797	0	-0.187797	0
-0.197701	-0.099373	-0.187048	0.438594	-0.187048	0.832233	-0.197782	-0.131069	-0.187131	5.49007	-0.187131	4.34281		-0.197701	0	-0.187048	0	-0.187048	0	-0.197782	0	-0.187131	0	-0.187131	0		-0.197701	0	-0.187048	0	-0.187048	0	-0.197782	0	-0.187131	0	-0.187131	0
-0.197568	-0.10464	-0.186382	0.657681	-0.186382	1.22747	-0.197649	-0.138165	-0.186466	9.32652	-0.186466	8.63615		-0.197568	0	-0.186382	0	-0.186382	0	-0.197649	0	-0.186466	0	-0.186466	0		-0.197568	0	-0.186382	0	-0.186382	0	-0.197649	0	-0.186466	0	-0.186466	0
-0.197435	-0.109772	-0.185716	0.982512	-0.185716	1.69469	-0.197516	-0.145447	-0.1858	14.138	-0.1858	13.7835		-0.197435	0	-0.185716	0	-0.185716	0	-0.197516	0	-0.1858	0	-0.1858	0		-0.197435	0	-0.185716	0	-0.185716	0	-0.197516	0	-0.1858	0	-0.1858	0
-0.197302	-0.114487	-0.18505	1.41556	-0.18505	2.29402	-0.197383	-0.152379	-0.185134	19.4823	-0.185134	19.6779		-0.197302	0	-0.18505	0	-0.18505	0	-0.197383	0	-0.185134	0	-0.185134	0		-0.197302	0	-0.18505	0	-0.18505	0	-0.197383	0	-0.185134	0	-0.185134	0
-0.197169	-0.11889	-0.184384	2.00278	-0.184384	3.03953	-0.19725	-0.158952	-0.184468	25.4505	-0.184468	26.2322		-0.197169	0	-0.184384	0	-0.184384	0	-0.19725	0	-0.184468	0	-0.184468	0		-0.197169	0	-0.184384	0	-0.184384	0	-0.19725	0	-0.184468	0	-0.184468	0
-0.197036	-0.123277	-0.183718	2.77645	-0.183718	3.89722	-0.197117	-0.16548	-0.183803	32.0425	-0.183803	33.3327		-0.197036	0	-0.183718	0	-0.183718	0	-0.197117	0	-0.183803	0	-0.183803	0		-0.197036	0	-0.183718	0	-0.183718	0	-0.197117	0	-0.183803	0	-0.183803	0
-0.196902	-0.127648	-0.183053	3.69433	-0.183053	4.90074	-0.196984	-0.17184	-0.183137	38.9777	-0.183137	40.8829		-0.196902	0	-0.183053	0	-0.183053	0	-0.196984	0	-0.183137	0	-0.183137	0		-0.196902	0	-0.183053	0	-0.183053	0	-0.196984	0	-0.183137	0	-0.183137	0
-0.196769	-0.132091	-0.182387	4.73583	-0.182387	6.03106	-0.19685	-0.178046	-0.182471	45.968	-0.182471	48.2618		-0.196769	0	-0.182387	0	-0.182387	0	-0.19685	0	-0.182471	0	-0.182471	0		-0.196769	0	-0.182387	0	-0.182387	0	-0.19685	0	-0.182471	0	-0.182471	0
-0.196636	-0.136528	-0.181721	5.93364	-0.181721	7.26234	-0.196717	-0.184394	-0.181806	52.3314	-0.181806	54.9981		-0.196636	0	-0.181721	0	-0.181721	0	-0.196717	0	-0.181806	0	-0.181806	0		-0.196636	0	-0.181721	0	-0.181721	0	-0.196717	0	-0.181806	0	-0.181806	0
-0.196503	-0.140943	-0.181055	7.26328	-0.181055	8.62059	-0.196584	-0.19074	-0.18114	57.7834	-0.18114	61.0155		-0.196503	0	-0.181055	0	-0.181055	0	-0.196584	0	-0.18114	0	-0.18114	0		-0.196503	0	-0.181055	0	-0.181055	0	-0.196584	0	-0.18114	0	-0.18114	0
-0.19637	-0.145408	-0.180389	8.69095	-0.180389	10.0974	-0.196451	-0.197081	-0.180474	62.3666	-0.180474	65.7953		-0.19637	0	-0.180389	0	-0.180389	0	-0.196451	0	-0.180474	0	-0.180474	0		-0.19637	0	-0.180389	0	-0.180389	0	-0.196451	0	-0.180474	0	-0.180474	0
-0.196237	-0.149913	-0.179723	10.1668	-0.179723	11.5751	-0.196318	-0.202814	-0.179809	65.6601	-0.179809	69.3134		-0.196237	0	-0.179723	0	-0.179723	0	-0.196318	0	-0.179809	0	-0.179809	0		-0.196237	0	-0.179723	0	-0.179723	0	-0.196318	0	-0.179809	0	-0.179809	0
-0.196104	-0.154506	-0.179058	11.58	-0.179058	13.003	-0.196185	-0.207887	-0.179143	67.8678	-0.179143	71.885		-0.196104	0	-0.179058	0	-0.179058	0	-0.196185	0	-0.179143	0	-0.179143	0		-0.196104	0	-0.179058	0	-0.179058	0	-0.196185	0	-0.179143	0	-0.179143	0
-0.195971	-0.159084	-0.178392	12.8943	-0.178392	14.2916	-0.196052	-0.213014	-0.178477	69.4426	-0.178477	73.608		-0.195971	0	-0.178392	0	-0.178392	0	-0.196052	0	-0.178477	0	-0.178477	0		-0.195971	0	-0.178392	0	-0.178392	0	-0.196052	0	-0.178477	0	-0.178477	0
-0.195837	-0.163648	-0.177726	14.0734	-0.177726	15.4109	-0.195918	-0.218005	-0.177812	70.2845	-0.177812	74.5826		-0.195837	0	-0.177726	0	-0.177726	0	-0.195918	0	-0.177812	0	-0.177812	0		-0.195837	0	-0.177726	0	-0.177726	0	-0.195918	0	-0.177812	0	-0.177812	0
-0.195704	-0.168198	-0.17706	15.0676	-0.17706	16.4022	-0.195785	-0.223008	-0.177146	70.4874	-0.177146	75.023		-0.195704	0	-0.17706	0	-0.17706	0	-0.195785	0	-0.177146	0	-0.177146	0		-0.195704	0	-0.17706	0	-0.17706	0	-0.195785	0	-0.177146	0	-0.177146	0
-0.195571	-0.172734	-0.176394	15.9116	-0.176394	17.2247	-0.195652	-0.227992	-0.17648	70.3157	-0.17648	75.0443		-0.195571	0	-0.176394	0	-0.176394	0	-0.195652	0	-0.17648	0	-0.17648	0		-0.195571	0	-0.176394	0	-0.176394	0	-0.195652	0	-0.17648	0	-0.17648	0
-0.195438	-0.176934	-0.175728	16.6399	-0.175728	17.8996	-0.195519	-0.232988	-0.175814	69.8354	-0.175814	74.7343		-0.195438	0	-0.175728	0	-0.175728	0	-0.195519	0	-0.175814	0	-0.175814	0		-0.195438	0	-0.175728	0	-0.175728	0	-0.195519	0	-0.175814	0	-0.175814	0
-0.195305	-0.180679	-0.175063	17.1637	-0.175063	18.4338	-0.195386	-0.236487	-0.175149	69.1417	-0.175149	74.2618		-0.195305	0	-0.175063	0	-0.175063	0	-0.195386	0	-0.175149	0	-0.175149	0		-0.195305	0	-0.175063	0	-0.175063	0	-0.195386	0	-0.175149	0	-0.175149	0
-0.195172	-0.184283	-0.174397	17.5039	-0.174397	18.7834	-0.195253	-0.238344	-0.174483	68.4078	-0.174483	73.7536		-0.195172	0	-0.174397	0	-0.174397	0	-0.195253	0	-0.174483	0	-0.174483	0		-0.195172	0	-0.174397	0	-0.174397	0	-0.195253	0	-0.174483	0	-0.174483	0
-0.195039	-0.187877	-0.173731	17.6714	-0.173731	18.8776	-0.19512	-0.239853	-0.173817	67.7389	-0.173817	73.3276		-0.195039	0	-0.173731	0	-0.173731	0	-0.19512	0	-0.173817	0	-0.173817	0		-0.195039	0	-0.173731	0	-0.173731	0	-0.19512	0	-0.173817	0	-0.173817	0
-0.194905	-0.190336	-0.173065	17.6955	-0.173065	18.8649	-0.194987	-0.240531	-0.173152	67.1915	-0.173152	73.0179		-0.194905	0	-0.173065	0	-0.173065	0	-0.194987	0	-0.173152	0	-0.173152	0		-0.194905	0	-0.173065	0	-0.173065	0	-0.194987	0	-0.173152	0	-0.173152	0
-0.194772	-0.192797	-0.172399	17.6431	-0.172399	18.7874	-0.194853	-0.241361	-0.172486	66.7479	-0.172486	72.7959		-0.194772	0	-0.172399	0	-0.172399	0	-0.194853	0	-0.172486	0	-0.172486	0		-0.194772	0	-0.172399	0	-0.172399	0	-0.194853	0	-0.172486	0	-0.172486	0
-0.194639	-0.196442	-0.171734	17.5227	-0.171734	18.6227	-0.19472	-0.242837	-0.17182	66.3874	-0.17182	72.6676		-0.194639	0	-0.171734	0	-0.171734	0	-0.19472	0	-0.17182	0	-0.17182	0		-0.194639	0	-0.171734	0	-0.171734	0	-0.19472	0	-0.17182	0	-0.17182	0
-0.194506	-0.20003	-0.171068	17.3375	-0.171068	18.4054	-0.194587	-0.244318	-0.171155	66.0456	-0.171155	72.5666		-0.194506	0	-0.171068	0	-0.171068	0	-0.194587	0	-0.171155	0	-0.171155	0		-0.194506	0	-0.171068	0	-0.171068	0	-0.194587	0	-0.171155	0	-0.171155	0
-0.194373	-0.203528	-0.170402	17.1094	-0.170402	18.1571	-0.194454	-0.246409	-0.170489	65.6983	-0.170489	72.4412		-0.194373	0	-0.170402	0	-0.170402	0	-0.194454	0	-0.170489	0	-0.170489	0		-0.194373	0	-0.170402	0	-0.170402	0	-0.194454	0	-0.170489	0	-0.170489	0
-0.19424	-0.207051	-0.169736	16.8404	-0.169736	17.8431	-0.194321	-0.249777	-0.169823	65.3581	-0.169823	72.311		-0.19424	0	-0.169736	0	-0.169736	0	-0.194321	0	-0.169823	0	-0.169823	0		-0.19424	0	-0.169736	0	-0.169736	0	-0.194321	0	-0.169823	0	-0.169823	0
-0.194107	-0.210566	-0.16907	16.509	-0.16907	17.4918	-0.194188	-0.253681	-0.169157	65.1068	-0.169157	72.2186		-0.194107	0	-0.16907	0	-0.16907	0	-0.194188	0	-0.169157	0	-0.169157	0		-0.194107	0	-0.16907	0	-0.16907	0	-0.194188	0	-0.169157	0	-0.169157	0
-0.193973	-0.213987	-0.168404	16.2112	-0.168404	17.1366	-0.194055	-0.257516	-0.168492	64.9071	-0.168492	72.1603		-0.193973	0	-0.168404	0	-0.168404	0	-0.194055	0	-0.168492	0	-0.168492	0		-0.193973	0	-0.168404	0	-0.168404	0	-0.194055	0	-0.168492	0	-0.168492	0
-0.19384	-0.217412	-0.167739	15.982	-0.167739	16.8996	-0.193921	-0.261435	-0.167826	64.6938	-0.167826	72.0733		-0.19384	0	-0.167739	0	-0.167739	0	-0.193921	0	-0.167826	0	-0.167826	0		-0.19384	0	-0.167739	0	-0.167739	0	-0.193921	0	-0.167826	0	-0.167826	0
-0.193707	-0.220901	-0.167073	15.8941	-0.167073	16.7932	-0.193788	-0.265354	-0.16716	64.4324	-0.16716	71.9118		-0.193707	0	-0.167073	0	-0.167073	0	-0.193788	0	-0.16716	0	-0.16716	0		-0.193707	0	-0.167073	0	-0.167073	0	-0.193788	0	-0.16716	0	-0.16716	0
-0.193574	-0.223822	-0.166407	15.8502	-0.166407	16.7646	-0.193655	-0.26887	-0.166495	64.0986	-0.166495	71.6958		-0.193574	0	-0.166407	0	-0.166407	0	-0.193655	0	-0.166495	0	-0.166495	0		-0.193574	0	-0.166407	0	-0.166407	0	-0.193655	0	-0.166495	0	-0.166495	0
-0.193441	-0.222718	-0.165741	15.8356	-0.165741	16.742	-0.193522	-0.268195	-0.165829	63.7476	-0.165829	71.4298		-0.193441	0	-0.165741	0	-0.165741	0	-0.193522	0	-0.165829	0	-0.165829	0		-0.193441	0	-0.165741	0	-0.165741	0	-0.193522	0	-0.165829	0	-0.165829	0
-0.193308	-0.218404	-0.165075	15.8882	-0.165075	16.8196	-0.193389	-0.264556	-0.165163	63.3528	-0.165163	71.1018		-0.193308	0	-0.165075	0	-0.165075	0	-0.193389	0	-0.165163	0	-0.165163	0		-0.193308	0	-0.165075	0	-0.165075	0	-0.193389	0	-0.165163	0	-0.165163	0
-0.193175	-0.21471	-0.164409	16.0508	-0.164409	16.9752	-0.193256	-0.26144	-0.164498	62.911	-0.164498	70.7097		-0.193175	0	-0.164409	0	-0.164409	0	-0.193256	0	-0.164498	0	-0.164498	0		-0.193175	0	-0.164409	0	-0.164409	0	-0.193256	0	-0.164498	0	-0.164498	0
-0.193041	-0.211469	-0.163744	16.2893	-0.163744	17.209	-0.193123	-0.258458	-0.163832	62.4764	-0.163832	70.2927		-0.193041	0	-0.163744	0	-0.163744	0	-0.193123	0	-0.163832	0	-0.163832	0		-0.193041	0	-0.163744	0	-0.163744	0	-0.193123	0	-0.163832	0	-0.163832	0
-0.192908	-0.207917	-0.163078	16.5561	-0.163078	17.4995	-0.192989	-0.254936	-0.163166	62.0363	-0.163166	69.8452		-0.192908	0	-0.163078	0	-0.163078	0	-0.192989	0	-0.163166	0	-0.163166	0		-0.192908	0	-0.163078	0	-0.163078	0	-0.192989	0	-0.163166	0	-0.163166	0
-0.192775	-0.204173	-0.162412	16.8527	-0.162412	17.7907	-0.192856	-0.251458	-0.162501	61.5483	-0.162501	69.3485		-0.192775	0	-0.162412	0	-0.162412	0	-0.192856	0	-0.162501	0	-0.162501	0		-0.192775	0	-0.162412	0	-0.162412	0	-0.192856	0	-0.162501	0	-0.162501	0
-0.192642	-0.200456	-0.161746	17.0913	-0.161746	18.0529	-0.192723	-0.247957	-0.161835	60.9653	-0.161835	68.7806		-0.192642	0	-0.161746	0	-0.161746	0	-0.192723	0	-0.161835	0	-0.161835	0		-0.192642	0	-0.161746	0	-0.161746	0	-0.192723	0	-0.161835	0	-0.161835	0
-0.192509	-0.193271	-0.16108	17.225	-0.16108	18.149	-0.19259	-0.24438	-0.161169	60.3606	-0.161169	68.1572		-0.192509	0	-0.16108	0	-0.16108	0	-0.19259	0	-0.161169	0	-0.161169	0		-0.192509	0	-0.16108	0	-0.16108	0	-0.19259	0	-0.161169	0	-0.161169	0
-0.192376	-0.183116	-0.160414	17.1838	-0.160414	18.1216	-0.192457	-0.240541	-0.160503	59.7621	-0.160503	67.5397		-0.192376	0	-0.160414	0	-0.160414	0	-0.192457	0	-0.160503	0	-0.160503	0		-0.192376	0	-0.160414	0	-0.160414	0	-0.192457	0	-0.160503	0	-0.160503	0
-0.192243	-0.173047	-0.159749	17.104	-0.159749	18.0141	-0.192324	-0.236483	-0.159838	59.2065	-0.159838	66.9461		-0.192243	0	-0.159749	0	-0.159749	0	-0.192324	0	-0.159838	0	-0.159838	0		-0.192243	0	-0.159749	0	-0.159749	0	-0.192324	0	-0.159838	0	-0.159838	0
-0.192109	-0.162925	-0.159083	16.9977	-0.159083	17.8778	-0.192191	-0.232523	-0.159172	58.6901	-0.159172	66.383		-0.192109	0	-0.159083	0	-0.159083	0	-0.192191	0	-0.159172	0	-0.159172	0		-0.192109	0	-0.159083	0	-0.159083	0	-0.192191	0	-0.159172	0	-0.159172	0
-0.191976	-0.1529	-0.158417	16.798	-0.158417	17.6531	-0.192057	-0.228404	-0.158506	58.2134	-0.158506	65.867		-0.191976	0	-0.158417	0	-0.158417	0	-0.192057	0	-0.158506	0	-0.158506	0		-0.191976	0	-0.158417	0	-0.158417	0	-0.192057	0	-0.158506	0	-0.158506	0
-0.191843	-0.142812	-0.157751	16.4479	-0.157751	17.2972	-0.191924	-0.224372	-0.157841	57.7693	-0.157841	65.3837		-0.191843	0	-0.157751	0	-0.157751	0	-0.191924	0	-0.157841	0	-0.157841	0		-0.191843	0	-0.157751	0	-0.157751	0	-0.191924	0	-0.157841	0	-0.157841	0
-0.19171	-0.132827	-0.157085	15.9611	-0.157085	16.7828	-0.191791	-0.220371	-0.157175	57.3589	-0.157175	64.9227		-0.19171	0	-0.157085	0	-0.157085	0	-0.191791	0	-0.157175	0	-0.157175	0		-0.19171	0	-0.157085	0	-0.157085	0	-0.191791	0	-0.157175	0	-0.157175	0
-0.191577	-0.122592	-0.156419	15.3952	-0.156419	16.173	-0.191658	-0.216292	-0.156509	56.976	-0.156509	64.5002		-0.191577	0	-0.156419	0	-0.156419	0	-0.191658	0	-0.156509	0	-0.156509	0		-0.191577	0	-0.156419	0	-0.156419	0	-0.191658	0	-0.156509	0	-0.156509	0
-0.191444	-0.112257	-0.155754	14.7774	-0.155754	15.5312	-0.191525	-0.212663	-0.155844	56.6328	-0.155844	64.116		-0.191444	0	-0.155754	0	-0.155754	0	-0.191525	0	-0.155844	0	-0.155844	0		-0.191444	0	-0.155754	0	-0.155754	0	-0.191525	0	-0.155844	0	-0.155844	0
-0.191311	-0.101803	-0.155088	14.1262	-0.155088	14.8463	-0.191392	-0.209166	-0.155178	56.3281	-0.155178	63.7423		-0.191311	0	-0.155088	0	-0.155088	0	-0.191392	0	-0.155178	0	-0.155178	0		-0.191311	0	-0.155088	0	-0.155088	0	-0.191392	0	-0.155178	0	-0.155178	0
-0.191177	-0.091159	-0.154422	13.4494	-0.154422	14.1356	-0.191259	-0.205809	-0.154512	56.0174	-0.154512	63.3571		-0.191177	0	-0.154422	0	-0.154422	0	-0.191259	0	-0.154512	0	-0.154512	0		-0.191177	0	-0.154422	0	-0.154422	0	-0.191259	0	-0.154512	0	-0.154512	0
-0.191044	-0.080533	-0.153756	12.7594	-0.153756	13.4134	-0.191125	-0.202567	-0.153846	55.668	-0.153846	62.9422		-0.191044	0	-0.153756	0	-0.153756	0	-0.191125	0	-0.153846	0	-0.153846	0		-0.191044	0	-0.153756	0	-0.153756	0	-0.191125	0	-0.153846	0	-0.153846	0
-0.190911	-0.070224	-0.15309	12.061	-0.15309	12.6746	-0.190992	-0.199122	-0.153181	55.2546	-0.153181	62.4838		-0.190911	0	-0.15309	0	-0.15309	0	-0.190992	0	-0.153181	0	-0.153181	0		-0.190911	0	-0.15309	0	-0.15309	0	-0.190992	0	-0.153181	0	-0.153181	0
-0.190778	-0.059975	-0.152425	11.3452	-0.152425	11.9392	-0.190859	-0.195655	-0.152515	54.7809	-0.152515	61.9431		-0.190778	0	-0.152425	0	-0.152425	0	-0.190859	0	-0.152515	0	-0.152515	0		-0.190778	0	-0.152425	0	-0.152425	0	-0.190859	0	-0.152515	0	-0.152515	0
-0.190645	-0.049737	-0.151759	10.681	-0.151759	11.2474	-0.190726	-0.192358	-0.151849	54.2437	-0.151849	61.3106		-0.190645	0	-0.151759	0	-0.151759	0	-0.190726	0	-0.151849	0	-0.151849	0		-0.190645	0	-0.151759	0	-0.151759	0	-0.190726	0	-0.151849	0	-0.151849	0
-0.190512	-0.039409	-0.151093	10.1073	-0.151093	10.6289	-0.190593	-0.187097	-0.151184	53.6462	-0.151184	60.6486		-0.190512	0	-0.151093	0	-0.151093	0	-0.190593	0	-0.151184	0	-0.151184	0		-0.190512	0	-0.151093	0	-0.151093	0	-0.190593	0	-0.151184	0	-0.151184	0
-0.190379	-0.028988	-0.150427	9.60602	-0.150427	10.0995	-0.19046	-0.179657	-0.150518	52.9722	-0.150518	59.9094		-0.190379	0	-0.150427	0	-0.150427	0	-0.19046	0	-0.150518	0	-0.150518	0		-0.190379	0	-0.150427	0	-0.150427	0	-0.19046	0	-0.150518	0	-0.150518	0
-0.190245	-0.018582	-0.149761	9.15031	-0.149761	9.63846	-0.190327	-0.171923	-0.149852	52.1857	-0.149852	59.0295		-0.190245	0	-0.149761	0	-0.149761	0	-0.190327	0	-0.149852	0	-0.149852	0		-0.190245	0	-0.149761	0	-0.149761	0	-0.190327	0	-0.149852	0	-0.149852	0
-0.190112	-0.008192	-0.149095	8.76792	-0.149095	9.22035	-0.190193	-0.164312	-0.149187	51.268	-0.149187	58.0439		-0.190112	0	-0.149095	0	-0.149095	0	-0.190193	0	-0.149187	0	-0.149187	0		-0.190112	0	-0.149095	0	-0.149095	0	-0.190193	0	-0.149187	0	-0.149187	0
-0.189979	0.002184	-0.14843	8.50615	-0.14843	8.98178	-0.19006	-0.156467	-0.148521	50.2892	-0.148521	56.9813		-0.189979	0	-0.14843	0	-0.14843	0	-0.19006	0	-0.148521	0	-0.148521	0		-0.189979	0	-0.14843	0	-0.14843	0	-0.19006	0	-0.148521	0	-0.148521	0
-0.189846	0.012545	-0.147764	8.46487	-0.147764	8.97033	-0.189927	-0.148469	-0.147855	49.2809	-0.147855	55.8927		-0.189846	0	-0.147764	0	-0.147764	0	-0.189927	0	-0.147855	0	-0.147855	0		-0.189846	0	-0.147764	0	-0.147764	0	-0.189927	0	-0.147855	0	-0.147855	0
-0.189713	0.024661	-0.147098	8.6377	-0.147098	9.1342	-0.189794	-0.140469	-0.147189	48.2661	-0.147189	54.8148		-0.189713	0	-0.147098	0	-0.147098	0	-0.189794	0	-0.147189	0	-0.147189	0		-0.189713	0	-0.147098	0	-0.147098	0	-0.189794	0	-0.147189	0	-0.147189	0
-0.18958	0.040314	-0.146432	8.94974	-0.146432	9.48198	-0.189661	-0.08186	-0.146524	47.2492	-0.146524	53.7141		-0.18958	0	-0.146432	0	-0.146432	0	-0.189661	0	-0.146524	0	-0.146524	0		-0.18958	0	-0.146432	0	-0.146432	0	-0.189661	0	-0.146524	0	-0.146524	0
-0.189447	0.057411	-0.145766	9.40029	-0.145766	9.96673	-0.189528	0.075569	-0.145858	46.2144	-0.145858	52.5987		-0.189447	0	-0.145766	0	-0.145766	0	-0.189528	0	-0.145858	0	-0.145858	0		-0.189447	0	-0.145766	0	-0.145766	0	-0.189528	0	-0.145858	0	-0.145858	0
-0.189314	0.074486	-0.1451	9.93311	-0.1451	10.5229	-0.189395	0.273816	-0.145192	45.1858	-0.145192	51.548		-0.189314	0	-0.1451	0	-0.1451	0	-0.189395	0	-0.145192	0	-0.145192	0		-0.189314	0	-0.1451	0	-0.1451	0	-0.189395	0	-0.145192	0	-0.145192	0
-0.18918	0.09154	-0.144435	10.4964	-0.144435	11.1252	-0.189262	0.469141	-0.144527	44.2067	-0.144527	50.5015		-0.18918	0	-0.144435	0	-0.144435	0	-0.189262	0	-0.144527	0	-0.144527	0		-0.18918	0	-0.144435	0	-0.144435	0	-0.189262	0	-0.144527	0	-0.144527	0
-0.189047	0.1091	-0.143769	11.1046	-0.143769	11.7801	-0.189128	0.667494	-0.143861	43.229	-0.143861	49.4564		-0.189047	0	-0.143769	0	-0.143769	0	-0.189128	0	-0.143861	0	-0.143861	0		-0.189047	0	-0.143769	0	-0.143769	0	-0.189128	0	-0.143861	0	-0.143861	0
-0.188914	0.126402	-0.143103	11.7774	-0.143103	12.4726	-0.188995	0.869438	-0.143195	42.2578	-0.143195	48.4541		-0.188914	0	-0.143103	0	-0.143103	0	-0.188995	0	-0.143195	0	-0.143195	0		-0.188914	0	-0.143103	0	-0.143103	0	-0.188995	0	-0.143195	0	-0.143195	0
-0.188781	0.143716	-0.142437	12.4319	-0.142437	13.1662	-0.188862	1.06496	-0.14253	41.3291	-0.14253	47.4839		-0.188781	0	-0.142437	0	-0.142437	0	-0.188862	0	-0.14253	0	-0.14253	0		-0.188781	0	-0.142437	0	-0.142437	0	-0.188862	0	-0.14253	0	-0.14253	0
-0.188648	0.167469	-0.141771	12.9836	-0.141771	13.685	-0.188729	1.28096	-0.141864	40.4235	-0.141864	46.5223		-0.188648	0	-0.141771	0	-0.141771	0	-0.188729	0	-0.141864	0	-0.141864	0		-0.188648	0	-0.141771	0	-0.141771	0	-0.188729	0	-0.141864	0	-0.141864	0
-0.188515	0.195538	-0.141105	13.2905	-0.141105	13.9863	-0.188596	1.68646	-0.141198	39.5097	-0.141198	45.5712		-0.188515	0	-0.141105	0	-0.141105	0	-0.188596	0	-0.141198	0	-0.141198	0		-0.188515	0	-0.141105	0	-0.141105	0	-0.188596	0	-0.141198	0	-0.141198	0
-0.188382	0.223164	-0.14044	13.3926	-0.14044	14.1211	-0.188463	2.17816	-0.140533	38.5877	-0.140533	44.6175		-0.188382	0	-0.14044	0	-0.14044	0	-0.188463	0	-0.140533	0	-0.140533	0		-0.188382	0	-0.14044	0	-0.14044	0	-0.188463	0	-0.140533	0	-0.140533	0
-0.188248	0.250314	-0.139774	13.3717	-0.139774	14.0629	-0.18833	2.63805	-0.139867	37.7074	-0.139867	43.6862		-0.188248	0	-0.139774	0	-0.139774	0	-0.18833	0	-0.139867	0	-0.139867	0		-0.188248	0	-0.139774	0	-0.139774	0	-0.18833	0	-0.139867	0	-0.139867	0
-0.188115	0.27831	-0.139108	13.195	-0.139108	13.8629	-0.188196	3.13123	-0.139201	36.8588	-0.139201	42.8104		-0.188115	0	-0.139108	0	-0.139108	0	-0.188196	0	-0.139201	0	-0.139201	0		-0.188115	0	-0.139108	0	-0.139108	0	-0.188196	0	-0.139201	0	-0.139201	0
-0.187982	0.305841	-0.138442	12.912	-0.138442	13.5738	-0.188063	3.61443	-0.138535	36.033	-0.138535	41.9501		-0.187982	0	-0.138442	0	-0.138442	0	-0.188063	0	-0.138535	0	-0.138535	0		-0.187982	0	-0.138442	0	-0.138442	0	-0.188063	0	-0.138535	0	-0.138535	0
-0.187849	0.332855	-0.137776	12.5573	-0.137776	13.1816	-0.18793	4.08404	-0.13787	35.2132	-0.13787	41.091		-0.187849	0	-0.137776	0	-0.137776	0	-0.18793	0	-0.13787	0	-0.13787	0		-0.187849	0	-0.137776	0	-0.137776	0	-0.18793	0	-0.13787	0	-0.13787	0
-0.187716	0.368274	-0.13711	12.0951	-0.13711	12.692	-0.187797	4.57063	-0.137204	34.429	-0.137204	40.2743		-0.187716	0	-0.13711	0	-0.13711	0	-0.187797	0	-0.137204	0	-0.137204	0		-0.187716	0	-0.13711	0	-0.13711	0	-0.187797	0	-0.137204	0	-0.137204	0
-0.187583	0.407841	-0.136445	11.5633	-0.136445	12.1438	-0.187664	5.22676	-0.136538	33.7287	-0.136538	39.5345		-0.187583	0	-0.136445	0	-0.136445	0	-0.187664	0	-0.136538	0	-0.136538	0		-0.187583	0	-0.136445	0	-0.136445	0	-0.187664	0	-0.136538	0	-0.136538	0
-0.18745	0.448458	-0.135779	11.0307	-0.135779	11.5815	-0.187531	5.96752	-0.135873	33.1257	-0.135873	38.8703		-0.18745	0	-0.135779	0	-0.135779	0	-0.187531	0	-0.135873	0	-0.135873	0		-0.18745	0	-0.135779	0	-0.135779	0	-0.187531	0	-0.135873	0	-0.135873	0
-0.187316	0.488357	-0.135113	10.5189	-0.135113	11.0674	-0.187398	6.74075	-0.135207	32.5627	-0.135207	38.2786		-0.187316	0	-0.135113	0	-0.135113	0	-0.187398	0	-0.135207	0	-0.135207	0		-0.187316	0	-0.135113	0	-0.135113	0	-0.187398	0	-0.135207	0	-0.135207	0
-0.187183	0.528925	-0.134447	10.0876	-0.134447	10.6171	-0.187264	7.49821	-0.134541	32.0251	-0.134541	37.7114		-0.187183	0	-0.134447	0	-0.134447	0	-0.187264	0	-0.134541	0	-0.134541	0		-0.187183	0	-0.134447	0	-0.134447	0	-0.187264	0	-0.134541	0	-0.134541	0
-0.18705	0.568743	-0.133781	9.72152	-0.133781	10.2196	-0.187131	8.27324	-0.133876	31.5201	-0.133876	37.1602		-0.18705	0	-0.133781	0	-0.133781	0	-0.187131	0	-0.133876	0	-0.133876	0		-0.18705	0	-0.133781	0	-0.133781	0	-0.187131	0	-0.133876	0	-0.133876	0
-0.186917	0.608858	-0.133116	9.38333	-0.133116	9.87616	-0.186998	9.00619	-0.13321	31.0389	-0.13321	36.6479		-0.186917	0	-0.133116	0	-0.133116	0	-0.186998	0	-0.13321	0	-0.13321	0		-0.186917	0	-0.133116	0	-0.133116	0	-0.186998	0	-0.13321	0	-0.13321	0
-0.186784	0.658669	-0.13245	9.09138	-0.13245	9.57066	-0.186865	9.77051	-0.132544	30.605	-0.132544	36.196		-0.186784	0	-0.13245	0	-0.13245	0	-0.186865	0	-0.132544	0	-0.132544	0		-0.186784	0	-0.13245	0	-0.13245	0	-0.186865	0	-0.132544	0	-0.132544	0
-0.186651	0.717152	-0.131784	8.83139	-0.131784	9.28581	-0.186732	10.6219	-0.131878	30.231	-0.131878	35.7881		-0.186651	0	-0.131784	0	-0.131784	0	-0.186732	0	-0.131878	0	-0.131878	0		-0.186651	0	-0.131784	0	-0.131784	0	-0.186732	0	-0.131878	0	-0.131878	0
-0.186518	0.775817	-0.131118	8.58134	-0.131118	9.02275	-0.186599	11.5924	-0.131213	29.8848	-0.131213	35.416		-0.186518	0	-0.131118	0	-0.131118	0	-0.186599	0	-0.131213	0	-0.131213	0		-0.186518	0	-0.131118	0	-0.131118	0	-0.186599	0	-0.131213	0	-0.131213	0
-0.186384	0.835544	-0.130452	8.3501	-0.130452	8.77469	-0.186466	12.5683	-0.130547	29.5506	-0.130547	35.065		-0.186384	0	-0.130452	0	-0.130452	0	-0.186466	0	-0.130547	0	-0.130547	0		-0.186384	0	-0.130452	0	-0.130452	0	-0.186466	0	-0.130547	0	-0.130547	0
-0.186251	0.894135	-0.129786	8.12548	-0.129786	8.53414	-0.186332	13.5673	-0.129881	29.2139	-0.129881	34.7229		-0.186251	0	-0.129786	0	-0.129786	0	-0.186332	0	-0.129881	0	-0.129881	0		-0.186251	0	-0.129786	0	-0.129786	0	-0.186332	0	-0.129881	0	-0.129881	0
-0.186118	0.95378	-0.129121	7.89032	-0.129121	8.28563	-0.186199	14.5109	-0.129216	28.8677	-0.129216	34.364		-0.186118	0	-0.129121	0	-0.129121	0	-0.186199	0	-0.129216	0	-0.129216	0		-0.186118	0	-0.129121	0	-0.129121	0	-0.186199	0	-0.129216	0	-0.129216	0
-0.185985	1.01432	-0.128455	7.64098	-0.128455	8.02485	-0.186066	15.4979	-0.12855	28.5128	-0.12855	34.0067		-0.185985	0	-0.128455	0	-0.128455	0	-0.186066	0	-0.12855	0	-0.12855	0		-0.185985	0	-0.128455	0	-0.128455	0	-0.186066	0	-0.12855	0	-0.12855	0
-0.185852	1.09056	-0.127789	7.3819	-0.127789	7.75619	-0.185933	16.5137	-0.127884	28.1836	-0.127884	33.6932		-0.185852	0	-0.127789	0	-0.127789	0	-0.185933	0	-0.127884	0	-0.127884	0		-0.185852	0	-0.127789	0	-0.127789	0	-0.185933	0	-0.127884	0	-0.127884	0
-0.185719	1.19068	-0.127123	7.11992	-0.127123	7.47844	-0.1858	17.5011	-0.127219	27.9026	-0.127219	33.4156		-0.185719	0	-0.127123	0	-0.127123	0	-0.1858	0	-0.127219	0	-0.127219	0		-0.185719	0	-0.127123	0	-0.127123	0	-0.1858	0	-0.127219	0	-0.127219	0
-0.185586	1.29868	-0.126457	6.83792	-0.126457	7.19353	-0.185667	18.6127	-0.126553	27.6292	-0.126553	33.1488		-0.185586	0	-0.126457	0	-0.126457	0	-0.185667	0	-0.126553	0	-0.126553	0		-0.185586	0	-0.126457	0	-0.126457	0	-0.185667	0	-0.126553	0	-0.126553	0
-0.185452	1.40285	-0.125791	6.5529	-0.125791	6.90256	-0.185534	19.8172	-0.125887	27.3369	-0.125887	32.858		-0.185452	0	-0.125791	0	-0.125791	0	-0.185534	0	-0.125887	0	-0.125887	0		-0.185452	0	-0.125791	0	-0.125791	0	-0.185534	0	-0.125887	0	-0.125887	0
-0.185319	1.50921	-0.125126	6.27485	-0.125126	6.62764	-0.1854	20.9952	-0.125221	27.0239	-0.125221	32.533		-0.185319	0	-0.125126	0	-0.125126	0	-0.1854	0	-0.125221	0	-0.125221	0		-0.185319	0	-0.125126	0	-0.125126	0	-0.1854	0	-0.125221	0	-0.125221	0
-0.185186	1.61705	-0.12446	6.03582	-0.12446	6.39358	-0.185267	22.161	-0.124556	26.7084	-0.124556	32.2081		-0.185186	0	-0.12446	0	-0.12446	0	-0.185267	0	-0.124556	0	-0.124556	0		-0.185186	0	-0.12446	0	-0.12446	0	-0.185267	0	-0.124556	0	-0.124556	0
-0.185053	1.72104	-0.123794	5.8428	-0.123794	6.19764	-0.185134	23.3282	-0.12389	26.4173	-0.12389	31.9196		-0.185053	0	-0.123794	0	-0.123794	0	-0.185134	0	-0.12389	0	-0.12389	0		-0.185053	0	-0.123794	0	-0.123794	0	-0.185134	0	-0.12389	0	-0.12389	0
-0.18492	1.83834	-0.123128	5.6811	-0.123128	6.03722	-0.185001	24.4971	-0.123224	26.1538	-0.123224	31.6462		-0.18492	0	-0.123128	0	-0.123128	0	-0.185001	0	-0.123224	0	-0.123224	0		-0.18492	0	-0.123128	0	-0.123128	0	-0.185001	0	-0.123224	0	-0.123224	0
-0.184787	1.98838	-0.122462	5.55183	-0.122462	5.91608	-0.184868	25.6787	-0.122559	25.8993	-0.122559	31.3946		-0.184787	0	-0.122462	0	-0.122462	0	-0.184868	0	-0.122559	0	-0.122559	0		-0.184787	0	-0.122462	0	-0.122462	0	-0.184868	0	-0.122559	0	-0.122559	0
-0.184654	2.14262	-0.121796	5.44324	-0.121796	5.815	-0.184735	26.9622	-0.121893	25.6663	-0.121893	31.1655		-0.184654	0	-0.121796	0	-0.121796	0	-0.184735	0	-0.121893	0	-0.121893	0		-0.184654	0	-0.121796	0	-0.121796	0	-0.184735	0	-0.121893	0	-0.121893	0
-0.18452	2.30034	-0.121131	5.33826	-0.121131	5.71224	-0.184602	28.278	-0.121227	25.4544	-0.121227	30.936		-0.18452	0	-0.121131	0	-0.121131	0	-0.184602	0	-0.121227	0	-0.121227	0		-0.18452	0	-0.121131	0	-0.121131	0	-0.184602	0	-0.121227	0	-0.121227	0
-0.184387	2.46018	-0.120465	5.23239	-0.120465	5.62098	-0.184468	29.5956	-0.120562	25.2418	-0.120562	30.6972		-0.184387	0	-0.120465	0	-0.120465	0	-0.184468	0	-0.120562	0	-0.120562	0		-0.184387	0	-0.120465	0	-0.120465	0	-0.184468	0	-0.120562	0	-0.120562	0
-0.184254	2.61998	-0.119799	5.16203	-0.119799	5.55324	-0.184335	30.9153	-0.119896	25.0244	-0.119896	30.4582		-0.184254	0	-0.119799	0	-0.119799	0	-0.184335	0	-0.119896	0	-0.119896	0		-0.184254	0	-0.119799	0	-0.119799	0	-0.184335	0	-0.119896	0	-0.119896	0
-0.184121	2.77391	-0.119133	5.12244	-0.119133	5.51234	-0.184202	32.1899	-0.11923	24.8114	-0.11923	30.229		-0.184121	0	-0.119133	0	-0.119133	0	-0.184202	0	-0.11923	0	-0.11923	0		-0.184121	0	-0.119133	0	-0.119133	0	-0.184202	0	-0.11923	0	-0.11923	0
-0.183988	2.93414	-0.118467	5.10373	-0.118467	5.48242	-0.184069	33.548	-0.118565	24.6157	-0.118565	30.0252		-0.183988	0	-0.118467	0	-0.118467	0	-0.184069	0	-0.118565	0	-0.118565	0		-0.183988	0	-0.118467	0	-0.118467	0	-0.184069	0	-0.118565	0	-0.118565	0
-0.183855	3.12327	-0.117801	5.05472	-0.117801	5.43763	-0.183936	34.8355	-0.117899	24.4286	-0.117899	29.8391		-0.183855	0	-0.117801	0	-0.117801	0	-0.183936	0	-0.117899	0	-0.117899	0		-0.183855	0	-0.117801	0	-0.117801	0	-0.183936	0	-0.117899	0	-0.117899	0
-0.183722	3.31385	-0.117136	4.97634	-0.117136	5.36214	-0.183803	36.2006	-0.117233	24.2367	-0.117233	29.641		-0.183722	0	-0.117136	0	-0.117136	0	-0.183803	0	-0.117233	0	-0.117233	0		-0.183722	0	-0.117136	0	-0.117136	0	-0.183803	0	-0.117233	0	-0.117233	0
-0.183588	3.50908	-0.11647	4.87744	-0.11647	5.25461	-0.18367	37.6042	-0.116567	24.0355	-0.116567	29.4399		-0.183588	0	-0.11647	0	-0.11647	0	-0.18367	0	-0.116567	0	-0.116567	0		-0.183588	0	-0.11647	0	-0.11647	0	-0.18367	0	-0.116567	0	-0.116567	0
-0.183455	3.70682	-0.115804	4.7589	-0.115804	5.13908	-0.183537	38.9606	-0.115902	23.8328	-0.115902	29.2488		-0.183455	0	-0.115804	0	-0.115804	0	-0.183537	0	-0.115902	0	-0.115902	0		-0.183455	0	-0.115804	0	-0.115804	0	-0.183537	0	-0.115902	0	-0.115902	0
-0.183322	3.90454	-0.115138	4.64002	-0.115138	5.0252	-0.183403	40.3563	-0.115236	23.6465	-0.115236	29.069		-0.183322	0	-0.115138	0	-0.115138	0	-0.183403	0	-0.115236	0	-0.115236	0		-0.183322	0	-0.115138	0	-0.115138	0	-0.183403	0	-0.115236	0	-0.115236	0
-0.183189	4.09492	-0.114472	4.52652	-0.114472	4.91014	-0.18327	41.769	-0.11457	23.4769	-0.11457	28.9034		-0.183189	0	-0.114472	0	-0.114472	0	-0.18327	0	-0.11457	0	-0.11457	0		-0.183189	0	-0.114472	0	-0.114472	0	-0.18327	0	-0.11457	0	-0.11457	0
-0.183056	4.2882	-0.113806	4.41547	-0.113806	4.79544	-0.183137	43.1319	-0.113905	23.315	-0.113905	28.7596		-0.183056	0	-0.113806	0	-0.113806	0	-0.183137	0	-0.113905	0	-0.113905	0		-0.183056	0	-0.113806	0	-0.113806	0	-0.183137	0	-0.113905	0	-0.113905	0
-0.182923	4.50816	-0.113141	4.29958	-0.113141	4.68098	-0.183004	44.4742	-0.113239	23.1708	-0.113239	28.6374		-0.182923	0	-0.113141	0	-0.113141	0	-0.183004	0	-0.113239	0	-0.113239	0		-0.182923	0	-0.113141	0	-0.113141	0	-0.183004	0	-0.113239	0	-0.113239	0
-0.18279	4.73921	-0.112475	4.17933	-0.112475	4.57338	-0.182871	45.737	-0.112573	23.0562	-0.112573	28.5306		-0.18279	0	-0.112475	0	-0.112475	0	-0.182871	0	-0.112573	0	-0.112573	0		-0.18279	0	-0.112475	0	-0.112475	0	-0.182871	0	-0.112573	0	-0.112573	0
-0.182656	4.96246	-0.111809	4.06121	-0.111809	4.47103	-0.182738	46.9091	-0.111908	22.9461	-0.111908	28.4385		-0.182656	0	-0.111809	0	-0.111809	0	-0.182738	0	-0.111908	0	-0.111908	0		-0.182656	0	-0.111809	0	-0.111809	0	-0.182738	0	-0.111908	0	-0.111908	0
-0.182523	5.19177	-0.111143	3.97078	-0.111143	4.38293	-0.182605	48.1555	-0.111242	22.8383	-0.111242	28.3526		-0.182523	0	-0.111143	0	-0.111143	0	-0.182605	0	-0.111242	0	-0.111242	0		-0.182523	0	-0.111143	0	-0.111143	0	-0.182605	0	-0.111242	0	-0.111242	0
-0.18239	5.42378	-0.110477	3.90671	-0.110477	4.32982	-0.182471	49.4288	-0.110576	22.7604	-0.110576	28.2826		-0.18239	0	-0.110477	0	-0.110477	0	-0.182471	0	-0.110576	0	-0.110576	0		-0.18239	0	-0.110477	0	-0.110477	0	-0.182471	0	-0.110576	0	-0.110576	0
-0.182257	5.65582	-0.109811	3.87869	-0.109811	4.30839	-0.182338	50.6559	-0.10991	22.6941	-0.10991	28.226		-0.182257	0	-0.109811	0	-0.109811	0	-0.182338	0	-0.10991	0	-0.10991	0		-0.182257	0	-0.109811	0	-0.109811	0	-0.182338	0	-0.10991	0	-0.10991	0
-0.182124	5.87814	-0.109146	3.87811	-0.109146	4.30152	-0.182205	51.8324	-0.109245	22.6279	-0.109245	28.148		-0.182124	0	-0.109146	0	-0.109146	0	-0.182205	0	-0.109245	0	-0.109245	0		-0.182124	0	-0.109146	0	-0.109146	0	-0.182205	0	-0.109245	0	-0.109245	0
-0.181991	6.12487	-0.10848	3.899	-0.10848	4.31071	-0.182072	53.1139	-0.108579	22.5761	-0.108579	28.0763		-0.181991	0	-0.10848	0	-0.10848	0	-0.182072	0	-0.108579	0	-0.108579	0		-0.181991	0	-0.10848	0	-0.10848	0	-0.182072	0	-0.108579	0	-0.108579	0
-0.181858	6.39752	-0.107814	3.95273	-0.107814	4.3689	-0.181939	54.0728	-0.107913	22.5321	-0.107913	28.0198		-0.181858	0	-0.107814	0	-0.107814	0	-0.181939	0	-0.107913	0	-0.107913	0		-0.181858	0	-0.107814	0	-0.107814	0	-0.181939	0	-0.107913	0	-0.107913	0
-0.181725	6.6751	-0.107148	4.04323	-0.107148	4.45535	-0.181806	55.0381	-0.107248	22.4916	-0.107248	27.9557		-0.181725	0	-0.107148	0	-0.107148	0	-0.181806	0	-0.107248	0	-0.107248	0		-0.181725	0	-0.107148	0	-0.107148	0	-0.181806	0	-0.107248	0	-0.107248	0
-0.181591	6.94192	-0.106482	4.1436	-0.106482	4.5526	-0.181673	55.9827	-0.106582	22.4255	-0.106582	27.8736		-0.181591	0	-0.106482	0	-0.106482	0	-0.181673	0	-0.106582	0	-0.106582	0		-0.181591	0	-0.106482	0	-0.106482	0	-0.181673	0	-0.106582	0	-0.106582	0
-0.181458	7.2168	-0.105817	4.24009	-0.105817	4.64022	-0.181539	56.888	-0.105916	22.3487	-0.105916	27.7717		-0.181458	0	-0.105817	0	-0.105817	0	-0.181539	0	-0.105916	0	-0.105916	0		-0.181458	0	-0.105817	0	-0.105817	0	-0.181539	0	-0.105916	0	-0.105916	0
-0.181325	7.49459	-0.105151	4.32499	-0.105151	4.72037	-0.181406	57.8221	-0.105251	22.2563	-0.105251	27.6572		-0.181325	0	-0.105151	0	-0.105151	0	-0.181406	0	-0.105251	0	-0.105251	0		-0.181325	0	-0.105151	0	-0.105151	0	-0.181406	0	-0.105251	0	-0.105251	0
-0.181192	7.76163	-0.104485	4.3999	-0.104485	4.79523	-0.181273	58.7664	-0.104585	22.1319	-0.104585	27.5148		-0.181192	0	-0.104485	0	-0.104485	0	-0.181273	0	-0.104585	0	-0.104585	0		-0.181192	0	-0.104485	0	-0.104485	0	-0.181273	0	-0.104585	0	-0.104585	0
-0.181059	8.03954	-0.103819	4.47059	-0.103819	4.86062	-0.18114	59.713	-0.103919	21.9822	-0.103919	27.3437		-0.181059	0	-0.103819	0	-0.103819	0	-0.18114	0	-0.103919	0	-0.103919	0		-0.181059	0	-0.103819	0	-0.103819	0	-0.18114	0	-0.103919	0	-0.103919	0
-0.180926	8.33228	-0.103153	4.52829	-0.103153	4.91528	-0.181007	60.5045	-0.103253	21.8276	-0.103253	27.1538		-0.180926	0	-0.103153	0	-0.103153	0	-0.181007	0	-0.103253	0	-0.103253	0		-0.180926	0	-0.103153	0	-0.103153	0	-0.181007	0	-0.103253	0	-0.103253	0
-0.180793	8.62784	-0.102487	4.56646	-0.102487	4.95754	-0.180874	61.1284	-0.102588	21.68	-0.102588	26.984		-0.180793	0	-0.102487	0	-0.102487	0	-0.180874	0	-0.102588	0	-0.102588	0		-0.180793	0	-0.102487	0	-0.102487	0	-0.180874	0	-0.102588	0	-0.102588	0
-0.180659	8.91166	-0.101822	4.58601	-0.101822	4.97484	-0.180741	61.7279	-0.101922	21.5134	-0.101922	26.8015		-0.180659	0	-0.101822	0	-0.101822	0	-0.180741	0	-0.101922	0	-0.101922	0		-0.180659	0	-0.101822	0	-0.101822	0	-0.180741	0	-0.101922	0	-0.101922	0
-0.180526	9.20482	-0.101156	4.57617	-0.101156	4.95335	-0.180607	62.3742	-0.101256	21.316	-0.101256	26.5813		-0.180526	0	-0.101156	0	-0.101156	0	-0.180607	0	-0.101256	0	-0.101256	0		-0.180526	0	-0.101156	0	-0.101156	0	-0.180607	0	-0.101256	0	-0.101256	0
-0.180393	9.50076	-0.10049	4.52462	-0.10049	4.89846	-0.180474	63.0063	-0.100591	21.0834	-0.100591	26.332		-0.180393	0	-0.10049	0	-0.10049	0	-0.180474	0	-0.100591	0	-0.100591	0		-0.180393	0	-0.10049	0	-0.10049	0	-0.180474	0	-0.100591	0	-0.100591	0
-0.18026	9.78485	-0.099824	4.43924	-0.099824	4.80992	-0.180341	63.6117	-0.099925	20.8504	-0.099925	26.083		-0.18026	0	-0.099824	0	-0.099824	0	-0.180341	0	-0.099925	0	-0.099925	0		-0.18026	0	-0.099824	0	-0.099824	0	-0.180341	0	-0.099925	0	-0.099925	0
-0.180127	10.0681	-0.099158	4.32972	-0.099158	4.69496	-0.180208	64.2161	-0.099259	20.6286	-0.099259	25.845		-0.180127	0	-0.099158	0	-0.099158	0	-0.180208	0	-0.099259	0	-0.099259	0		-0.180127	0	-0.099158	0	-0.099158	0	-0.180208	0	-0.099259	0	-0.099259	0
-0.179994	10.3421	-0.098492	4.21146	-0.098492	4.57578	-0.180075	64.7131	-0.098594	20.4223	-0.098594	25.6154		-0.179994	0	-0.098492	0	-0.098492	0	-0.180075	0	-0.098594	0	-0.098594	0		-0.179994	0	-0.098492	0	-0.098492	0	-0.180075	0	-0.098594	0	-0.098594	0
-0.179861	10.6257	-0.097827	4.09949	-0.097827	4.45759	-0.179942	65.1116	-0.097928	20.2415	-0.097928	25.4046		-0.179861	0	-0.097827	0	-0.097827	0	-0.179942	0	-0.097928	0	-0.097928	0		-0.179861	0	-0.097827	0	-0.097827	0	-0.179942	0	-0.097928	0	-0.097928	0
-0.179727	10.9119	-0.097161	3.98666	-0.097161	4.33491	-0.179809	65.4705	-0.097262	20.0817	-0.097262	25.2208		-0.179727	0	-0.097161	0	-0.097161	0	-0.179809	0	-0.097262	0	-0.097262	0		-0.179727	0	-0.097161	0	-0.097161	0	-0.179809	0	-0.097262	0	-0.097262	0
-0.179594	11.1867	-0.096495	3.86477	-0.096495	4.20404	-0.179675	65.8268	-0.096597	19.9384	-0.096597	25.0706		-0.179594	0	-0.096495	0	-0.096495	0	-0.179675	0	-0.096597	0	-0.096597	0		-0.179594	0	-0.096495	0	-0.096495	0	-0.179675	0	-0.096597	0	-0.096597	0
-0.179461	11.471	-0.095829	3.73206	-0.095829	4.06663	-0.179542	66.1981	-0.095931	19.8	-0.095931	24.9208		-0.179461	0	-0.095829	0	-0.095829	0	-0.179542	0	-0.095931	0	-0.095931	0		-0.179461	0	-0.095829	0	-0.095829	0	-0.179542	0	-0.095931	0	-0.095931	0
-0.179328	11.7461	-0.095163	3.59286	-0.095163	3.92556	-0.179409	66.5447	-0.095265	19.6762	-0.095265	24.7792		-0.179328	0	-0.095163	0	-0.095163	0	-0.179409	0	-0.095265	0	-0.095265	0		-0.179328	0	-0.095163	0	-0.095163	0	-0.179409	0	-0.095265	0	-0.095265	0
-0.179195	12.0052	-0.094497	3.44925	-0.094497	3.78343	-0.179276	66.9159	-0.094599	19.5769	-0.094599	24.6661		-0.179195	0	-0.094497	0	-0.094497	0	-0.179276	0	-0.094599	0	-0.094599	0		-0.179195	0	-0.094497	0	-0.094497	0	-0.179276	0	-0.094599	0	-0.094599	0
-0.179062	12.2395	-0.093832	3.30712	-0.093832	3.63807	-0.179143	67.2258	-0.093934	19.5199	-0.093934	24.5852		-0.179062	0	-0.093832	0	-0.093832	0	-0.179143	0	-0.093934	0	-0.093934	0		-0.179062	0	-0.093832	0	-0.093832	0	-0.179143	0	-0.093934	0	-0.093934	0
-0.178929	12.48	-0.093166	3.16395	-0.093166	3.49198	-0.17901	67.3927	-0.093268	19.4812	-0.093268	24.5198		-0.178929	0	-0.093166	0	-0.093166	0	-0.17901	0	-0.093268	0	-0.093268	0		-0.178929	0	-0.093166	0	-0.093166	0	-0.17901	0	-0.093268	0	-0.093268	0
-0.178795	12.7126	-0.0925	3.03189	-0.0925	3.35516	-0.178877	67.5441	-0.092602	19.4393	-0.092602	24.4525		-0.178795	0	-0.0925	0	-0.0925	0	-0.178877	0	-0.092602	0	-0.092602	0		-0.178795	0	-0.0925	0	-0.0925	0	-0.178877	0	-0.092602	0	-0.092602	0
-0.178662	12.9534	-0.091834	2.9319	-0.091834	3.23883	-0.178744	67.6959	-0.091937	19.3775	-0.091937	24.3616		-0.178662	0	-0.091834	0	-0.091834	0	-0.178744	0	-0.091937	0	-0.091937	0		-0.178662	0	-0.091834	0	-0.091834	0	-0.178744	0	-0.091937	0	-0.091937	0
-0.178529	13.1863	-0.091168	2.87198	-0.091168	3.19002	-0.17861	67.8543	-0.091271	19.3105	-0.091271	24.2565		-0.178529	0	-0.091168	0	-0.091168	0	-0.17861	0	-0.091271	0	-0.091271	0		-0.178529	0	-0.091168	0	-0.091168	0	-0.17861	0	-0.091271	0	-0.091271	0
-0.178396	13.4276	-0.090502	2.92261	-0.090502	3.26754	-0.178477	68.0013	-0.090605	19.2224	-0.090605	24.1352		-0.178396	0	-0.090502	0	-0.090502	0	-0.178477	0	-0.090605	0	-0.090605	0		-0.178396	0	-0.090502	0	-0.090502	0	-0.178477	0	-0.090605	0	-0.090605	0
-0.178263	13.6475	-0.089837	3.14953	-0.089837	3.48657	-0.178344	68.1481	-0.08994	19.1079	-0.08994	23.9891		-0.178263	0	-0.089837	0	-0.089837	0	-0.178344	0	-0.08994	0	-0.08994	0		-0.178263	0	-0.089837	0	-0.089837	0	-0.178344	0	-0.08994	0	-0.08994	0
-0.17813	13.8444	-0.089171	3.54445	-0.089171	3.93028	-0.178211	68.2829	-0.089274	18.9862	-0.089274	23.8434		-0.17813	0	-0.089171	0	-0.089171	0	-0.178211	0	-0.089274	0	-0.089274	0		-0.17813	0	-0.089171	0	-0.089171	0	-0.178211	0	-0.089274	0	-0.089274	0
-0.177997	14.0304	-0.088505	4.12984	-0.088505	4.59245	-0.178078	68.3024	-0.088608	18.8595	-0.088608	23.6862		-0.177997	0	-0.088505	0	-0.088505	0	-0.178078	0	-0.088608	0	-0.088608	0		-0.177997	0	-0.088505	0	-0.088505	0	-0.178078	0	-0.088608	0	-0.088608	0
-0.177863	14.2237	-0.087839	4.87497	-0.087839	5.37615	-0.177945	68.2975	-0.087942	18.7222	-0.087942	23.5048		-0.177863	0	-0.087839	0	-0.087839	0	-0.177945	0	-0.087942	0	-0.087942	0		-0.177863	0	-0.087839	0	-0.087839	0	-0.177945	0	-0.087942	0	-0.087942	0
-0.17773	14.4099	-0.087173	5.72638	-0.087173	6.29301	-0.177812	68.2914	-0.087277	18.5673	-0.087277	23.3028		-0.17773	0	-0.087173	0	-0.087173	0	-0.177812	0	-0.087277	0	-0.087277	0		-0.17773	0	-0.087173	0	-0.087173	0	-0.177812	0	-0.087277	0	-0.087277	0
-0.177597	14.5955	-0.086508	6.73226	-0.086508	7.377	-0.177678	68.2853	-0.086611	18.4024	-0.086611	23.0895		-0.177597	0	-0.086508	0	-0.086508	0	-0.177678	0	-0.086611	0	-0.086611	0		-0.177597	0	-0.086508	0	-0.086508	0	-0.177678	0	-0.086611	0	-0.086611	0
-0.177464	14.7894	-0.085842	7.87437	-0.085842	8.57294	-0.177545	68.2793	-0.085945	18.2407	-0.085945	22.8946		-0.177464	0	-0.085842	0	-0.085842	0	-0.177545	0	-0.085945	0	-0.085945	0		-0.177464	0	-0.085842	0	-0.085842	0	-0.177545	0	-0.085945	0	-0.085945	0
-0.177331	14.9727	-0.085176	9.05212	-0.085176	9.81404	-0.177412	68.2732	-0.08528	18.1054	-0.08528	22.7282		-0.177331	0	-0.085176	0	-0.085176	0	-0.177412	0	-0.08528	0	-0.08528	0		-0.177331	0	-0.085176	0	-0.085176	0	-0.177412	0	-0.08528	0	-0.08528	0
-0.177198	15.1258	-0.08451	10.1895	-0.08451	10.9786	-0.177279	68.2673	-0.084614	17.9801	-0.084614	22.5737		-0.177198	0	-0.08451	0	-0.08451	0	-0.177279	0	-0.084614	0	-0.084614	0		-0.177198	0	-0.08451	0	-0.08451	0	-0.177279	0	-0.084614	0	-0.084614	0
-0.177065	15.2765	-0.083844	11.1684	-0.083844	11.972	-0.177146	68.194	-0.083948	17.867	-0.083948	22.4224		-0.177065	0	-0.083844	0	-0.083844	0	-0.177146	0	-0.083948	0	-0.083948	0		-0.177065	0	-0.083844	0	-0.083844	0	-0.177146	0	-0.083948	0	-0.083948	0
-0.176931	15.4341	-0.083178	11.9347	-0.083178	12.7938	-0.177013	68.0872	-0.083283	17.7751	-0.083283	22.295		-0.176931	0	-0.083178	0	-0.083178	0	-0.177013	0	-0.083283	0	-0.083283	0		-0.176931	0	-0.083178	0	-0.083178	0	-0.177013	0	-0.083283	0	-0.083283	0
-0.176798	15.5858	-0.082513	12.5143	-0.082513	13.3423	-0.17688	67.9745	-0.082617	17.696	-0.082617	22.1744		-0.176798	0	-0.082513	0	-0.082513	0	-0.17688	0	-0.082617	0	-0.082617	0		-0.176798	0	-0.082513	0	-0.082513	0	-0.17688	0	-0.082617	0	-0.082617	0
-0.176665	15.7371	-0.081847	12.8502	-0.081847	13.6289	-0.176746	67.8653	-0.081951	17.6169	-0.081951	22.0513		-0.176665	0	-0.081847	0	-0.081847	0	-0.176746	0	-0.081951	0	-0.081951	0		-0.176665	0	-0.081847	0	-0.081847	0	-0.176746	0	-0.081951	0	-0.081951	0
-0.176532	15.8886	-0.081181	12.9744	-0.081181	13.7538	-0.176613	67.7558	-0.081285	17.5239	-0.081285	21.9325		-0.176532	0	-0.081181	0	-0.081181	0	-0.176613	0	-0.081285	0	-0.081285	0		-0.176532	0	-0.081181	0	-0.081181	0	-0.176613	0	-0.081285	0	-0.081285	0
-0.176399	16.0403	-0.080515	12.9541	-0.080515	13.6807	-0.17648	67.6459	-0.08062	17.4148	-0.08062	21.8098		-0.176399	0	-0.080515	0	-0.080515	0	-0.17648	0	-0.08062	0	-0.08062	0		-0.176399	0	-0.080515	0	-0.080515	0	-0.17648	0	-0.08062	0	-0.08062	0
-0.176266	16.1593	-0.079849	12.7289	-0.079849	13.3905	-0.176347	67.5312	-0.079954	17.3046	-0.079954	21.6742		-0.176266	0	-0.079849	0	-0.079849	0	-0.176347	0	-0.079954	0	-0.079954	0		-0.176266	0	-0.079849	0	-0.079849	0	-0.176347	0	-0.079954	0	-0.079954	0
-0.176133	16.2705	-0.079183	12.3097	-0.079183	12.9441	-0.176214	67.4007	-0.079288	17.1874	-0.079288	21.5147		-0.176133	0	-0.079183	0	-0.079183	0	-0.176214	0	-0.079288	0	-0.079288	0		-0.176133	0	-0.079183	0	-0.079183	0	-0.176214	0	-0.079288	0	-0.079288	0
-0.175999	16.3814	-0.078518	11.7923	-0.078518	12.3783	-0.176081	67.2473	-0.078623	17.0484	-0.078623	21.3375		-0.175999	0	-0.078518	0	-0.078518	0	-0.176081	0	-0.078623	0	-0.078623	0		-0.175999	0	-0.078518	0	-0.078518	0	-0.176081	0	-0.078623	0	-0.078623	0
-0.175866	16.4924	-0.077852	11.2139	-0.077852	11.7562	-0.175948	67.0783	-0.077957	16.8996	-0.077957	21.1463		-0.175866	0	-0.077852	0	-0.077852	0	-0.175948	0	-0.077957	0	-0.077957	0		-0.175866	0	-0.077852	0	-0.077852	0	-0.175948	0	-0.077957	0	-0.077957	0
-0.175733	16.6036	-0.077186	10.6168	-0.077186	11.1318	-0.175814	66.9141	-0.077291	16.7392	-0.077291	20.9503		-0.175733	0	-0.077186	0	-0.077186	0	-0.175814	0	-0.077291	0	-0.077291	0		-0.175733	0	-0.077186	0	-0.077186	0	-0.175814	0	-0.077291	0	-0.077291	0
-0.1756	16.7149	-0.07652	10.018	-0.07652	10.4879	-0.175681	66.7613	-0.076626	16.5671	-0.076626	20.7336		-0.1756	0	-0.07652	0	-0.07652	0	-0.175681	0	-0.076626	0	-0.076626	0		-0.1756	0	-0.07652	0	-0.07652	0	-0.175681	0	-0.076626	0	-0.076626	0
-0.175467	16.8264	-0.075854	9.37599	-0.075854	9.82202	-0.175548	66.5901	-0.07596	16.3882	-0.07596	20.5097		-0.175467	0	-0.075854	0	-0.075854	0	-0.175548	0	-0.07596	0	-0.07596	0		-0.175467	0	-0.075854	0	-0.075854	0	-0.175548	0	-0.07596	0	-0.07596	0
-0.175334	16.9069	-0.075188	8.74651	-0.075188	9.17015	-0.175415	66.43	-0.075294	16.2072	-0.075294	20.2927		-0.175334	0	-0.075188	0	-0.075188	0	-0.175415	0	-0.075294	0	-0.075294	0		-0.175334	0	-0.075188	0	-0.075188	0	-0.175415	0	-0.075294	0	-0.075294	0
-0.175201	16.9575	-0.074523	8.14608	-0.074523	8.52515	-0.175282	66.275	-0.074629	16.0339	-0.074629	20.08		-0.175201	0	-0.074523	0	-0.074523	0	-0.175282	0	-0.074629	0	-0.074629	0		-0.175201	0	-0.074523	0	-0.074523	0	-0.175282	0	-0.074629	0	-0.074629	0
-0.175068	17.0046	-0.073857	7.53932	-0.073857	7.89703	-0.175149	66.1242	-0.073963	15.8798	-0.073963	19.8863		-0.175068	0	-0.073857	0	-0.073857	0	-0.175149	0	-0.073963	0	-0.073963	0		-0.175068	0	-0.073857	0	-0.073857	0	-0.175149	0	-0.073963	0	-0.073963	0
-0.174934	17.0517	-0.073191	6.94451	-0.073191	7.2921	-0.175016	65.9697	-0.073297	15.7414	-0.073297	19.7202		-0.174934	0	-0.073191	0	-0.073191	0	-0.175016	0	-0.073297	0	-0.073297	0		-0.174934	0	-0.073191	0	-0.073191	0	-0.175016	0	-0.073297	0	-0.073297	0
-0.174801	17.0968	-0.072525	6.37592	-0.072525	6.69443	-0.174882	65.8201	-0.072631	15.619	-0.072631	19.5614		-0.174801	0	-0.072525	0	-0.072525	0	-0.174882	0	-0.072631	0	-0.072631	0		-0.174801	0	-0.072525	0	-0.072525	0	-0.174882	0	-0.072631	0	-0.072631	0
-0.174668	17.1439	-0.071859	5.8191	-0.071859	6.12339	-0.174749	65.6753	-0.071966	15.501	-0.071966	19.4056		-0.174668	0	-0.071859	0	-0.071859	0	-0.174749	0	-0.071966	0	-0.071966	0		-0.174668	0	-0.071859	0	-0.071859	0	-0.174749	0	-0.071966	0	-0.071966	0
-0.174535	17.1912	-0.071193	5.2919	-0.071193	5.59102	-0.174616	65.5242	-0.0713	15.3779	-0.0713	19.2478		-0.174535	0	-0.071193	0	-0.071193	0	-0.174616	0	-0.0713	0	-0.0713	0		-0.174535	0	-0.071193	0	-0.071193	0	-0.174616	0	-0.0713	0	-0.0713	0
-0.174402	17.2224	-0.070528	4.80924	-0.070528	5.08644	-0.174483	65.3778	-0.070634	15.2511	-0.070634	19.0914		-0.174402	0	-0.070528	0	-0.070528	0	-0.174483	0	-0.070634	0	-0.070634	0		-0.174402	0	-0.070528	0	-0.070528	0	-0.174483	0	-0.070634	0	-0.070634	0
-0.174269	17.2364	-0.069862	4.35859	-0.069862	4.62217	-0.17435	65.2305	-0.069969	15.1341	-0.069969	18.9462		-0.174269	0	-0.069862	0	-0.069862	0	-0.17435	0	-0.069969	0	-0.069969	0		-0.174269	0	-0.069862	0	-0.069862	0	-0.17435	0	-0.069969	0	-0.069969	0
-0.174136	17.2453	-0.069196	3.9605	-0.069196	4.21785	-0.174217	65.1164	-0.069303	15.0229	-0.069303	18.8037		-0.174136	0	-0.069196	0	-0.069196	0	-0.174217	0	-0.069303	0	-0.069303	0		-0.174136	0	-0.069196	0	-0.069196	0	-0.174217	0	-0.069303	0	-0.069303	0
-0.174002	17.2537	-0.06853	3.61528	-0.06853	3.86277	-0.174084	64.9967	-0.068637	14.9128	-0.068637	18.6549		-0.174002	0	-0.06853	0	-0.06853	0	-0.174084	0	-0.068637	0	-0.068637	0		-0.174002	0	-0.06853	0	-0.06853	0	-0.174084	0	-0.068637	0	-0.068637	0
-0.173869	17.2625	-0.067864	3.31427	-0.067864	3.56208	-0.17395	64.8763	-0.067972	14.799	-0.067972	18.5071		-0.173869	0	-0.067864	0	-0.067864	0	-0.17395	0	-0.067972	0	-0.067972	0		-0.173869	0	-0.067864	0	-0.067864	0	-0.17395	0	-0.067972	0	-0.067972	0
-0.173736	17.271	-0.067199	3.0695	-0.067199	3.31703	-0.173817	64.7594	-0.067306	14.6813	-0.067306	18.3493		-0.173736	0	-0.067199	0	-0.067199	0	-0.173817	0	-0.067306	0	-0.067306	0		-0.173736	0	-0.067199	0	-0.067199	0	-0.173817	0	-0.067306	0	-0.067306	0
-0.173603	17.2794	-0.066533	2.87421	-0.066533	3.11372	-0.173684	64.6418	-0.06664	14.5474	-0.06664	18.1758		-0.173603	0	-0.066533	0	-0.066533	0	-0.173684	0	-0.06664	0	-0.06664	0		-0.173603	0	-0.066533	0	-0.066533	0	-0.173684	0	-0.06664	0	-0.06664	0
-0.17347	17.284	-0.065867	2.71176	-0.065867	2.94677	-0.173551	64.5192	-0.065974	14.4021	-0.065974	18.0051		-0.17347	0	-0.065867	0	-0.065867	0	-0.173551	0	-0.065974	0	-0.065974	0		-0.17347	0	-0.065867	0	-0.065867	0	-0.173551	0	-0.065974	0	-0.065974	0
-0.173337	17.278	-0.065201	2.58338	-0.065201	2.81587	-0.173418	64.4009	-0.065309	14.278	-0.065309	17.8524		-0.173337	0	-0.065201	0	-0.065201	0	-0.173418	0	-0.065309	0	-0.065309	0		-0.173337	0	-0.065201	0	-0.065201	0	-0.173418	0	-0.065309	0	-0.065309	0
-0.173204	17.2631	-0.064535	2.48976	-0.064535	2.71196	-0.173285	64.3112	-0.064643	14.1761	-0.064643	17.7283		-0.173204	0	-0.064535	0	-0.064535	0	-0.173285	0	-0.064643	0	-0.064643	0		-0.173204	0	-0.064535	0	-0.064535	0	-0.173285	0	-0.064643	0	-0.064643	0
-0.17307	17.2473	-0.063869	2.41912	-0.063869	2.63872	-0.173152	64.2254	-0.063977	14.0867	-0.063977	17.6154		-0.17307	0	-0.063869	0	-0.063869	0	-0.173152	0	-0.063977	0	-0.063977	0		-0.17307	0	-0.063869	0	-0.063869	0	-0.173152	0	-0.063977	0	-0.063977	0
-0.172937	17.2321	-0.063204	2.3631	-0.063204	2.59065	-0.173019	64.1437	-0.063312	13.9929	-0.063312	17.4999		-0.172937	0	-0.063204	0	-0.063204	0	-0.173019	0	-0.063312	0	-0.063312	0		-0.172937	0	-0.063204	0	-0.063204	0	-0.173019	0	-0.063312	0	-0.063312	0
-0.172804	17.2169	-0.062538	2.324	-0.062538	2.5553	-0.172885	64.0557	-0.062646	13.9036	-0.062646	17.3875		-0.172804	0	-0.062538	0	-0.062538	0	-0.172885	0	-0.062646	0	-0.062646	0		-0.172804	0	-0.062538	0	-0.062538	0	-0.172885	0	-0.062646	0	-0.062646	0
-0.172671	17.2016	-0.061872	2.29362	-0.061872	2.52306	-0.172752	63.97	-0.06198	13.8358	-0.06198	17.2978		-0.172671	0	-0.061872	0	-0.061872	0	-0.172752	0	-0.06198	0	-0.06198	0		-0.172671	0	-0.061872	0	-0.061872	0	-0.172752	0	-0.06198	0	-0.06198	0
-0.172538	17.1845	-0.061206	2.26042	-0.061206	2.48731	-0.172619	63.8838	-0.061315	13.7987	-0.061315	17.2266		-0.172538	0	-0.061206	0	-0.061206	0	-0.172619	0	-0.061315	0	-0.061315	0		-0.172538	0	-0.061206	0	-0.061206	0	-0.172619	0	-0.061315	0	-0.061315	0
-0.172405	17.1602	-0.06054	2.22763	-0.06054	2.45174	-0.172486	63.7999	-0.060649	13.7667	-0.060649	17.1694		-0.172405	0	-0.06054	0	-0.06054	0	-0.172486	0	-0.060649	0	-0.060649	0		-0.172405	0	-0.06054	0	-0.06054	0	-0.172486	0	-0.060649	0	-0.060649	0
-0.172272	17.1277	-0.059874	2.20161	-0.059874	2.42539	-0.172353	63.7232	-0.059983	13.7333	-0.059983	17.1046		-0.172272	0	-0.059874	0	-0.059874	0	-0.172353	0	-0.059983	0	-0.059983	0		-0.172272	0	-0.059874	0	-0.059874	0	-0.172353	0	-0.059983	0	-0.059983	0
-0.172138	17.0952	-0.059209	2.18504	-0.059209	2.40869	-0.17222	63.6443	-0.059318	13.6875	-0.059318	17.0369		-0.172138	0	-0.059209	0	-0.059209	0	-0.17222	0	-0.059318	0	-0.059318	0		-0.172138	0	-0.059209	0	-0.059209	0	-0.17222	0	-0.059318	0	-0.059318	0
-0.172005	17.0626	-0.058543	2.17535	-0.058543	2.3971	-0.172087	63.5645	-0.058652	13.6442	-0.058652	16.9696		-0.172005	0	-0.058543	0	-0.058543	0	-0.172087	0	-0.058652	0	-0.058652	0		-0.172005	0	-0.058543	0	-0.058543	0	-0.172087	0	-0.058652	0	-0.058652	0
-0.171872	17.03	-0.057877	2.16544	-0.057877	2.388	-0.171953	63.4842	-0.057986	13.609	-0.057986	16.9141		-0.171872	0	-0.057877	0	-0.057877	0	-0.171953	0	-0.057986	0	-0.057986	0		-0.171872	0	-0.057877	0	-0.057877	0	-0.171953	0	-0.057986	0	-0.057986	0
-0.171739	16.9987	-0.057211	2.15386	-0.057211	2.37338	-0.17182	63.4058	-0.05732	13.6215	-0.05732	16.8843		-0.171739	0	-0.057211	0	-0.057211	0	-0.17182	0	-0.05732	0	-0.05732	0		-0.171739	0	-0.057211	0	-0.057211	0	-0.17182	0	-0.05732	0	-0.05732	0
-0.171606	16.9658	-0.056545	2.14771	-0.056545	2.35584	-0.171687	63.3289	-0.056655	13.658	-0.056655	16.8789		-0.171606	0	-0.056545	0	-0.056545	0	-0.171687	0	-0.056655	0	-0.056655	0		-0.171606	0	-0.056545	0	-0.056545	0	-0.171687	0	-0.056655	0	-0.056655	0
-0.171473	16.9309	-0.055879	2.14526	-0.055879	2.34387	-0.171554	63.2469	-0.055989	13.6978	-0.055989	16.8922		-0.171473	0	-0.055879	0	-0.055879	0	-0.171554	0	-0.055989	0	-0.055989	0		-0.171473	0	-0.055879	0	-0.055879	0	-0.171554	0	-0.055989	0	-0.055989	0
-0.17134	16.8869	-0.055214	2.14483	-0.055214	2.33812	-0.171421	63.172	-0.055323	13.696	-0.055323	16.8728		-0.17134	0	-0.055214	0	-0.055214	0	-0.171421	0	-0.055323	0	-0.055323	0		-0.17134	0	-0.055214	0	-0.055214	0	-0.171421	0	-0.055323	0	-0.055323	0
-0.171206	16.8418	-0.054548	2.1494	-0.054548	2.33755	-0.171288	63.1004	-0.054658	13.6866	-0.054658	16.8435		-0.171206	0	-0.054548	0	-0.054548	0	-0.171288	0	-0.054658	0	-0.054658	0		-0.171206	0	-0.054548	0	-0.054548	0	-0.171288	0	-0.054658	0	-0.054658	0
-0.171073	16.7946	-0.053882	2.15577	-0.053882	2.33868	-0.171155	63.0155	-0.053992	13.6944	-0.053992	16.8415		-0.171073	0	-0.053882	0	-0.053882	0	-0.171155	0	-0.053992	0	-0.053992	0		-0.171073	0	-0.053882	0	-0.053882	0	-0.171155	0	-0.053992	0	-0.053992	0
-0.17094	16.7493	-0.053216	2.16402	-0.053216	2.34044	-0.171021	62.9325	-0.053326	13.7469	-0.053326	16.8701		-0.17094	0	-0.053216	0	-0.053216	0	-0.171021	0	-0.053326	0	-0.053326	0		-0.17094	0	-0.053216	0	-0.053216	0	-0.171021	0	-0.053326	0	-0.053326	0
-0.170807	16.7039	-0.05255	2.17486	-0.05255	2.34578	-0.170888	62.8507	-0.052661	13.7926	-0.052661	16.8951		-0.170807	0	-0.05255	0	-0.05255	0	-0.170888	0	-0.052661	0	-0.052661	0		-0.170807	0	-0.05255	0	-0.05255	0	-0.170888	0	-0.052661	0	-0.052661	0
-0.170674	16.6562	-0.051884	2.1893	-0.051884	2.35504	-0.170755	62.7666	-0.051995	13.8096	-0.051995	16.8681		-0.170674	0	-0.051884	0	-0.051884	0	-0.170755	0	-0.051995	0	-0.051995	0		-0.170674	0	-0.051884	0	-0.051884	0	-0.170755	0	-0.051995	0	-0.051995	0
-0.170541	16.6086	-0.051219	2.20809	-0.051219	2.37242	-0.170622	62.6877	-0.051329	13.7789	-0.051329	16.8005		-0.170541	0	-0.051219	0	-0.051219	0	-0.170622	0	-0.051329	0	-0.051329	0		-0.170541	0	-0.051219	0	-0.051219	0	-0.170622	0	-0.051329	0	-0.051329	0
-0.170408	16.5526	-0.050553	2.2322	-0.050553	2.40274	-0.170489	62.6065	-0.050663	13.6856	-0.050663	16.6914		-0.170408	0	-0.050553	0	-0.050553	0	-0.170489	0	-0.050663	0	-0.050663	0		-0.170408	0	-0.050553	0	-0.050553	0	-0.170489	0	-0.050663	0	-0.050663	0
-0.170274	16.4893	-0.049887	2.26216	-0.049887	2.4377	-0.170356	62.549	-0.049998	13.571	-0.049998	16.5443		-0.170274	0	-0.049887	0	-0.049887	0	-0.170356	0	-0.049998	0	-0.049998	0		-0.170274	0	-0.049887	0	-0.049887	0	-0.170356	0	-0.049998	0	-0.049998	0
-0.170141	16.4259	-0.049221	2.29382	-0.049221	2.47241	-0.170223	62.4906	-0.049332	13.4474	-0.049332	16.3766		-0.170141	0	-0.049221	0	-0.049221	0	-0.170223	0	-0.049332	0	-0.049332	0		-0.170141	0	-0.049221	0	-0.049221	0	-0.170223	0	-0.049332	0	-0.049332	0
-0.170008	16.3622	-0.048555	2.32765	-0.048555	2.50783	-0.170089	62.4319	-0.048666	13.3445	-0.048666	16.2342		-0.170008	0	-0.048555	0	-0.048555	0	-0.170089	0	-0.048666	0	-0.048666	0		-0.170008	0	-0.048555	0	-0.048555	0	-0.170089	0	-0.048666	0	-0.048666	0
-0.169875	16.2985	-0.047889	2.36574	-0.047889	2.54841	-0.169956	62.3731	-0.048001	13.2197	-0.048001	16.0822		-0.169875	0	-0.047889	0	-0.047889	0	-0.169956	0	-0.048001	0	-0.048001	0		-0.169875	0	-0.047889	0	-0.047889	0	-0.169956	0	-0.048001	0	-0.048001	0
-0.169742	16.237	-0.047224	2.41083	-0.047224	2.59546	-0.169823	62.3118	-0.047335	13.0657	-0.047335	15.8781		-0.169742	0	-0.047224	0	-0.047224	0	-0.169823	0	-0.047335	0	-0.047335	0		-0.169742	0	-0.047224	0	-0.047224	0	-0.169823	0	-0.047335	0	-0.047335	0
-0.169609	16.1727	-0.046558	2.45549	-0.046558	2.6439	-0.16969	62.2537	-0.046669	12.8652	-0.046669	15.6451		-0.169609	0	-0.046558	0	-0.046558	0	-0.16969	0	-0.046669	0	-0.046669	0		-0.169609	0	-0.046558	0	-0.046558	0	-0.16969	0	-0.046669	0	-0.046669	0
-0.169476	16.1099	-0.045892	2.49461	-0.045892	2.684	-0.169557	62.1973	-0.046004	12.6804	-0.046004	15.4074		-0.169476	0	-0.045892	0	-0.045892	0	-0.169557	0	-0.046004	0	-0.046004	0		-0.169476	0	-0.045892	0	-0.045892	0	-0.169557	0	-0.046004	0	-0.046004	0
-0.169342	16.0517	-0.045226	2.52891	-0.045226	2.72507	-0.169424	62.1473	-0.045338	12.5065	-0.045338	15.2097		-0.169342	0	-0.045226	0	-0.045226	0	-0.169424	0	-0.045338	0	-0.045338	0		-0.169342	0	-0.045226	0	-0.045226	0	-0.169424	0	-0.045338	0	-0.045338	0
-0.169209	15.991	-0.04456	2.56434	-0.04456	2.76255	-0.169291	62.1003	-0.044672	12.3658	-0.044672	15.0388		-0.169209	0	-0.04456	0	-0.04456	0	-0.169291	0	-0.044672	0	-0.044672	0		-0.169209	0	-0.04456	0	-0.04456	0	-0.169291	0	-0.044672	0	-0.044672	0
-0.169076	15.9325	-0.043895	2.59952	-0.043895	2.78958	-0.169157	62.0544	-0.044006	12.2352	-0.044006	14.8821		-0.169076	0	-0.043895	0	-0.043895	0	-0.169157	0	-0.044006	0	-0.044006	0		-0.169076	0	-0.043895	0	-0.043895	0	-0.169157	0	-0.044006	0	-0.044006	0
-0.168943	15.8736	-0.043229	2.62977	-0.043229	2.81386	-0.169024	62.0093	-0.043341	12.105	-0.043341	14.7277		-0.168943	0	-0.043229	0	-0.043229	0	-0.169024	0	-0.043341	0	-0.043341	0		-0.168943	0	-0.043229	0	-0.043229	0	-0.169024	0	-0.043341	0	-0.043341	0
-0.16881	15.8124	-0.042563	2.65613	-0.042563	2.83628	-0.168891	61.9644	-0.042675	11.9711	-0.042675	14.5772		-0.16881	0	-0.042563	0	-0.042563	0	-0.168891	0	-0.042675	0	-0.042675	0		-0.16881	0	-0.042563	0	-0.042563	0	-0.168891	0	-0.042675	0	-0.042675	0
-0.168677	15.7539	-0.041897	2.68439	-0.041897	2.86063	-0.168758	61.9202	-0.042009	11.8535	-0.042009	14.4272		-0.168677	0	-0.041897	0	-0.041897	0	-0.168758	0	-0.042009	0	-0.042009	0		-0.168677	0	-0.041897	0	-0.041897	0	-0.168758	0	-0.042009	0	-0.042009	0
-0.168544	15.704	-0.041231	2.71643	-0.041231	2.88977	-0.168625	61.8756	-0.041344	11.7411	-0.041344	14.2772		-0.168544	0	-0.041231	0	-0.041231	0	-0.168625	0	-0.041344	0	-0.041344	0		-0.168544	0	-0.041231	0	-0.041231	0	-0.168625	0	-0.041344	0	-0.041344	0
-0.16841	15.6784	-0.040565	2.74524	-0.040565	2.91551	-0.168492	61.8308	-0.040678	11.6297	-0.040678	14.1406		-0.16841	0	-0.040565	0	-0.040565	0	-0.168492	0	-0.040678	0	-0.040678	0		-0.16841	0	-0.040565	0	-0.040565	0	-0.168492	0	-0.040678	0	-0.040678	0
-0.168277	15.6559	-0.0399	2.77234	-0.0399	2.93674	-0.168359	61.7818	-0.040012	11.5353	-0.040012	14.0181		-0.168277	0	-0.0399	0	-0.0399	0	-0.168359	0	-0.040012	0	-0.040012	0		-0.168277	0	-0.0399	0	-0.0399	0	-0.168359	0	-0.040012	0	-0.040012	0
-0.168144	15.6325	-0.039234	2.80449	-0.039234	2.96449	-0.168225	61.7244	-0.039347	11.4614	-0.039347	13.9146		-0.168144	0	-0.039234	0	-0.039234	0	-0.168225	0	-0.039347	0	-0.039347	0		-0.168144	0	-0.039234	0	-0.039234	0	-0.168225	0	-0.039347	0	-0.039347	0
-0.168011	15.609	-0.038568	2.84776	-0.038568	3.00242	-0.168092	61.6649	-0.038681	11.4054	-0.038681	13.8334		-0.168011	0	-0.038568	0	-0.038568	0	-0.168092	0	-0.038681	0	-0.038681	0		-0.168011	0	-0.038568	0	-0.038568	0	-0.168092	0	-0.038681	0	-0.038681	0
-0.167878	15.5863	-0.037902	2.89625	-0.037902	3.05001	-0.167959	61.6028	-0.038015	11.3441	-0.038015	13.7469		-0.167878	0	-0.037902	0	-0.037902	0	-0.167959	0	-0.038015	0	-0.038015	0		-0.167878	0	-0.037902	0	-0.037902	0	-0.167959	0	-0.038015	0	-0.038015	0
-0.167745	15.5632	-0.037236	2.94577	-0.037236	3.09733	-0.167826	61.5394	-0.03735	11.2827	-0.03735	13.6495		-0.167745	0	-0.037236	0	-0.037236	0	-0.167826	0	-0.03735	0	-0.03735	0		-0.167745	0	-0.037236	0	-0.037236	0	-0.167826	0	-0.03735	0	-0.03735	0
-0.167612	15.5451	-0.03657	2.99437	-0.03657	3.14312	-0.167693	61.4758	-0.036684	11.2258	-0.036684	13.5655		-0.167612	0	-0.03657	0	-0.03657	0	-0.167693	0	-0.036684	0	-0.036684	0		-0.167612	0	-0.03657	0	-0.03657	0	-0.167693	0	-0.036684	0	-0.036684	0
-0.167479	15.5342	-0.035905	3.04429	-0.035905	3.19341	-0.16756	61.4129	-0.036018	11.2014	-0.036018	13.5026		-0.167479	0	-0.035905	0	-0.035905	0	-0.16756	0	-0.036018	0	-0.036018	0		-0.167479	0	-0.035905	0	-0.035905	0	-0.16756	0	-0.036018	0	-0.036018	0
-0.167345	15.5255	-0.035239	3.09694	-0.035239	3.24958	-0.167427	61.3485	-0.035352	11.1834	-0.035352	13.4583		-0.167345	0	-0.035239	0	-0.035239	0	-0.167427	0	-0.035352	0	-0.035352	0		-0.167345	0	-0.035239	0	-0.035239	0	-0.167427	0	-0.035352	0	-0.035352	0
-0.167212	15.5168	-0.034573	3.15218	-0.034573	3.30386	-0.167294	61.2863	-0.034687	11.1679	-0.034687	13.4175		-0.167212	0	-0.034573	0	-0.034573	0	-0.167294	0	-0.034687	0	-0.034687	0		-0.167212	0	-0.034573	0	-0.034573	0	-0.167294	0	-0.034687	0	-0.034687	0
-0.167079	15.508	-0.033907	3.20587	-0.033907	3.35477	-0.16716	61.2208	-0.034021	11.1465	-0.034021	13.3795		-0.167079	0	-0.033907	0	-0.033907	0	-0.16716	0	-0.034021	0	-0.034021	0		-0.167079	0	-0.033907	0	-0.033907	0	-0.16716	0	-0.034021	0	-0.034021	0
-0.166946	15.4991	-0.033241	3.25505	-0.033241	3.40078	-0.167027	61.1489	-0.033355	11.124	-0.033355	13.3382		-0.166946	0	-0.033241	0	-0.033241	0	-0.167027	0	-0.033355	0	-0.033355	0		-0.166946	0	-0.033241	0	-0.033241	0	-0.167027	0	-0.033355	0	-0.033355	0
-0.166813	15.4908	-0.032575	3.29556	-0.032575	3.4443	-0.166894	61.0749	-0.03269	11.096	-0.03269	13.2868		-0.166813	0	-0.032575	0	-0.032575	0	-0.166894	0	-0.03269	0	-0.03269	0		-0.166813	0	-0.032575	0	-0.032575	0	-0.166894	0	-0.03269	0	-0.03269	0
-0.16668	15.4871	-0.03191	3.32899	-0.03191	3.48344	-0.166761	61	-0.032024	11.0475	-0.032024	13.2156		-0.16668	0	-0.03191	0	-0.03191	0	-0.166761	0	-0.032024	0	-0.032024	0		-0.16668	0	-0.03191	0	-0.03191	0	-0.166761	0	-0.032024	0	-0.032024	0
-0.166547	15.4902	-0.031244	3.36098	-0.031244	3.52006	-0.166628	60.9259	-0.031358	11.0036	-0.031358	13.141		-0.166547	0	-0.031244	0	-0.031244	0	-0.166628	0	-0.031358	0	-0.031358	0		-0.166547	0	-0.031244	0	-0.031244	0	-0.166628	0	-0.031358	0	-0.031358	0
-0.166413	15.4908	-0.030578	3.3936	-0.030578	3.55645	-0.166495	60.8506	-0.030693	10.9622	-0.030693	13.0759		-0.166413	0	-0.030578	0	-0.030578	0	-0.166495	0	-0.030693	0	-0.030693	0		-0.166413	0	-0.030578	0	-0.030578	0	-0.166495	0	-0.030693	0	-0.030693	0
-0.16628	15.4913	-0.029912	3.42336	-0.029912	3.58961	-0.166362	60.7749	-0.030027	10.9218	-0.030027	13.0024		-0.16628	0	-0.029912	0	-0.029912	0	-0.166362	0	-0.030027	0	-0.030027	0		-0.16628	0	-0.029912	0	-0.029912	0	-0.166362	0	-0.030027	0	-0.030027	0
-0.166147	15.4918	-0.029246	3.44726	-0.029246	3.60974	-0.166228	60.6933	-0.029361	10.8684	-0.029361	12.9218		-0.166147	0	-0.029246	0	-0.029246	0	-0.166228	0	-0.029361	0	-0.029361	0		-0.166147	0	-0.029246	0	-0.029246	0	-0.166228	0	-0.029361	0	-0.029361	0
-0.166014	15.4924	-0.02858	3.45993	-0.02858	3.61529	-0.166095	60.6038	-0.028695	10.8117	-0.028695	12.8399		-0.166014	0	-0.02858	0	-0.02858	0	-0.166095	0	-0.028695	0	-0.028695	0		-0.166014	0	-0.02858	0	-0.02858	0	-0.166095	0	-0.028695	0	-0.028695	0
-0.165881	15.4929	-0.027915	3.46449	-0.027915	3.62093	-0.165962	60.5152	-0.02803	10.7519	-0.02803	12.7547		-0.165881	0	-0.027915	0	-0.027915	0	-0.165962	0	-0.02803	0	-0.02803	0		-0.165881	0	-0.027915	0	-0.027915	0	-0.165962	0	-0.02803	0	-0.02803	0
-0.165748	15.4948	-0.027249	3.47262	-0.027249	3.63332	-0.165829	60.4258	-0.027364	10.6964	-0.027364	12.6638		-0.165748	0	-0.027249	0	-0.027249	0	-0.165829	0	-0.027364	0	-0.027364	0		-0.165748	0	-0.027249	0	-0.027249	0	-0.165829	0	-0.027364	0	-0.027364	0
-0.165615	15.5065	-0.026583	3.48788	-0.026583	3.64609	-0.165696	60.3363	-0.026698	10.6353	-0.026698	12.5682		-0.165615	0	-0.026583	0	-0.026583	0	-0.165696	0	-0.026698	0	-0.026698	0		-0.165615	0	-0.026583	0	-0.026583	0	-0.165696	0	-0.026698	0	-0.026698	0
-0.165481	15.5382	-0.025917	3.50499	-0.025917	3.65307	-0.165563	60.247	-0.026033	10.5786	-0.026033	12.4886		-0.165481	0	-0.025917	0	-0.025917	0	-0.165563	0	-0.026033	0	-0.026033	0		-0.165481	0	-0.025917	0	-0.025917	0	-0.165563	0	-0.026033	0	-0.026033	0
-0.165348	15.5759	-0.025251	3.51906	-0.025251	3.65088	-0.16543	60.1595	-0.025367	10.5344	-0.025367	12.4174		-0.165348	0	-0.025251	0	-0.025251	0	-0.16543	0	-0.025367	0	-0.025367	0		-0.165348	0	-0.025251	0	-0.025251	0	-0.16543	0	-0.025367	0	-0.025367	0
-0.165215	15.6126	-0.024585	3.53153	-0.024585	3.64363	-0.165296	60.0709	-0.024701	10.486	-0.024701	12.3468		-0.165215	0	-0.024585	0	-0.024585	0	-0.165296	0	-0.024701	0	-0.024701	0		-0.165215	0	-0.024585	0	-0.024585	0	-0.165296	0	-0.024701	0	-0.024701	0
-0.165082	15.6493	-0.02392	3.54369	-0.02392	3.64154	-0.165163	59.9784	-0.024036	10.4309	-0.024036	12.268		-0.165082	0	-0.02392	0	-0.02392	0	-0.165163	0	-0.024036	0	-0.024036	0		-0.165082	0	-0.02392	0	-0.02392	0	-0.165163	0	-0.024036	0	-0.024036	0
-0.164949	15.6854	-0.023254	3.55342	-0.023254	3.64271	-0.16503	59.8859	-0.02337	10.378	-0.02337	12.1992		-0.164949	0	-0.023254	0	-0.023254	0	-0.16503	0	-0.02337	0	-0.02337	0		-0.164949	0	-0.023254	0	-0.023254	0	-0.16503	0	-0.02337	0	-0.02337	0
-0.164816	15.7237	-0.022588	3.56021	-0.022588	3.64571	-0.164897	59.7926	-0.022704	10.3256	-0.022704	12.1295		-0.164816	0	-0.022588	0	-0.022588	0	-0.164897	0	-0.022704	0	-0.022704	0		-0.164816	0	-0.022588	0	-0.022588	0	-0.164897	0	-0.022704	0	-0.022704	0
-0.164683	15.7674	-0.021922	3.56766	-0.021922	3.65213	-0.164764	59.7	-0.022038	10.2724	-0.022038	12.0457		-0.164683	0	-0.021922	0	-0.021922	0	-0.164764	0	-0.022038	0	-0.022038	0		-0.164683	0	-0.021922	0	-0.021922	0	-0.164764	0	-0.022038	0	-0.022038	0
-0.164549	15.8141	-0.021256	3.57619	-0.021256	3.65494	-0.164631	59.6068	-0.021373	10.2142	-0.021373	11.9695		-0.164549	0	-0.021256	0	-0.021256	0	-0.164631	0	-0.021373	0	-0.021373	0		-0.164549	0	-0.021256	0	-0.021256	0	-0.164631	0	-0.021373	0	-0.021373	0
-0.164416	15.8612	-0.020591	3.5848	-0.020591	3.65537	-0.164498	59.5172	-0.020707	10.1752	-0.020707	11.9022		-0.164416	0	-0.020591	0	-0.020591	0	-0.164498	0	-0.020707	0	-0.020707	0		-0.164416	0	-0.020591	0	-0.020591	0	-0.164498	0	-0.020707	0	-0.020707	0
-0.164283	15.9086	-0.019925	3.5922	-0.019925	3.66113	-0.164364	59.431	-0.020041	10.143	-0.020041	11.8501		-0.164283	0	-0.019925	0	-0.019925	0	-0.164364	0	-0.020041	0	-0.020041	0		-0.164283	0	-0.019925	0	-0.019925	0	-0.164364	0	-0.020041	0	-0.020041	0
-0.16415	15.956	-0.019259	3.59811	-0.019259	3.67225	-0.164231	59.3419	-0.019376	10.1102	-0.019376	11.7958		-0.16415	0	-0.019259	0	-0.019259	0	-0.164231	0	-0.019376	0	-0.019376	0		-0.16415	0	-0.019259	0	-0.019259	0	-0.164231	0	-0.019376	0	-0.019376	0
-0.164017	16.0024	-0.018593	3.60222	-0.018593	3.6834	-0.164098	59.2516	-0.01871	10.0754	-0.01871	11.7431		-0.164017	0	-0.018593	0	-0.018593	0	-0.164098	0	-0.01871	0	-0.01871	0		-0.164017	0	-0.018593	0	-0.018593	0	-0.164098	0	-0.01871	0	-0.01871	0
-0.163884	16.0505	-0.017927	3.6024	-0.017927	3.68933	-0.163965	59.1606	-0.018044	10.0462	-0.018044	11.6926		-0.163884	0	-0.017927	0	-0.017927	0	-0.163965	0	-0.018044	0	-0.018044	0		-0.163884	0	-0.017927	0	-0.017927	0	-0.163965	0	-0.018044	0	-0.018044	0
-0.163751	16.1063	-0.017261	3.60151	-0.017261	3.69521	-0.163832	59.0702	-0.017379	10.0274	-0.017379	11.6468		-0.163751	0	-0.017261	0	-0.017261	0	-0.163832	0	-0.017379	0	-0.017379	0		-0.163751	0	-0.017261	0	-0.017261	0	-0.163832	0	-0.017379	0	-0.017379	0
-0.163617	16.1668	-0.016596	3.6111	-0.016596	3.70839	-0.163699	58.9798	-0.016713	10.0189	-0.016713	11.6001		-0.163617	0	-0.016596	0	-0.016596	0	-0.163699	0	-0.016713	0	-0.016713	0		-0.163617	0	-0.016596	0	-0.016596	0	-0.163699	0	-0.016713	0	-0.016713	0
-0.163484	16.2236	-0.01593	3.63269	-0.01593	3.72777	-0.163566	58.8886	-0.016047	10.0056	-0.016047	11.5587		-0.163484	0	-0.01593	0	-0.01593	0	-0.163566	0	-0.016047	0	-0.016047	0		-0.163484	0	-0.01593	0	-0.01593	0	-0.163566	0	-0.016047	0	-0.016047	0
-0.163351	16.2793	-0.015264	3.65809	-0.015264	3.74797	-0.163432	58.7921	-0.015382	9.9888	-0.015382	11.5353		-0.163351	0	-0.015264	0	-0.015264	0	-0.163432	0	-0.015382	0	-0.015382	0		-0.163351	0	-0.015264	0	-0.015264	0	-0.163432	0	-0.015382	0	-0.015382	0
-0.163218	16.3355	-0.014598	3.68346	-0.014598	3.7676	-0.163299	58.6859	-0.014716	9.97764	-0.014716	11.512		-0.163218	0	-0.014598	0	-0.014598	0	-0.163299	0	-0.014716	0	-0.014716	0		-0.163218	0	-0.014598	0	-0.014598	0	-0.163299	0	-0.014716	0	-0.014716	0
-0.163085	16.3921	-0.013932	3.70751	-0.013932	3.78741	-0.163166	58.5762	-0.01405	9.95482	-0.01405	11.4802		-0.163085	0	-0.013932	0	-0.013932	0	-0.163166	0	-0.01405	0	-0.01405	0		-0.163085	0	-0.013932	0	-0.013932	0	-0.163166	0	-0.01405	0	-0.01405	0
-0.162952	16.4487	-0.013266	3.73292	-0.013266	3.80899	-0.163033	58.4681	-0.013384	9.92205	-0.013384	11.4294		-0.162952	0	-0.013266	0	-0.013266	0	-0.163033	0	-0.013384	0	-0.013384	0		-0.162952	0	-0.013266	0	-0.013266	0	-0.163033	0	-0.013384	0	-0.013384	0
-0.162819	16.5039	-0.012601	3.7632	-0.012601	3.833	-0.1629	58.3586	-0.012719	9.88547	-0.012719	11.3747		-0.162819	0	-0.012601	0	-0.012601	0	-0.1629	0	-0.012719	0	-0.012719	0		-0.162819	0	-0.012601	0	-0.012601	0	-0.1629	0	-0.012719	0	-0.012719	0
-0.162685	16.5557	-0.011935	3.79461	-0.011935	3.8628	-0.162767	58.2488	-0.012053	9.84884	-0.012053	11.3175		-0.162685	0	-0.011935	0	-0.011935	0	-0.162767	0	-0.012053	0	-0.012053	0		-0.162685	0	-0.011935	0	-0.011935	0	-0.162767	0	-0.012053	0	-0.012053	0
-0.162552	16.5975	-0.011269	3.82759	-0.011269	3.89913	-0.162634	58.1405	-0.011387	9.80842	-0.011387	11.2555		-0.162552	0	-0.011269	0	-0.011269	0	-0.162634	0	-0.011387	0	-0.011387	0		-0.162552	0	-0.011269	0	-0.011269	0	-0.162634	0	-0.011387	0	-0.011387	0
-0.162419	16.6396	-0.010603	3.86567	-0.010603	3.93915	-0.162501	58.0279	-0.010722	9.75802	-0.010722	11.1924		-0.162419	0	-0.010603	0	-0.010603	0	-0.162501	0	-0.010722	0	-0.010722	0		-0.162419	0	-0.010603	0	-0.010603	0	-0.162501	0	-0.010722	0	-0.010722	0
-0.162286	16.681	-0.009937	3.90379	-0.009937	3.97903	-0.162367	57.9088	-0.010056	9.69675	-0.010056	11.1246		-0.162286	0	-0.009937	0	-0.009937	0	-0.162367	0	-0.010056	0	-0.010056	0		-0.162286	0	-0.009937	0	-0.009937	0	-0.162367	0	-0.010056	0	-0.010056	0
-0.162153	16.7228	-0.009271	3.94103	-0.009271	4.01733	-0.162234	57.7868	-0.00939	9.63453	-0.00939	11.0497		-0.162153	0	-0.009271	0	-0.009271	0	-0.162234	0	-0.00939	0	-0.00939	0		-0.162153	0	-0.009271	0	-0.009271	0	-0.162234	0	-0.00939	0	-0.00939	0
-0.16202	16.7648	-0.008606	3.97933	-0.008606	4.05423	-0.162101	57.6647	-0.008725	9.57282	-0.008725	10.9602		-0.16202	0	-0.008606	0	-0.008606	0	-0.162101	0	-0.008725	0	-0.008725	0		-0.16202	0	-0.008606	0	-0.008606	0	-0.162101	0	-0.008725	0	-0.008725	0
-0.161887	16.8004	-0.00794	4.01518	-0.00794	4.09098	-0.161968	57.5432	-0.008059	9.51413	-0.008059	10.8736		-0.161887	0	-0.00794	0	-0.00794	0	-0.161968	0	-0.008059	0	-0.008059	0		-0.161887	0	-0.00794	0	-0.00794	0	-0.161968	0	-0.008059	0	-0.008059	0
-0.161753	16.8141	-0.007274	4.05	-0.007274	4.12935	-0.161835	57.4195	-0.007393	9.45744	-0.007393	10.789		-0.161753	0	-0.007274	0	-0.007274	0	-0.161835	0	-0.007393	0	-0.007393	0		-0.161753	0	-0.007274	0	-0.007274	0	-0.161835	0	-0.007393	0	-0.007393	0
-0.16162	16.8164	-0.006608	4.08642	-0.006608	4.16998	-0.161702	57.2958	-0.006727	9.40641	-0.006727	10.7199		-0.16162	0	-0.006608	0	-0.006608	0	-0.161702	0	-0.006727	0	-0.006727	0		-0.16162	0	-0.006608	0	-0.006608	0	-0.161702	0	-0.006727	0	-0.006727	0
-0.161487	16.8137	-0.005942	4.1244	-0.005942	4.21621	-0.161569	57.1781	-0.006062	9.35649	-0.006062	10.6489		-0.161487	0	-0.005942	0	-0.005942	0	-0.161569	0	-0.006062	0	-0.006062	0		-0.161487	0	-0.005942	0	-0.005942	0	-0.161569	0	-0.006062	0	-0.006062	0
-0.161354	16.8109	-0.005276	4.16685	-0.005276	4.26227	-0.161435	57.0631	-0.005396	9.30308	-0.005396	10.5692		-0.161354	0	-0.005276	0	-0.005276	0	-0.161435	0	-0.005396	0	-0.005396	0		-0.161354	0	-0.005276	0	-0.005276	0	-0.161435	0	-0.005396	0	-0.005396	0
-0.161221	16.8081	-0.004611	4.20853	-0.004611	4.30075	-0.161302	56.9494	-0.00473	9.23268	-0.00473	10.4942		-0.161221	0	-0.004611	0	-0.004611	0	-0.161302	0	-0.00473	0	-0.00473	0		-0.161221	0	-0.004611	0	-0.004611	0	-0.161302	0	-0.00473	0	-0.00473	0
-0.161088	16.8053	-0.003945	4.24292	-0.003945	4.33024	-0.161169	56.8355	-0.004065	9.18599	-0.004065	10.4292		-0.161088	0	-0.003945	0	-0.003945	0	-0.161169	0	-0.004065	0	-0.004065	0		-0.161088	0	-0.003945	0	-0.003945	0	-0.161169	0	-0.004065	0	-0.004065	0
-0.160955	16.8015	-0.003279	4.26957	-0.003279	4.35692	-0.161036	56.72	-0.003399	9.14385	-0.003399	10.3773		-0.160955	0	-0.003279	0	-0.003279	0	-0.161036	0	-0.003399	0	-0.003399	0		-0.160955	0	-0.003279	0	-0.003279	0	-0.161036	0	-0.003399	0	-0.003399	0
-0.160822	16.7937	-0.002613	4.2927	-0.002613	4.38509	-0.160903	56.6043	-0.002733	9.10374	-0.002733	10.3182		-0.160822	0	-0.002613	0	-0.002613	0	-0.160903	0	-0.002733	0	-0.002733	0		-0.160822	0	-0.002613	0	-0.002613	0	-0.160903	0	-0.002733	0	-0.002733	0
-0.160688	16.7792	-0.001947	4.31623	-0.001947	4.40953	-0.16077	56.4885	-0.002068	9.05924	-0.002068	10.2695		-0.160688	0	-0.001947	0	-0.001947	0	-0.16077	0	-0.002068	0	-0.002068	0		-0.160688	0	-0.001947	0	-0.001947	0	-0.16077	0	-0.002068	0	-0.002068	0
-0.160555	16.7578	-0.001281	4.34163	-0.001281	4.43361	-0.160637	56.379	-0.001402	9.02478	-0.001402	10.2274		-0.160555	0	-0.001281	0	-0.001281	0	-0.160637	0	-0.001402	0	-0.001402	0		-0.160555	0	-0.001281	0	-0.001281	0	-0.160637	0	-0.001402	0	-0.001402	0
-0.160422	16.7368	-0.000616	4.3639	-0.000616	4.45937	-0.160503	56.2745	-0.000736	8.99647	-0.000736	10.1897		-0.160422	0	-0.000616	0	-0.000616	0	-0.160503	0	-0.000736	0	-0.000736	0		-0.160422	0	-0.000616	0	-0.000616	0	-0.160503	0	-0.000736	0	-0.000736	0
-0.160289	16.7159	5e-05	4.39363	5e-05	4.48796	-0.16037	56.1703	-7e-05	8.95124	-7e-05	10.1368		-0.160289	0	5e-05	0	5e-05	0	-0.16037	0	-7e-05	0	-7e-05	0		-0.160289	0	5e-05	0	5e-05	0	-0.16037	0	-7e-05	0	-7e-05	0
-0.160156	16.6956	0.000716	4.28975	0.000716	4.37209	-0.160237	56.067	0.000595	3.96235	0.000595	4.47537		-0.160156	0	0.000716	0	0.000716	0	-0.160237	0	0.000595	0	0.000595	0		-0.160156	0	0.000716	0	0.000716	0	-0.160237	0	0.000595	0	0.000595	0
-0.160023	16.6757	0.001382	0.417709	0.001382	0.4235	-0.160104	55.9648	0.001261	-0.044455	0.001261	-0.069247		-0.160023	0	0.001382	0	0.001382	0	-0.160104	0	0.001261	0	0.001261	0		-0.160023	0	0.001382	0	0.001382	0	-0.160104	0	0.001261	0	0.001261	0
-0.15989	16.6565	0.002048	0.010428	0.002048	0.003881	-0.159971	55.8621	0.001927	-0.116528	0.001927	-0.1689		-0.15989	0	0.002048	0	0.002048	0	-0.159971	0	0.001927	0	0.001927	0		-0.15989	0	0.002048	0	0.002048	0	-0.159971	0	0.001927	0	0.001927	0
-0.159756	16.6399	0.002713	0.018511	0.002713	0.002769	-0.159838	55.7575	0.002592	-0.199723	0.002592	-0.284775		-0.159756	0	0.002713	0	0.002713	0	-0.159838	0	0.002592	0	0.002592	0		-0.159756	0	0.002713	0	0.002713	0	-0.159838	0	0.002592	0	0.002592	0
-0.159623	16.6099	0.003379	0.022721	0.003379	-0.000262	-0.159705	55.6589	0.003258	-0.274762	0.003258	-0.396512		-0.159623	0	0.003379	0	0.003379	0	-0.159705	0	0.003258	0	0.003258	0		-0.159623	0	0.003379	0	0.003379	0	-0.159705	0	0.003258	0	0.003258	0
-0.15949	16.5759	0.004045	0.022266	0.004045	0.002626	-0.159571	55.57	0.003924	-0.339258	0.003924	-0.49382		-0.15949	0	0.004045	0	0.004045	0	-0.159571	0	0.003924	0	0.003924	0		-0.15949	0	0.004045	0	0.004045	0	-0.159571	0	0.003924	0	0.003924	0
-0.159357	16.5416	0.004711	0.02102	0.004711	0.002082	-0.159438	55.4813	0.004589	-0.395685	0.004589	-0.571773		-0.159357	0	0.004711	0	0.004711	0	-0.159438	0	0.004589	0	0.004589	0		-0.159357	0	0.004711	0	0.004711	0	-0.159438	0	0.004589	0	0.004589	0
-0.159224	16.5071	0.005377	0.02027	0.005377	-0.000891	-0.159305	55.3924	0.005255	-0.435415	0.005255	-0.631075		-0.159224	0	0.005377	0	0.005377	0	-0.159305	0	0.005255	0	0.005255	0		-0.159224	0	0.005377	0	0.005377	0	-0.159305	0	0.005255	0	0.005255	0
-0.159091	16.4725	0.006043	0.018914	0.006043	-0.007765	-0.159172	55.3038	0.005921	-0.46016	0.005921	-0.671322		-0.159091	0	0.006043	0	0.006043	0	-0.159172	0	0.005921	0	0.005921	0		-0.159091	0	0.006043	0	0.006043	0	-0.159172	0	0.005921	0	0.005921	0
-0.158958	16.437	0.006708	0.015306	0.006708	-0.00684	-0.159039	55.2133	0.006586	-0.477928	0.006586	-0.695498		-0.158958	0	0.006708	0	0.006708	0	-0.159039	0	0.006586	0	0.006586	0		-0.158958	0	0.006708	0	0.006708	0	-0.159039	0	0.006586	0	0.006586	0
-0.158824	16.4019	0.007374	0.015655	0.007374	0.000102	-0.158906	55.1242	0.007252	-0.493999	0.007252	-0.709742		-0.158824	0	0.007374	0	0.007374	0	-0.158906	0	0.007252	0	0.007252	0		-0.158824	0	0.007374	0	0.007374	0	-0.158906	0	0.007252	0	0.007252	0
-0.158691	16.3459	0.00804	0.0183	0.00804	0.008334	-0.158773	55.0361	0.007918	-0.496414	0.007918	-0.716629		-0.158691	0	0.00804	0	0.00804	0	-0.158773	0	0.007918	0	0.007918	0		-0.158691	0	0.00804	0	0.00804	0	-0.158773	0	0.007918	0	0.007918	0
-0.158558	16.2698	0.008706	0.022358	0.008706	0.017388	-0.158639	54.9546	0.008584	-0.478819	0.008584	-0.701859		-0.158558	0	0.008706	0	0.008706	0	-0.158639	0	0.008584	0	0.008584	0		-0.158558	0	0.008706	0	0.008706	0	-0.158639	0	0.008584	0	0.008584	0
-0.158425	16.1863	0.009372	0.027021	0.009372	0.028809	-0.158506	54.8732	0.009249	-0.453959	0.009249	-0.671702		-0.158425	0	0.009372	0	0.009372	0	-0.158506	0	0.009249	0	0.009249	0		-0.158425	0	0.009372	0	0.009372	0	-0.158506	0	0.009249	0	0.009249	0
-0.158292	16.0981	0.010038	0.032211	0.010038	0.046585	-0.158373	54.7913	0.009915	-0.430521	0.009915	-0.640667		-0.158292	0	0.010038	0	0.010038	0	-0.158373	0	0.009915	0	0.009915	0		-0.158292	0	0.010038	0	0.010038	0	-0.158373	0	0.009915	0	0.009915	0
-0.158159	16.01	0.010703	0.037699	0.010703	0.060801	-0.15824	54.7094	0.010581	-0.409975	0.010581	-0.619505		-0.158159	0	0.010703	0	0.010703	0	-0.15824	0	0.010581	0	0.010581	0		-0.158159	0	0.010703	0	0.010703	0	-0.15824	0	0.010581	0	0.010581	0
-0.158026	15.9205	0.011369	0.047933	0.011369	0.073175	-0.158107	54.6271	0.011246	-0.390924	0.011246	-0.610151		-0.158026	0	0.011369	0	0.011369	0	-0.158107	0	0.011246	0	0.011246	0		-0.158026	0	0.011369	0	0.011369	0	-0.158107	0	0.011246	0	0.011246	0
-0.157892	15.8297	0.012035	0.063159	0.012035	0.089461	-0.157974	54.5438	0.011912	-0.374928	0.011912	-0.607156		-0.157892	0	0.012035	0	0.012035	0	-0.157974	0	0.011912	0	0.011912	0		-0.157892	0	0.012035	0	0.012035	0	-0.157974	0	0.011912	0	0.011912	0
-0.157759	15.7381	0.012701	0.084373	0.012701	0.112318	-0.157841	54.4618	0.012578	-0.360334	0.012578	-0.612847		-0.157759	0	0.012701	0	0.012701	0	-0.157841	0	0.012578	0	0.012578	0		-0.157759	0	0.012701	0	0.012701	0	-0.157841	0	0.012578	0	0.012578	0
-0.157626	15.6372	0.013367	0.111343	0.013367	0.133545	-0.157707	54.3876	0.013243	-0.340842	0.013243	-0.608277		-0.157626	0	0.013367	0	0.013367	0	-0.157707	0	0.013243	0	0.013243	0		-0.157626	0	0.013367	0	0.013367	0	-0.157707	0	0.013243	0	0.013243	0
-0.157493	15.5289	0.014033	0.137654	0.014033	0.159518	-0.157574	54.3174	0.013909	-0.299646	0.013909	-0.57461		-0.157493	0	0.014033	0	0.014033	0	-0.157574	0	0.013909	0	0.013909	0		-0.157493	0	0.014033	0	0.014033	0	-0.157574	0	0.013909	0	0.013909	0
-0.15736	15.417	0.014698	0.162241	0.014698	0.18666	-0.157441	54.2473	0.014575	-0.21665	0.014575	-0.47796		-0.15736	0	0.014698	0	0.014698	0	-0.157441	0	0.014575	0	0.014575	0		-0.15736	0	0.014698	0	0.014698	0	-0.157441	0	0.014575	0	0.014575	0
-0.157227	15.304	0.015364	0.187207	0.015364	0.211721	-0.157308	54.1759	0.015241	-0.025411	0.015241	-0.238311		-0.157227	0	0.015364	0	0.015364	0	-0.157308	0	0.015241	0	0.015241	0		-0.157227	0	0.015364	0	0.015364	0	-0.157308	0	0.015241	0	0.015241	0
-0.157094	15.1936	0.01603	0.216012	0.01603	0.233085	-0.157175	54.1057	0.015906	0.322216	0.015906	0.146481		-0.157094	0	0.01603	0	0.01603	0	-0.157175	0	0.015906	0	0.015906	0		-0.157094	0	0.01603	0	0.01603	0	-0.157175	0	0.015906	0	0.015906	0
-0.15696	15.0816	0.016696	0.250264	0.016696	0.268912	-0.157042	54.0353	0.016572	0.77343	0.016572	0.664301		-0.15696	0	0.016696	0	0.016696	0	-0.157042	0	0.016572	0	0.016572	0		-0.15696	0	0.016696	0	0.016696	0	-0.157042	0	0.016572	0	0.016572	0
-0.156827	14.9704	0.017362	0.338632	0.017362	0.347583	-0.156909	53.9628	0.017238	1.26589	0.017238	1.26268		-0.156827	0	0.017362	0	0.017362	0	-0.156909	0	0.017238	0	0.017238	0		-0.156827	0	0.017362	0	0.017362	0	-0.156909	0	0.017238	0	0.017238	0
-0.156694	14.8558	0.018028	0.459846	0.018028	0.470971	-0.156776	53.9016	0.017903	1.84651	0.017903	1.9397		-0.156694	0	0.018028	0	0.018028	0	-0.156776	0	0.017903	0	0.017903	0		-0.156694	0	0.018028	0	0.018028	0	-0.156776	0	0.017903	0	0.017903	0
-0.156561	14.7355	0.018693	0.61087	0.018693	0.664449	-0.156642	53.8481	0.018569	2.55443	0.018569	2.76781		-0.156561	0	0.018693	0	0.018693	0	-0.156642	0	0.018569	0	0.018569	0		-0.156561	0	0.018693	0	0.018693	0	-0.156642	0	0.018569	0	0.018569	0
-0.156428	14.6114	0.019359	0.809684	0.019359	0.892949	-0.156509	53.794	0.019235	3.4099	0.019235	3.78417		-0.156428	0	0.019359	0	0.019359	0	-0.156509	0	0.019235	0	0.019235	0		-0.156428	0	0.019359	0	0.019359	0	-0.156509	0	0.019235	0	0.019235	0
-0.156295	14.4858	0.020025	1.03791	0.020025	1.14695	-0.156376	53.7405	0.0199	4.37832	0.0199	4.90297		-0.156295	0	0.020025	0	0.020025	0	-0.156376	0	0.0199	0	0.0199	0		-0.156295	0	0.020025	0	0.020025	0	-0.156376	0	0.0199	0	0.0199	0
-0.156162	14.3615	0.020691	1.30476	0.020691	1.46172	-0.156243	53.6867	0.020566	5.36638	0.020566	6.04383		-0.156162	0	0.020691	0	0.020691	0	-0.156243	0	0.020566	0	0.020566	0		-0.156162	0	0.020691	0	0.020691	0	-0.156243	0	0.020566	0	0.020566	0
-0.156028	14.2355	0.021357	1.67403	0.021357	1.88558	-0.15611	53.6325	0.021232	6.3353	0.021232	7.17383		-0.156028	0	0.021357	0	0.021357	0	-0.15611	0	0.021232	0	0.021232	0		-0.156028	0	0.021357	0	0.021357	0	-0.15611	0	0.021232	0	0.021232	0
-0.155895	14.1105	0.022022	2.12958	0.022022	2.38133	-0.155977	53.5773	0.021897	7.21398	0.021897	8.18487		-0.155895	0	0.022022	0	0.022022	0	-0.155977	0	0.021897	0	0.021897	0		-0.155895	0	0.022022	0	0.022022	0	-0.155977	0	0.021897	0	0.021897	0
-0.155762	13.9872	0.022688	2.6339	0.022688	2.94709	-0.155844	53.5268	0.022563	7.92767	0.022563	9.05607		-0.155762	0	0.022688	0	0.022688	0	-0.155844	0	0.022563	0	0.022563	0		-0.155762	0	0.022688	0	0.022688	0	-0.155844	0	0.022563	0	0.022563	0
-0.155629	13.8568	0.023354	3.18041	0.023354	3.54604	-0.15571	53.4769	0.023229	8.50635	0.023229	9.75545		-0.155629	0	0.023354	0	0.023354	0	-0.15571	0	0.023229	0	0.023229	0		-0.155629	0	0.023354	0	0.023354	0	-0.15571	0	0.023229	0	0.023229	0
-0.155496	13.7224	0.02402	3.71448	0.02402	4.13309	-0.155577	53.4219	0.023895	9.00507	0.023895	10.3475		-0.155496	0	0.02402	0	0.02402	0	-0.155577	0	0.023895	0	0.023895	0		-0.155496	0	0.02402	0	0.02402	0	-0.155577	0	0.023895	0	0.023895	0
-0.155363	13.5894	0.024686	4.23109	0.024686	4.70838	-0.155444	53.365	0.02456	9.37322	0.02456	10.8468		-0.155363	0	0.024686	0	0.024686	0	-0.155444	0	0.02456	0	0.02456	0		-0.155363	0	0.024686	0	0.024686	0	-0.155444	0	0.02456	0	0.02456	0
-0.15523	13.4557	0.025352	4.72185	0.025352	5.22323	-0.155311	53.3085	0.025226	9.5825	0.025226	11.1765		-0.15523	0	0.025352	0	0.025352	0	-0.155311	0	0.025226	0	0.025226	0		-0.15523	0	0.025352	0	0.025352	0	-0.155311	0	0.025226	0	0.025226	0
-0.155096	13.3227	0.026017	5.19451	0.026017	5.72149	-0.155178	53.2522	0.025892	9.6079	0.025892	11.2947		-0.155096	0	0.026017	0	0.026017	0	-0.155178	0	0.025892	0	0.025892	0		-0.155096	0	0.026017	0	0.026017	0	-0.155178	0	0.025892	0	0.025892	0
-0.154963	13.1889	0.026683	5.64157	0.026683	6.20368	-0.155045	53.1962	0.026557	9.50774	0.026557	11.2991		-0.154963	0	0.026683	0	0.026683	0	-0.155045	0	0.026557	0	0.026557	0		-0.154963	0	0.026683	0	0.026683	0	-0.155045	0	0.026557	0	0.026557	0
-0.15483	13.0608	0.027349	6.05534	0.027349	6.62009	-0.154912	53.141	0.027223	9.36005	0.027223	11.2586		-0.15483	0	0.027349	0	0.027349	0	-0.154912	0	0.027223	0	0.027223	0		-0.15483	0	0.027349	0	0.027349	0	-0.154912	0	0.027223	0	0.027223	0
-0.154697	12.9288	0.028015	6.34683	0.028015	6.92105	-0.154778	53.0816	0.027889	9.18741	0.027889	11.1824		-0.154697	0	0.028015	0	0.028015	0	-0.154778	0	0.027889	0	0.027889	0		-0.154697	0	0.028015	0	0.028015	0	-0.154778	0	0.027889	0	0.027889	0
-0.154564	12.7912	0.028681	6.53897	0.028681	7.14003	-0.154645	53.0146	0.028554	9.01168	0.028554	11.1115		-0.154564	0	0.028681	0	0.028681	0	-0.154645	0	0.028554	0	0.028554	0		-0.154564	0	0.028681	0	0.028681	0	-0.154645	0	0.028554	0	0.028554	0
-0.154431	12.6544	0.029347	6.67568	0.029347	7.29405	-0.154512	52.9436	0.02922	8.88348	0.02922	11.0724		-0.154431	0	0.029347	0	0.029347	0	-0.154512	0	0.02922	0	0.02922	0		-0.154431	0	0.029347	0	0.029347	0	-0.154512	0	0.02922	0	0.02922	0
-0.154298	12.5167	0.030012	6.79405	0.030012	7.40462	-0.154379	52.8721	0.029886	8.82032	0.029886	11.1248		-0.154298	0	0.030012	0	0.030012	0	-0.154379	0	0.029886	0	0.029886	0		-0.154298	0	0.030012	0	0.030012	0	-0.154379	0	0.029886	0	0.029886	0
-0.154164	12.3779	0.030678	6.88874	0.030678	7.49456	-0.154246	52.8029	0.030552	8.8269	0.030552	11.2422		-0.154164	0	0.030678	0	0.030678	0	-0.154246	0	0.030552	0	0.030552	0		-0.154164	0	0.030678	0	0.030678	0	-0.154246	0	0.030552	0	0.030552	0
-0.154031	12.2409	0.031344	6.99177	0.031344	7.60719	-0.154113	52.7308	0.031217	8.89122	0.031217	11.3971		-0.154031	0	0.031344	0	0.031344	0	-0.154113	0	0.031217	0	0.031217	0		-0.154031	0	0.031344	0	0.031344	0	-0.154113	0	0.031217	0	0.031217	0
-0.153898	12.1045	0.03201	7.14695	0.03201	7.75066	-0.15398	52.6595	0.031883	9.00112	0.031883	11.6011		-0.153898	0	0.03201	0	0.03201	0	-0.15398	0	0.031883	0	0.031883	0		-0.153898	0	0.03201	0	0.03201	0	-0.15398	0	0.031883	0	0.031883	0
-0.153765	11.9653	0.032676	7.28928	0.032676	7.90601	-0.153846	52.5917	0.032549	9.16414	0.032549	11.8489		-0.153765	0	0.032676	0	0.032676	0	-0.153846	0	0.032549	0	0.032549	0		-0.153765	0	0.032676	0	0.032676	0	-0.153846	0	0.032549	0	0.032549	0
-0.153632	11.8229	0.033342	7.42427	0.033342	8.0442	-0.153713	52.5108	0.033214	9.35347	0.033214	12.115		-0.153632	0	0.033342	0	0.033342	0	-0.153713	0	0.033214	0	0.033214	0		-0.153632	0	0.033342	0	0.033342	0	-0.153713	0	0.033214	0	0.033214	0
-0.153499	11.6802	0.034007	7.49582	0.034007	8.16573	-0.15358	52.4223	0.03388	9.5464	0.03388	12.3808		-0.153499	0	0.034007	0	0.034007	0	-0.15358	0	0.03388	0	0.03388	0		-0.153499	0	0.034007	0	0.034007	0	-0.15358	0	0.03388	0	0.03388	0
-0.153366	11.5377	0.034673	7.67304	0.034673	8.32388	-0.153447	52.3357	0.034546	9.73245	0.034546	12.6232		-0.153366	0	0.034673	0	0.034673	0	-0.153447	0	0.034546	0	0.034546	0		-0.153366	0	0.034673	0	0.034673	0	-0.153447	0	0.034546	0	0.034546	0
-0.153233	11.3928	0.035339	7.93591	0.035339	8.61075	-0.153314	52.2478	0.035211	9.89186	0.035211	12.8323		-0.153233	0	0.035339	0	0.035339	0	-0.153314	0	0.035211	0	0.035211	0		-0.153233	0	0.035339	0	0.035339	0	-0.153314	0	0.035211	0	0.035211	0
-0.153099	11.249	0.036005	8.30288	0.036005	8.93273	-0.153181	52.1592	0.035877	10.0058	0.035877	13.0046		-0.153099	0	0.036005	0	0.036005	0	-0.153181	0	0.035877	0	0.035877	0		-0.153099	0	0.036005	0	0.036005	0	-0.153181	0	0.035877	0	0.035877	0
-0.152966	11.108	0.036671	8.55269	0.036671	9.22776	-0.153048	52.0737	0.036543	10.0683	0.036543	13.0955		-0.152966	0	0.036671	0	0.036671	0	-0.153048	0	0.036543	0	0.036543	0		-0.152966	0	0.036671	0	0.036671	0	-0.153048	0	0.036543	0	0.036543	0
-0.152833	10.9742	0.037337	8.73703	0.037337	9.43903	-0.152914	51.9912	0.037209	10.0694	0.037209	13.1309		-0.152833	0	0.037337	0	0.037337	0	-0.152914	0	0.037209	0	0.037209	0		-0.152833	0	0.037337	0	0.037337	0	-0.152914	0	0.037209	0	0.037209	0
-0.1527	10.8474	0.038002	8.8634	0.038002	9.57125	-0.152781	51.8926	0.037874	10.0414	0.037874	13.1307		-0.1527	0	0.038002	0	0.038002	0	-0.152781	0	0.037874	0	0.037874	0		-0.1527	0	0.038002	0	0.038002	0	-0.152781	0	0.037874	0	0.037874	0
-0.152567	10.7179	0.038668	8.95194	0.038668	9.65367	-0.152648	51.7878	0.03854	9.99991	0.03854	13.0972		-0.152567	0	0.038668	0	0.038668	0	-0.152648	0	0.03854	0	0.03854	0		-0.152567	0	0.038668	0	0.038668	0	-0.152648	0	0.03854	0	0.03854	0
-0.152434	10.5885	0.039334	9.00237	0.039334	9.71348	-0.152515	51.6801	0.039206	9.93567	0.039206	13.0422		-0.152434	0	0.039334	0	0.039334	0	-0.152515	0	0.039206	0	0.039206	0		-0.152434	0	0.039334	0	0.039334	0	-0.152515	0	0.039206	0	0.039206	0
-0.152301	10.4597	0.04	9.01957	0.04	9.70395	-0.152382	51.575	0.039871	9.85769	0.039871	12.9762		-0.152301	0	0.04	0	0.04	0	-0.152382	0	0.039871	0	0.039871	0		-0.152301	0	0.04	0	0.04	0	-0.152382	0	0.039871	0	0.039871	0
-0.152167	10.3308	0.040666	9.00517	0.040666	9.64726	-0.152249	51.4714	0.040537	9.77869	0.040537	12.8977		-0.152167	0	0.040666	0	0.040666	0	-0.152249	0	0.040537	0	0.040537	0		-0.152167	0	0.040666	0	0.040666	0	-0.152249	0	0.040537	0	0.040537	0
-0.152034	10.2019	0.041331	8.85464	0.041331	9.50132	-0.152116	51.3648	0.041203	9.71854	0.041203	12.836		-0.152034	0	0.041331	0	0.041331	0	-0.152116	0	0.041203	0	0.041203	0		-0.152034	0	0.041331	0	0.041331	0	-0.152116	0	0.041203	0	0.041203	0
-0.151901	10.0894	0.041997	8.58307	0.041997	9.17215	-0.151982	51.2617	0.041868	9.68625	0.041868	12.796		-0.151901	0	0.041997	0	0.041997	0	-0.151982	0	0.041868	0	0.041868	0		-0.151901	0	0.041997	0	0.041997	0	-0.151982	0	0.041868	0	0.041868	0
-0.151768	9.98572	0.042663	8.12991	0.042663	8.74256	-0.151849	51.1438	0.042534	9.67558	0.042534	12.7766		-0.151768	0	0.042663	0	0.042663	0	-0.151849	0	0.042534	0	0.042534	0		-0.151768	0	0.042663	0	0.042663	0	-0.151849	0	0.042534	0	0.042534	0
-0.151635	9.8831	0.043329	7.70888	0.043329	8.27966	-0.151716	51.0206	0.0432	9.67707	0.0432	12.7711		-0.151635	0	0.043329	0	0.043329	0	-0.151716	0	0.0432	0	0.0432	0		-0.151635	0	0.043329	0	0.043329	0	-0.151716	0	0.0432	0	0.0432	0
-0.151502	9.78033	0.043995	7.27883	0.043995	7.82794	-0.151583	50.8937	0.043865	9.7007	0.043865	12.7757		-0.151502	0	0.043995	0	0.043995	0	-0.151583	0	0.043865	0	0.043865	0		-0.151502	0	0.043995	0	0.043995	0	-0.151583	0	0.043865	0	0.043865	0
-0.151369	9.67762	0.044661	6.83657	0.044661	7.35148	-0.15145	50.7659	0.044531	9.72513	0.044531	12.7938		-0.151369	0	0.044661	0	0.044661	0	-0.15145	0	0.044531	0	0.044531	0		-0.151369	0	0.044661	0	0.044661	0	-0.15145	0	0.044531	0	0.044531	0
-0.151235	9.57797	0.045326	6.33214	0.045326	6.8458	-0.151317	50.6385	0.045197	9.74193	0.045197	12.8078		-0.151235	0	0.045326	0	0.045326	0	-0.151317	0	0.045197	0	0.045197	0		-0.151235	0	0.045326	0	0.045326	0	-0.151317	0	0.045197	0	0.045197	0
-0.151102	9.476	0.045992	5.82159	0.045992	6.30112	-0.151184	50.5114	0.045863	9.74906	0.045863	12.8125		-0.151102	0	0.045992	0	0.045992	0	-0.151184	0	0.045863	0	0.045863	0		-0.151102	0	0.045992	0	0.045992	0	-0.151184	0	0.045863	0	0.045863	0
-0.150969	9.38369	0.046658	5.31801	0.046658	5.79537	-0.151051	50.3848	0.046528	9.74535	0.046528	12.8074		-0.150969	0	0.046658	0	0.046658	0	-0.151051	0	0.046528	0	0.046528	0		-0.150969	0	0.046658	0	0.046658	0	-0.151051	0	0.046528	0	0.046528	0
-0.150836	9.29449	0.047324	4.86063	0.047324	5.325	-0.150917	50.2475	0.047194	9.72815	0.047194	12.7821		-0.150836	0	0.047324	0	0.047324	0	-0.150917	0	0.047194	0	0.047194	0		-0.150836	0	0.047324	0	0.047324	0	-0.150917	0	0.047194	0	0.047194	0
-0.150703	9.20232	0.04799	4.42544	0.04799	4.89144	-0.150784	50.0939	0.04786	9.68614	0.04786	12.7227		-0.150703	0	0.04799	0	0.04799	0	-0.150784	0	0.04786	0	0.04786	0		-0.150703	0	0.04799	0	0.04799	0	-0.150784	0	0.04786	0	0.04786	0
-0.15057	9.10991	0.048656	4.01092	0.048656	4.47983	-0.150651	49.9369	0.048525	9.60907	0.048525	12.6314		-0.15057	0	0.048656	0	0.048656	0	-0.150651	0	0.048525	0	0.048525	0		-0.15057	0	0.048656	0	0.048656	0	-0.150651	0	0.048525	0	0.048525	0
-0.150437	9.01847	0.049321	3.64959	0.049321	4.11791	-0.150518	49.7749	0.049191	9.50228	0.049191	12.5109		-0.150437	0	0.049321	0	0.049321	0	-0.150518	0	0.049191	0	0.049191	0		-0.150437	0	0.049321	0	0.049321	0	-0.150518	0	0.049191	0	0.049191	0
-0.150303	8.92794	0.049987	3.33922	0.049987	3.79386	-0.150385	49.6174	0.049857	9.37791	0.049857	12.3731		-0.150303	0	0.049987	0	0.049987	0	-0.150385	0	0.049857	0	0.049857	0		-0.150303	0	0.049987	0	0.049987	0	-0.150385	0	0.049857	0	0.049857	0
-0.15017	8.83407	0.050653	3.06944	0.050653	3.51978	-0.150252	49.4618	0.050522	9.24455	0.050522	12.2317		-0.15017	0	0.050653	0	0.050653	0	-0.150252	0	0.050522	0	0.050522	0		-0.15017	0	0.050653	0	0.050653	0	-0.150252	0	0.050522	0	0.050522	0
-0.150037	8.74696	0.051319	2.84132	0.051319	3.29043	-0.150119	49.3011	0.051188	9.10499	0.051188	12.0725		-0.150037	0	0.051319	0	0.051319	0	-0.150119	0	0.051188	0	0.051188	0		-0.150037	0	0.051319	0	0.051319	0	-0.150119	0	0.051188	0	0.051188	0
-0.149904	8.6746	0.051985	2.63865	0.051985	3.08775	-0.149985	49.1386	0.051854	8.9532	0.051854	11.8941		-0.149904	0	0.051985	0	0.051985	0	-0.149985	0	0.051854	0	0.051854	0		-0.149904	0	0.051985	0	0.051985	0	-0.149985	0	0.051854	0	0.051854	0
-0.149771	8.60759	0.052651	2.45014	0.052651	2.89875	-0.149852	48.95	0.05252	8.7912	0.05252	11.7102		-0.149771	0	0.052651	0	0.052651	0	-0.149852	0	0.05252	0	0.05252	0		-0.149771	0	0.052651	0	0.052651	0	-0.149852	0	0.05252	0	0.05252	0
-0.149638	8.54325	0.053316	2.27713	0.053316	2.74771	-0.149719	48.7542	0.053185	8.63039	0.053185	11.5241		-0.149638	0	0.053316	0	0.053316	0	-0.149719	0	0.053185	0	0.053185	0		-0.149638	0	0.053316	0	0.053316	0	-0.149719	0	0.053185	0	0.053185	0
-0.149505	8.47676	0.053982	2.16182	0.053982	2.62743	-0.149586	48.5588	0.053851	8.47432	0.053851	11.3459		-0.149505	0	0.053982	0	0.053982	0	-0.149586	0	0.053851	0	0.053851	0		-0.149505	0	0.053982	0	0.053982	0	-0.149586	0	0.053851	0	0.053851	0
-0.149371	8.40977	0.054648	2.07728	0.054648	2.54034	-0.149453	48.3709	0.054517	8.32601	0.054517	11.1844		-0.149371	0	0.054648	0	0.054648	0	-0.149453	0	0.054517	0	0.054517	0		-0.149371	0	0.054648	0	0.054648	0	-0.149453	0	0.054517	0	0.054517	0
-0.149238	8.34333	0.055314	2.01982	0.055314	2.48865	-0.14932	48.1783	0.055182	8.19005	0.055182	11.034		-0.149238	0	0.055314	0	0.055314	0	-0.14932	0	0.055182	0	0.055182	0		-0.149238	0	0.055314	0	0.055314	0	-0.14932	0	0.055182	0	0.055182	0
-0.149105	8.28531	0.05598	2.0074	0.05598	2.4703	-0.149187	47.9843	0.055848	8.06733	0.055848	10.8973		-0.149105	0	0.05598	0	0.05598	0	-0.149187	0	0.055848	0	0.055848	0		-0.149105	0	0.05598	0	0.05598	0	-0.149187	0	0.055848	0	0.055848	0
-0.148972	8.24315	0.056646	2.0387	0.056646	2.50471	-0.149053	47.7997	0.056514	7.95522	0.056514	10.7736		-0.148972	0	0.056646	0	0.056646	0	-0.149053	0	0.056514	0	0.056514	0		-0.148972	0	0.056646	0	0.056646	0	-0.149053	0	0.056514	0	0.056514	0
-0.148839	8.23342	0.057311	2.12197	0.057311	2.58909	-0.14892	47.6046	0.057179	7.84745	0.057179	10.657		-0.148839	0	0.057311	0	0.057311	0	-0.14892	0	0.057179	0	0.057179	0		-0.148839	0	0.057311	0	0.057311	0	-0.14892	0	0.057179	0	0.057179	0
-0.148706	8.23175	0.057977	2.21204	0.057977	2.68899	-0.148787	47.407	0.057845	7.73952	0.057845	10.5424		-0.148706	0	0.057977	0	0.057977	0	-0.148787	0	0.057845	0	0.057845	0		-0.148706	0	0.057977	0	0.057977	0	-0.148787	0	0.057845	0	0.057845	0
-0.148573	8.23001	0.058643	2.31284	0.058643	2.78324	-0.148654	47.2099	0.058511	7.63754	0.058511	10.4294		-0.148573	0	0.058643	0	0.058643	0	-0.148654	0	0.058511	0	0.058511	0		-0.148573	0	0.058643	0	0.058643	0	-0.148654	0	0.058511	0	0.058511	0
-0.148439	8.2283	0.059309	2.44323	0.059309	2.93653	-0.148521	47.0132	0.059177	7.54388	0.059177	10.3229		-0.148439	0	0.059309	0	0.059309	0	-0.148521	0	0.059177	0	0.059177	0		-0.148439	0	0.059309	0	0.059309	0	-0.148521	0	0.059177	0	0.059177	0
-0.148306	8.22657	0.059975	2.64574	0.059975	3.12673	-0.148388	46.8093	0.059842	7.45521	0.059842	10.2169		-0.148306	0	0.059975	0	0.059975	0	-0.148388	0	0.059842	0	0.059842	0		-0.148306	0	0.059975	0	0.059975	0	-0.148388	0	0.059842	0	0.059842	0
-0.148173	8.22493	0.060641	2.84785	0.060641	3.32947	-0.148255	46.6122	0.060508	7.372	0.060508	10.1133		-0.148173	0	0.060641	0	0.060641	0	-0.148255	0	0.060508	0	0.060508	0		-0.148173	0	0.060641	0	0.060641	0	-0.148255	0	0.060508	0	0.060508	0
-0.14804	8.23939	0.061306	3.00882	0.061306	3.48095	-0.148121	46.4259	0.061174	7.28604	0.061174	10.013		-0.14804	0	0.061306	0	0.061306	0	-0.148121	0	0.061174	0	0.061174	0		-0.14804	0	0.061306	0	0.061306	0	-0.148121	0	0.061174	0	0.061174	0
-0.147907	8.28103	0.061972	3.12496	0.061972	3.59608	-0.147988	46.2326	0.061839	7.19013	0.061839	9.90469		-0.147907	0	0.061972	0	0.061972	0	-0.147988	0	0.061839	0	0.061839	0		-0.147907	0	0.061972	0	0.061972	0	-0.147988	0	0.061839	0	0.061839	0
-0.147774	8.32893	0.062638	3.20793	0.062638	3.68207	-0.147855	46.0224	0.062505	7.08574	0.062505	9.77941		-0.147774	0	0.062638	0	0.062638	0	-0.147855	0	0.062505	0	0.062505	0		-0.147774	0	0.062638	0	0.062638	0	-0.147855	0	0.062505	0	0.062505	0
-0.147641	8.37827	0.063304	3.2545	0.063304	3.71031	-0.147722	45.8178	0.063171	6.97659	0.063171	9.64052		-0.147641	0	0.063304	0	0.063304	0	-0.147722	0	0.063171	0	0.063171	0		-0.147641	0	0.063304	0	0.063304	0	-0.147722	0	0.063171	0	0.063171	0
-0.147507	8.42771	0.06397	3.21914	0.06397	3.67267	-0.147589	45.6068	0.063836	6.87188	0.063836	9.50026		-0.147507	0	0.06397	0	0.06397	0	-0.147589	0	0.063836	0	0.063836	0		-0.147507	0	0.06397	0	0.06397	0	-0.147589	0	0.063836	0	0.063836	0
-0.147374	8.47684	0.064635	3.15068	0.064635	3.59536	-0.147456	45.4031	0.064502	6.77574	0.064502	9.37408		-0.147374	0	0.064635	0	0.064635	0	-0.147456	0	0.064502	0	0.064502	0		-0.147374	0	0.064635	0	0.064635	0	-0.147456	0	0.064502	0	0.064502	0
-0.147241	8.52567	0.065301	3.05701	0.065301	3.49253	-0.147323	45.1927	0.065168	6.68153	0.065168	9.2632		-0.147241	0	0.065301	0	0.065301	0	-0.147323	0	0.065168	0	0.065168	0		-0.147241	0	0.065301	0	0.065301	0	-0.147323	0	0.065168	0	0.065168	0
-0.147108	8.5885	0.065967	2.91942	0.065967	3.32807	-0.147189	44.9941	0.065833	6.59155	0.065833	9.15466		-0.147108	0	0.065967	0	0.065967	0	-0.147189	0	0.065833	0	0.065833	0		-0.147108	0	0.065967	0	0.065967	0	-0.147189	0	0.065833	0	0.065833	0
-0.146975	8.67139	0.066633	2.71316	0.066633	3.12508	-0.147056	44.8046	0.066499	6.5124	0.066499	9.05532		-0.146975	0	0.066633	0	0.066633	0	-0.147056	0	0.066499	0	0.066499	0		-0.146975	0	0.066633	0	0.066633	0	-0.147056	0	0.066499	0	0.066499	0
-0.146842	8.76117	0.067299	2.50026	0.067299	2.89851	-0.146923	44.6016	0.067165	6.44191	0.067165	8.96754		-0.146842	0	0.067299	0	0.067299	0	-0.146923	0	0.067165	0	0.067165	0		-0.146842	0	0.067299	0	0.067299	0	-0.146923	0	0.067165	0	0.067165	0
-0.146709	8.85123	0.067965	2.30449	0.067965	2.69727	-0.14679	44.3885	0.067831	6.38386	0.067831	8.88876		-0.146709	0	0.067965	0	0.067965	0	-0.14679	0	0.067831	0	0.067831	0		-0.146709	0	0.067965	0	0.067965	0	-0.14679	0	0.067831	0	0.067831	0
-0.146576	8.94662	0.06863	2.1156	0.06863	2.50272	-0.146657	44.1744	0.068496	6.33993	0.068496	8.82858		-0.146576	0	0.06863	0	0.06863	0	-0.146657	0	0.068496	0	0.068496	0		-0.146576	0	0.06863	0	0.06863	0	-0.146657	0	0.068496	0	0.068496	0
-0.146442	9.03667	0.069296	1.91907	0.069296	2.30218	-0.146524	43.9692	0.069162	6.30799	0.069162	8.79102		-0.146442	0	0.069296	0	0.069296	0	-0.146524	0	0.069162	0	0.069162	0		-0.146442	0	0.069296	0	0.069296	0	-0.146524	0	0.069162	0	0.069162	0
-0.146309	9.12816	0.069962	1.71827	0.069962	2.10758	-0.146391	43.7572	0.069828	6.28661	0.069828	8.76547		-0.146309	0	0.069962	0	0.069962	0	-0.146391	0	0.069828	0	0.069828	0		-0.146309	0	0.069962	0	0.069962	0	-0.146391	0	0.069828	0	0.069828	0
-0.146176	9.22308	0.070628	1.54974	0.070628	1.9355	-0.146258	43.5441	0.070493	6.26927	0.070493	8.73971		-0.146176	0	0.070628	0	0.070628	0	-0.146258	0	0.070493	0	0.070493	0		-0.146176	0	0.070628	0	0.070628	0	-0.146258	0	0.070493	0	0.070493	0
-0.146043	9.32503	0.071294	1.407	0.071294	1.78939	-0.146124	43.3558	0.071159	6.24728	0.071159	8.70993		-0.146043	0	0.071294	0	0.071294	0	-0.146124	0	0.071159	0	0.071159	0		-0.146043	0	0.071294	0	0.071294	0	-0.146124	0	0.071159	0	0.071159	0
-0.14591	9.43082	0.07196	1.28145	0.07196	1.67297	-0.145991	43.1595	0.071825	6.22645	0.071825	8.67641		-0.14591	0	0.07196	0	0.07196	0	-0.145991	0	0.071825	0	0.071825	0		-0.14591	0	0.07196	0	0.07196	0	-0.145991	0	0.071825	0	0.071825	0
-0.145777	9.5402	0.072625	1.17324	0.072625	1.56576	-0.145858	42.9606	0.07249	6.20738	0.07249	8.63532		-0.145777	0	0.072625	0	0.072625	0	-0.145858	0	0.07249	0	0.07249	0		-0.145777	0	0.072625	0	0.072625	0	-0.145858	0	0.07249	0	0.07249	0
-0.145644	9.64614	0.073291	1.06833	0.073291	1.46121	-0.145725	42.7618	0.073156	6.18118	0.073156	8.58815		-0.145644	0	0.073291	0	0.073291	0	-0.145725	0	0.073156	0	0.073156	0		-0.145644	0	0.073291	0	0.073291	0	-0.145725	0	0.073156	0	0.073156	0
-0.14551	9.75098	0.073957	0.968191	0.073957	1.36261	-0.145592	42.5634	0.073822	6.15168	0.073822	8.5425		-0.14551	0	0.073957	0	0.073957	0	-0.145592	0	0.073822	0	0.073822	0		-0.14551	0	0.073957	0	0.073957	0	-0.145592	0	0.073822	0	0.073822	0
-0.145377	9.85874	0.074623	0.878064	0.074623	1.28316	-0.145459	42.3652	0.074488	6.122	0.074488	8.50025		-0.145377	0	0.074623	0	0.074623	0	-0.145459	0	0.074488	0	0.074488	0		-0.145377	0	0.074623	0	0.074623	0	-0.145459	0	0.074488	0	0.074488	0
-0.145244	9.96977	0.075289	0.809712	0.075289	1.22048	-0.145326	42.1673	0.075153	6.09116	0.075153	8.45193		-0.145244	0	0.075289	0	0.075289	0	-0.145326	0	0.075153	0	0.075153	0		-0.145244	0	0.075289	0	0.075289	0	-0.145326	0	0.075153	0	0.075153	0
-0.145111	10.0811	0.075955	0.755041	0.075955	1.16919	-0.145192	41.99	0.075819	6.05816	0.075819	8.39748		-0.145111	0	0.075955	0	0.075955	0	-0.145192	0	0.075819	0	0.075819	0		-0.145111	0	0.075955	0	0.075955	0	-0.145192	0	0.075819	0	0.075819	0
-0.144978	10.1979	0.07662	0.711342	0.07662	1.12815	-0.145059	41.8033	0.076485	6.02262	0.076485	8.34453		-0.144978	0	0.07662	0	0.07662	0	-0.145059	0	0.076485	0	0.076485	0		-0.144978	0	0.07662	0	0.07662	0	-0.145059	0	0.076485	0	0.076485	0
-0.144845	10.315	0.077286	0.673346	0.077286	1.0909	-0.144926	41.6088	0.07715	5.98812	0.07715	8.29924		-0.144845	0	0.077286	0	0.077286	0	-0.144926	0	0.07715	0	0.07715	0		-0.144845	0	0.077286	0	0.077286	0	-0.144926	0	0.07715	0	0.07715	0
-0.144712	10.4315	0.077952	0.637134	0.077952	1.05312	-0.144793	41.4138	0.077816	5.96639	0.077816	8.26653		-0.144712	0	0.077952	0	0.077952	0	-0.144793	0	0.077816	0	0.077816	0		-0.144712	0	0.077952	0	0.077952	0	-0.144793	0	0.077816	0	0.077816	0
-0.144578	10.5518	0.078618	0.599328	0.078618	1.0166	-0.14466	41.2191	0.078482	5.95371	0.078482	8.24682		-0.144578	0	0.078618	0	0.078618	0	-0.14466	0	0.078482	0	0.078482	0		-0.144578	0	0.078618	0	0.078618	0	-0.14466	0	0.078482	0	0.078482	0
-0.144445	10.6722	0.079284	0.56888	0.079284	0.98214	-0.144527	41.0246	0.079147	5.9411	0.079147	8.23608		-0.144445	0	0.079284	0	0.079284	0	-0.144527	0	0.079147	0	0.079147	0		-0.144445	0	0.079284	0	0.079284	0	-0.144527	0	0.079147	0	0.079147	0
-0.144312	10.7878	0.07995	0.542443	0.07995	0.948744	-0.144394	40.8217	0.079813	5.93038	0.079813	8.23161		-0.144312	0	0.07995	0	0.07995	0	-0.144394	0	0.079813	0	0.079813	0		-0.144312	0	0.07995	0	0.07995	0	-0.144394	0	0.079813	0	0.079813	0
-0.144179	10.9125	0.080615	0.517082	0.080615	0.924663	-0.14426	40.6435	0.080479	5.91583	0.080479	8.22508		-0.144179	0	0.080615	0	0.080615	0	-0.14426	0	0.080479	0	0.080479	0		-0.144179	0	0.080615	0	0.080615	0	-0.14426	0	0.080479	0	0.080479	0
-0.144046	11.0493	0.081281	0.487773	0.081281	0.89323	-0.144127	40.4741	0.081144	5.89692	0.081144	8.20184		-0.144046	0	0.081281	0	0.081281	0	-0.144127	0	0.081144	0	0.081144	0		-0.144046	0	0.081281	0	0.081281	0	-0.144127	0	0.081144	0	0.081144	0
-0.143913	11.1874	0.081947	0.455057	0.081947	0.852832	-0.143994	40.274	0.08181	5.879	0.08181	8.17036		-0.143913	0	0.081947	0	0.081947	0	-0.143994	0	0.08181	0	0.08181	0		-0.143913	0	0.081947	0	0.081947	0	-0.143994	0	0.08181	0	0.08181	0
-0.14378	11.3251	0.082613	0.420355	0.082613	0.819124	-0.143861	40.0804	0.082476	5.86364	0.082476	8.14333		-0.14378	0	0.082613	0	0.082613	0	-0.143861	0	0.082476	0	0.082476	0		-0.14378	0	0.082613	0	0.082613	0	-0.143861	0	0.082476	0	0.082476	0
-0.143646	11.4622	0.083279	0.385273	0.083279	0.780677	-0.143728	39.8874	0.083142	5.84995	0.083142	8.12333		-0.143646	0	0.083279	0	0.083279	0	-0.143728	0	0.083142	0	0.083142	0		-0.143646	0	0.083279	0	0.083279	0	-0.143728	0	0.083142	0	0.083142	0
-0.143513	11.5988	0.083944	0.343404	0.083944	0.737429	-0.143595	39.6858	0.083807	5.83633	0.083807	8.10557		-0.143513	0	0.083944	0	0.083944	0	-0.143595	0	0.083807	0	0.083807	0		-0.143513	0	0.083944	0	0.083944	0	-0.143595	0	0.083807	0	0.083807	0
-0.14338	11.7349	0.08461	0.298029	0.08461	0.69078	-0.143462	39.4928	0.084473	5.81362	0.084473	8.07743		-0.14338	0	0.08461	0	0.08461	0	-0.143462	0	0.084473	0	0.084473	0		-0.14338	0	0.08461	0	0.08461	0	-0.143462	0	0.084473	0	0.084473	0
-0.143247	11.87	0.085276	0.254189	0.085276	0.646442	-0.143328	39.3113	0.085139	5.78085	0.085139	8.03606		-0.143247	0	0.085276	0	0.085276	0	-0.143328	0	0.085139	0	0.085139	0		-0.143247	0	0.085276	0	0.085276	0	-0.143328	0	0.085139	0	0.085139	0
-0.143114	11.993	0.085942	0.209761	0.085942	0.605695	-0.143195	39.1436	0.085804	5.74229	0.085804	7.99083		-0.143114	0	0.085942	0	0.085942	0	-0.143195	0	0.085804	0	0.085804	0		-0.143114	0	0.085942	0	0.085942	0	-0.143195	0	0.085804	0	0.085804	0
-0.142981	12.1095	0.086608	0.165484	0.086608	0.567408	-0.143062	38.9666	0.08647	5.70477	0.08647	7.94314		-0.142981	0	0.086608	0	0.086608	0	-0.143062	0	0.08647	0	0.08647	0		-0.142981	0	0.086608	0	0.086608	0	-0.143062	0	0.08647	0	0.08647	0
-0.142848	12.2297	0.087274	0.119499	0.087274	0.51787	-0.142929	38.781	0.087136	5.67258	0.087136	7.89734		-0.142848	0	0.087274	0	0.087274	0	-0.142929	0	0.087136	0	0.087136	0		-0.142848	0	0.087274	0	0.087274	0	-0.142929	0	0.087136	0	0.087136	0
-0.142714	12.3455	0.087939	0.076946	0.087939	0.472917	-0.142796	38.6036	0.087801	5.64226	0.087801	7.86437		-0.142714	0	0.087939	0	0.087939	0	-0.142796	0	0.087801	0	0.087801	0		-0.142714	0	0.087939	0	0.087939	0	-0.142796	0	0.087801	0	0.087801	0
-0.142581	12.4649	0.088605	0.035471	0.088605	0.433994	-0.142663	38.4182	0.088467	5.60681	0.088467	7.83729		-0.142581	0	0.088605	0	0.088605	0	-0.142663	0	0.088467	0	0.088467	0		-0.142581	0	0.088605	0	0.088605	0	-0.142663	0	0.088467	0	0.088467	0
-0.142448	12.5845	0.089271	-0.004833	0.089271	0.389354	-0.14253	38.2412	0.089133	5.56379	0.089133	7.80368		-0.142448	0	0.089271	0	0.089271	0	-0.14253	0	0.089133	0	0.089133	0		-0.142448	0	0.089271	0	0.089271	0	-0.14253	0	0.089133	0	0.089133	0
-0.142315	12.6956	0.089937	-0.043598	0.089937	0.349534	-0.142396	38.056	0.089799	5.5153	0.089799	7.75695		-0.142315	0	0.089937	0	0.089937	0	-0.142396	0	0.089799	0	0.089799	0		-0.142315	0	0.089937	0	0.089937	0	-0.142396	0	0.089799	0	0.089799	0
-0.142182	12.7533	0.090603	-0.074319	0.090603	0.314798	-0.142263	37.8989	0.090464	5.46202	0.090464	7.69787		-0.142182	0	0.090603	0	0.090603	0	-0.142263	0	0.090464	0	0.090464	0		-0.142182	0	0.090603	0	0.090603	0	-0.142263	0	0.090464	0	0.090464	0
-0.142049	12.8023	0.091269	-0.098232	0.091269	0.292887	-0.14213	37.713	0.09113	5.41036	0.09113	7.6351		-0.142049	0	0.091269	0	0.091269	0	-0.14213	0	0.09113	0	0.09113	0		-0.142049	0	0.091269	0	0.091269	0	-0.14213	0	0.09113	0	0.09113	0
-0.141916	12.8546	0.091934	-0.11674	0.091934	0.275955	-0.141997	37.5324	0.091796	5.36515	0.091796	7.57653		-0.141916	0	0.091934	0	0.091934	0	-0.141997	0	0.091796	0	0.091796	0		-0.141916	0	0.091934	0	0.091934	0	-0.141997	0	0.091796	0	0.091796	0
-0.141782	12.9051	0.0926	-0.137825	0.0926	0.262131	-0.141864	37.3433	0.092461	5.32405	0.092461	7.52235		-0.141782	0	0.0926	0	0.0926	0	-0.141864	0	0.092461	0	0.092461	0		-0.141782	0	0.0926	0	0.0926	0	-0.141864	0	0.092461	0	0.092461	0
-0.141649	12.9575	0.093266	-0.159659	0.093266	0.24817	-0.141731	37.1629	0.093127	5.27846	0.093127	7.46682		-0.141649	0	0.093266	0	0.093266	0	-0.141731	0	0.093127	0	0.093127	0		-0.141649	0	0.093266	0	0.093266	0	-0.141731	0	0.093127	0	0.093127	0
-0.141516	13.0077	0.093932	-0.176332	0.093932	0.241174	-0.141598	36.9742	0.093793	5.2283	0.093793	7.40658		-0.141516	0	0.093932	0	0.093932	0	-0.141598	0	0.093793	0	0.093793	0		-0.141516	0	0.093932	0	0.093932	0	-0.141598	0	0.093793	0	0.093793	0
-0.141383	13.0576	0.094598	-0.186913	0.094598	0.237346	-0.141464	36.7852	0.094458	5.17686	0.094458	7.33947		-0.141383	0	0.094598	0	0.094598	0	-0.141464	0	0.094458	0	0.094458	0		-0.141383	0	0.094598	0	0.094598	0	-0.141464	0	0.094458	0	0.094458	0
-0.14125	13.0668	0.095264	-0.196857	0.095264	0.232937	-0.141331	36.6262	0.095124	5.1281	0.095124	7.27188		-0.14125	0	0.095264	0	0.095264	0	-0.141331	0	0.095124	0	0.095124	0		-0.14125	0	0.095264	0	0.095264	0	-0.141331	0	0.095124	0	0.095124	0
-0.141117	13.0699	0.095929	-0.210999	0.095929	0.218515	-0.141198	36.452	0.09579	5.08189	0.09579	7.20919		-0.141117	0	0.095929	0	0.095929	0	-0.141198	0	0.09579	0	0.09579	0		-0.141117	0	0.095929	0	0.095929	0	-0.141198	0	0.09579	0	0.09579	0
-0.140984	13.0726	0.096595	-0.234272	0.096595	0.198006	-0.141065	36.2816	0.096456	5.03471	0.096456	7.14211		-0.140984	0	0.096595	0	0.096595	0	-0.141065	0	0.096456	0	0.096456	0		-0.140984	0	0.096595	0	0.096595	0	-0.141065	0	0.096456	0	0.096456	0
-0.14085	13.0753	0.097261	-0.263509	0.097261	0.173748	-0.140932	36.1031	0.097121	4.99188	0.097121	7.07704		-0.14085	0	0.097261	0	0.097261	0	-0.140932	0	0.097121	0	0.097121	0		-0.14085	0	0.097261	0	0.097261	0	-0.140932	0	0.097121	0	0.097121	0
-0.140717	13.0781	0.097927	-0.29828	0.097927	0.134041	-0.140799	35.9244	0.097787	4.94785	0.097787	7.01761		-0.140717	0	0.097927	0	0.097927	0	-0.140799	0	0.097787	0	0.097787	0		-0.140717	0	0.097927	0	0.097927	0	-0.140799	0	0.097787	0	0.097787	0
-0.140584	13.0809	0.098593	-0.340638	0.098593	0.084965	-0.140666	35.7542	0.098453	4.89935	0.098453	6.94907		-0.140584	0	0.098593	0	0.098593	0	-0.140666	0	0.098453	0	0.098453	0		-0.140584	0	0.098593	0	0.098593	0	-0.140666	0	0.098453	0	0.098453	0
-0.140451	13.0835	0.099259	-0.385725	0.099259	0.027889	-0.140533	35.5759	0.099118	4.84599	0.099118	6.87377		-0.140451	0	0.099259	0	0.099259	0	-0.140533	0	0.099118	0	0.099118	0		-0.140451	0	0.099259	0	0.099259	0	-0.140533	0	0.099118	0	0.099118	0
-0.140318	13.065	0.099924	-0.434768	0.099924	-0.029448	-0.140399	35.4005	0.099784	4.78861	0.099784	6.79818		-0.140318	0	0.099924	0	0.099924	0	-0.140399	0	0.099784	0	0.099784	0		-0.140318	0	0.099924	0	0.099924	0	-0.140399	0	0.099784	0	0.099784	0
-0.140185	13.0288	0.10059	-0.48178	0.10059	-0.083605	-0.140266	35.2409	0.10045	4.73203	0.10045	6.71739		-0.140185	0	0.10059	0	0.10059	0	-0.140266	0	0.10045	0	0.10045	0		-0.140185	0	0.10059	0	0.10059	0	-0.140266	0	0.10045	0	0.10045	0
-0.140052	12.9934	0.101256	-0.529349	0.101256	-0.132401	-0.140133	35.0843	0.101115	4.67297	0.101115	6.63154		-0.140052	0	0.101256	0	0.101256	0	-0.140133	0	0.101115	0	0.101115	0		-0.140052	0	0.101256	0	0.101256	0	-0.140133	0	0.101115	0	0.101115	0
-0.139919	12.9567	0.101922	-0.577506	0.101922	-0.193143	-0.14	34.92	0.101781	4.60532	0.101781	6.54258		-0.139919	0	0.101922	0	0.101922	0	-0.14	0	0.101781	0	0.101781	0		-0.139919	0	0.101922	0	0.101922	0	-0.14	0	0.101781	0	0.101781	0
-0.139785	12.9183	0.102588	-0.625731	0.102588	-0.239991	-0.139867	34.7559	0.102447	4.52882	0.102447	6.4451		-0.139785	0	0.102588	0	0.102588	0	-0.139867	0	0.102447	0	0.102447	0		-0.139785	0	0.102588	0	0.102588	0	-0.139867	0	0.102447	0	0.102447	0
-0.139652	12.8815	0.103254	-0.66445	0.103254	-0.278157	-0.139734	34.5995	0.103113	4.45398	0.103113	6.33943		-0.139652	0	0.103254	0	0.103254	0	-0.139734	0	0.103113	0	0.103113	0		-0.139652	0	0.103254	0	0.103254	0	-0.139734	0	0.103113	0	0.103113	0
-0.139519	12.8449	0.103919	-0.698656	0.103919	-0.313146	-0.139601	34.4352	0.103778	4.37983	0.103778	6.2348		-0.139519	0	0.103919	0	0.103919	0	-0.139601	0	0.103778	0	0.103778	0		-0.139519	0	0.103919	0	0.103919	0	-0.139601	0	0.103778	0	0.103778	0
-0.139386	12.801	0.104585	-0.733746	0.104585	-0.344616	-0.139467	34.2714	0.104444	4.29964	0.104444	6.12864		-0.139386	0	0.104585	0	0.104585	0	-0.139467	0	0.104444	0	0.104444	0		-0.139386	0	0.104585	0	0.104585	0	-0.139467	0	0.104444	0	0.104444	0
-0.139253	12.7426	0.105251	-0.762593	0.105251	-0.372755	-0.139334	34.1167	0.10511	4.22488	0.10511	6.02743		-0.139253	0	0.105251	0	0.105251	0	-0.139334	0	0.10511	0	0.10511	0		-0.139253	0	0.105251	0	0.105251	0	-0.139334	0	0.10511	0	0.10511	0
-0.13912	12.681	0.105917	-0.788335	0.105917	-0.394177	-0.139201	33.957	0.105775	4.15505	0.105775	5.93065		-0.13912	0	0.105917	0	0.105917	0	-0.139201	0	0.105775	0	0.105775	0		-0.13912	0	0.105917	0	0.105917	0	-0.139201	0	0.105775	0	0.105775	0
-0.138987	12.6196	0.106583	-0.813121	0.106583	-0.419459	-0.139068	33.7895	0.106441	4.08361	0.106441	5.82854		-0.138987	0	0.106583	0	0.106583	0	-0.139068	0	0.106441	0	0.106441	0		-0.138987	0	0.106583	0	0.106583	0	-0.139068	0	0.106441	0	0.106441	0
-0.138853	12.5555	0.107249	-0.843601	0.107249	-0.45243	-0.138935	33.6224	0.107107	4.01001	0.107107	5.7272		-0.138853	0	0.107249	0	0.107249	0	-0.138935	0	0.107107	0	0.107107	0		-0.138853	0	0.107249	0	0.107249	0	-0.138935	0	0.107107	0	0.107107	0
-0.13872	12.497	0.107914	-0.873264	0.107914	-0.49412	-0.138802	33.4628	0.107772	3.93587	0.107772	5.63245		-0.13872	0	0.107914	0	0.107914	0	-0.138802	0	0.107772	0	0.107772	0		-0.13872	0	0.107914	0	0.107914	0	-0.138802	0	0.107772	0	0.107772	0
-0.138587	12.4333	0.10858	-0.904535	0.10858	-0.528381	-0.138669	33.2954	0.108438	3.86409	0.108438	5.53658		-0.138587	0	0.10858	0	0.10858	0	-0.138669	0	0.108438	0	0.108438	0		-0.138587	0	0.10858	0	0.10858	0	-0.138669	0	0.108438	0	0.108438	0
-0.138454	12.3628	0.109246	-0.940325	0.109246	-0.564143	-0.138535	33.1287	0.109104	3.80343	0.109104	5.43828		-0.138454	0	0.109246	0	0.109246	0	-0.138535	0	0.109104	0	0.109104	0		-0.138454	0	0.109246	0	0.109246	0	-0.138535	0	0.109104	0	0.109104	0
-0.138321	12.2862	0.109912	-0.98153	0.109912	-0.607998	-0.138402	32.9797	0.109769	3.74567	0.109769	5.34548		-0.138321	0	0.109912	0	0.109912	0	-0.138402	0	0.109769	0	0.109769	0		-0.138321	0	0.109912	0	0.109912	0	-0.138402	0	0.109769	0	0.109769	0
-0.138188	12.1991	0.110578	-1.02658	0.110578	-0.654332	-0.138269	32.8314	0.110435	3.68714	0.110435	5.26351		-0.138188	0	0.110578	0	0.110578	0	-0.138269	0	0.110435	0	0.110435	0		-0.138188	0	0.110578	0	0.110578	0	-0.138269	0	0.110435	0	0.110435	0
-0.138055	12.108	0.111243	-1.06953	0.111243	-0.695539	-0.138136	32.6758	0.111101	3.62778	0.111101	5.17479		-0.138055	0	0.111243	0	0.111243	0	-0.138136	0	0.111101	0	0.111101	0		-0.138055	0	0.111243	0	0.111243	0	-0.138136	0	0.111101	0	0.111101	0
-0.137921	12.0169	0.111909	-1.11059	0.111909	-0.730781	-0.138003	32.5202	0.111767	3.56434	0.111767	5.07689		-0.137921	0	0.111909	0	0.111909	0	-0.138003	0	0.111767	0	0.111767	0		-0.137921	0	0.111909	0	0.111909	0	-0.138003	0	0.111767	0	0.111767	0
-0.137788	11.926	0.112575	-1.151	0.112575	-0.769109	-0.13787	32.3651	0.112432	3.5016	0.112432	4.99123		-0.137788	0	0.112575	0	0.112575	0	-0.13787	0	0.112432	0	0.112432	0		-0.137788	0	0.112575	0	0.112575	0	-0.13787	0	0.112432	0	0.112432	0
-0.137655	11.8353	0.113241	-1.18914	0.113241	-0.806737	-0.137737	32.2166	0.113098	3.44515	0.113098	4.9055		-0.137655	0	0.113241	0	0.113241	0	-0.137737	0	0.113098	0	0.113098	0		-0.137655	0	0.113241	0	0.113241	0	-0.137737	0	0.113098	0	0.113098	0
-0.137522	11.745	0.113907	-1.22468	0.113907	-0.839597	-0.137603	32.0615	0.113764	3.38714	0.113764	4.81503		-0.137522	0	0.113907	0	0.113907	0	-0.137603	0	0.113764	0	0.113764	0		-0.137522	0	0.113907	0	0.113907	0	-0.137603	0	0.113764	0	0.113764	0
-0.137389	11.6435	0.114573	-1.25838	0.114573	-0.867234	-0.13747	31.9182	0.114429	3.32812	0.114429	4.7241		-0.137389	0	0.114573	0	0.114573	0	-0.13747	0	0.114429	0	0.114429	0		-0.137389	0	0.114573	0	0.114573	0	-0.13747	0	0.114429	0	0.114429	0
-0.137256	11.5331	0.115238	-1.28594	0.115238	-0.893151	-0.137337	31.7938	0.115095	3.27018	0.115095	4.64096		-0.137256	0	0.115238	0	0.115238	0	-0.137337	0	0.115095	0	0.115095	0		-0.137256	0	0.115238	0	0.115238	0	-0.137337	0	0.115095	0	0.115095	0
-0.137123	11.423	0.115904	-1.30357	0.115904	-0.916781	-0.137204	31.6701	0.115761	3.20624	0.115761	4.56255		-0.137123	0	0.115904	0	0.115904	0	-0.137204	0	0.115761	0	0.115761	0		-0.137123	0	0.115904	0	0.115904	0	-0.137204	0	0.115761	0	0.115761	0
-0.136989	11.3179	0.11657	-1.31468	0.11657	-0.935345	-0.137071	31.5406	0.116426	3.13709	0.116426	4.48078		-0.136989	0	0.11657	0	0.11657	0	-0.137071	0	0.116426	0	0.116426	0		-0.136989	0	0.11657	0	0.11657	0	-0.137071	0	0.116426	0	0.116426	0
-0.136856	11.208	0.117236	-1.32212	0.117236	-0.951578	-0.136938	31.4116	0.117092	3.0676	0.117092	4.39444		-0.136856	0	0.117236	0	0.117236	0	-0.136938	0	0.117092	0	0.117092	0		-0.136856	0	0.117236	0	0.117236	0	-0.136938	0	0.117092	0	0.117092	0
-0.136723	11.0983	0.117902	-1.32834	0.117902	-0.968604	-0.136805	31.2878	0.117758	3.00191	0.117758	4.31368		-0.136723	0	0.117902	0	0.117902	0	-0.136805	0	0.117758	0	0.117758	0		-0.136723	0	0.117902	0	0.117902	0	-0.136805	0	0.117758	0	0.117758	0
-0.13659	10.9924	0.118568	-1.33407	0.118568	-0.983548	-0.136671	31.1585	0.118424	2.93721	0.118424	4.24108		-0.13659	0	0.118568	0	0.118568	0	-0.136671	0	0.118424	0	0.118424	0		-0.13659	0	0.118568	0	0.118568	0	-0.136671	0	0.118424	0	0.118424	0
-0.136457	10.8904	0.119233	-1.34055	0.119233	-0.991399	-0.136538	31.0354	0.119089	2.87277	0.119089	4.16494		-0.136457	0	0.119233	0	0.119233	0	-0.136538	0	0.119089	0	0.119089	0		-0.136457	0	0.119233	0	0.119233	0	-0.136538	0	0.119089	0	0.119089	0
-0.136324	10.7938	0.119899	-1.34451	0.119899	-0.994939	-0.136405	30.9283	0.119755	2.81041	0.119755	4.09067		-0.136324	0	0.119899	0	0.119899	0	-0.136405	0	0.119755	0	0.119755	0		-0.136324	0	0.119899	0	0.119899	0	-0.136405	0	0.119755	0	0.119755	0
-0.136191	10.6873	0.120565	-1.34646	0.120565	-0.998833	-0.136272	30.8197	0.120421	2.7447	0.120421	4.0147		-0.136191	0	0.120565	0	0.120565	0	-0.136272	0	0.120421	0	0.120421	0		-0.136191	0	0.120565	0	0.120565	0	-0.136272	0	0.120421	0	0.120421	0
-0.136057	10.5858	0.121231	-1.35052	0.121231	-1.00262	-0.136139	30.7061	0.121086	2.67543	0.121086	3.93063		-0.136057	0	0.121231	0	0.121231	0	-0.136139	0	0.121086	0	0.121086	0		-0.136057	0	0.121231	0	0.121231	0	-0.136139	0	0.121086	0	0.121086	0
-0.135924	10.4843	0.121897	-1.36022	0.121897	-1.00664	-0.136006	30.5931	0.121752	2.60874	0.121752	3.83863		-0.135924	0	0.121897	0	0.121897	0	-0.136006	0	0.121752	0	0.121752	0		-0.135924	0	0.121897	0	0.121897	0	-0.136006	0	0.121752	0	0.121752	0
-0.135791	10.383	0.122563	-1.37286	0.122563	-1.01191	-0.135873	30.4843	0.122418	2.54369	0.122418	3.74198		-0.135791	0	0.122563	0	0.122563	0	-0.135873	0	0.122418	0	0.122418	0		-0.135791	0	0.122563	0	0.122563	0	-0.135873	0	0.122418	0	0.122418	0
-0.135658	10.2829	0.123228	-1.3864	0.123228	-1.01567	-0.135739	30.3711	0.123083	2.48136	0.123083	3.64924		-0.135658	0	0.123228	0	0.123228	0	-0.135739	0	0.123083	0	0.123083	0		-0.135658	0	0.123228	0	0.123228	0	-0.135739	0	0.123083	0	0.123083	0
-0.135525	10.2031	0.123894	-1.40467	0.123894	-1.01967	-0.135606	30.2642	0.123749	2.42228	0.123749	3.5592		-0.135525	0	0.123894	0	0.123894	0	-0.135606	0	0.123749	0	0.123749	0		-0.135525	0	0.123894	0	0.123894	0	-0.135606	0	0.123749	0	0.123749	0
-0.135392	10.1242	0.12456	-1.42588	0.12456	-1.02703	-0.135473	30.171	0.124415	2.36293	0.124415	3.47069		-0.135392	0	0.12456	0	0.12456	0	-0.135473	0	0.124415	0	0.124415	0		-0.135392	0	0.12456	0	0.12456	0	-0.135473	0	0.124415	0	0.124415	0
-0.135259	10.0399	0.125226	-1.44739	0.125226	-1.04949	-0.13534	30.0617	0.12508	2.30292	0.12508	3.37806		-0.135259	0	0.125226	0	0.125226	0	-0.13534	0	0.12508	0	0.12508	0		-0.135259	0	0.125226	0	0.125226	0	-0.13534	0	0.12508	0	0.12508	0
-0.135125	9.96282	0.125892	-1.47531	0.125892	-1.07845	-0.135207	29.9564	0.125746	2.24232	0.125746	3.27886		-0.135125	0	0.125892	0	0.125892	0	-0.135207	0	0.125746	0	0.125746	0		-0.135125	0	0.125892	0	0.125892	0	-0.135207	0	0.125746	0	0.125746	0
-0.134992	9.87822	0.126558	-1.50588	0.126558	-1.1065	-0.135074	29.847	0.126412	2.17212	0.126412	3.17522		-0.134992	0	0.126558	0	0.126558	0	-0.135074	0	0.126412	0	0.126412	0		-0.134992	0	0.126558	0	0.126558	0	-0.135074	0	0.126412	0	0.126412	0
-0.134859	9.79406	0.127223	-1.53529	0.127223	-1.13512	-0.134941	29.7415	0.127078	2.10355	0.127078	3.07819		-0.134859	0	0.127223	0	0.127223	0	-0.134941	0	0.127078	0	0.127078	0		-0.134859	0	0.127223	0	0.127223	0	-0.134941	0	0.127078	0	0.127078	0
-0.134726	9.71474	0.127889	-1.56743	0.127889	-1.16757	-0.134808	29.6312	0.127743	2.04983	0.127743	2.99285		-0.134726	0	0.127889	0	0.127889	0	-0.134808	0	0.127743	0	0.127743	0		-0.134726	0	0.127889	0	0.127889	0	-0.134808	0	0.127743	0	0.127743	0
-0.134593	9.64856	0.128555	-1.60065	0.128555	-1.20382	-0.134674	29.5243	0.128409	2.00216	0.128409	2.91245		-0.134593	0	0.128555	0	0.128555	0	-0.134674	0	0.128409	0	0.128409	0		-0.134593	0	0.128555	0	0.128555	0	-0.134674	0	0.128409	0	0.128409	0
-0.13446	9.58237	0.129221	-1.63362	0.129221	-1.24021	-0.134541	29.4345	0.129075	1.95236	0.129075	2.82992		-0.13446	0	0.129221	0	0.129221	0	-0.134541	0	0.129075	0	0.129075	0		-0.13446	0	0.129221	0	0.129221	0	-0.134541	0	0.129075	0	0.129075	0
-0.134327	9.5168	0.129887	-1.6662	0.129887	-1.27568	-0.134408	29.3365	0.12974	1.89025	0.12974	2.74473		-0.134327	0	0.129887	0	0.129887	0	-0.134408	0	0.12974	0	0.12974	0		-0.134327	0	0.129887	0	0.129887	0	-0.134408	0	0.12974	0	0.12974	0
-0.134193	9.44897	0.130553	-1.69395	0.130553	-1.30861	-0.134275	29.2386	0.130406	1.81869	0.130406	2.6509		-0.134193	0	0.130553	0	0.130553	0	-0.134275	0	0.130406	0	0.130406	0		-0.134193	0	0.130553	0	0.130553	0	-0.134275	0	0.130406	0	0.130406	0
-0.13406	9.38646	0.131218	-1.71894	0.131218	-1.33984	-0.134142	29.1371	0.131072	1.74593	0.131072	2.55092		-0.13406	0	0.131218	0	0.131218	0	-0.134142	0	0.131072	0	0.131072	0		-0.13406	0	0.131218	0	0.131218	0	-0.134142	0	0.131072	0	0.131072	0
-0.133927	9.31807	0.131884	-1.74355	0.131884	-1.36069	-0.134009	29.0397	0.131737	1.67613	0.131737	2.4578		-0.133927	0	0.131884	0	0.131884	0	-0.134009	0	0.131737	0	0.131737	0		-0.133927	0	0.131884	0	0.131884	0	-0.134009	0	0.131737	0	0.131737	0
-0.133794	9.25005	0.13255	-1.76106	0.13255	-1.37869	-0.133876	28.9415	0.132403	1.60912	0.132403	2.37167		-0.133794	0	0.13255	0	0.13255	0	-0.133876	0	0.132403	0	0.132403	0		-0.133794	0	0.13255	0	0.13255	0	-0.133876	0	0.132403	0	0.132403	0
-0.133661	9.18689	0.133216	-1.77599	0.133216	-1.39813	-0.133742	28.8415	0.133069	1.5484	0.133069	2.2866		-0.133661	0	0.133216	0	0.133216	0	-0.133742	0	0.133069	0	0.133069	0		-0.133661	0	0.133216	0	0.133216	0	-0.133742	0	0.133069	0	0.133069	0
-0.133528	9.13622	0.133882	-1.78819	0.133882	-1.40653	-0.133609	28.7545	0.133735	1.48491	0.133735	2.19346		-0.133528	0	0.133882	0	0.133882	0	-0.133609	0	0.133735	0	0.133735	0		-0.133528	0	0.133882	0	0.133882	0	-0.133609	0	0.133735	0	0.133735	0
-0.133395	9.07891	0.134547	-1.78947	0.134547	-1.40414	-0.133476	28.6686	0.1344	1.41153	0.1344	2.08623		-0.133395	0	0.134547	0	0.134547	0	-0.133476	0	0.1344	0	0.1344	0		-0.133395	0	0.134547	0	0.134547	0	-0.133476	0	0.1344	0	0.1344	0
-0.133261	9.01935	0.135213	-1.78834	0.135213	-1.3953	-0.133343	28.5859	0.135066	1.33589	0.135066	1.98147		-0.133261	0	0.135213	0	0.135213	0	-0.133343	0	0.135066	0	0.135066	0		-0.133261	0	0.135213	0	0.135213	0	-0.133343	0	0.135066	0	0.135066	0
-0.133128	8.96211	0.135879	-1.79082	0.135879	-1.39811	-0.13321	28.5025	0.135732	1.27003	0.135732	1.89662		-0.133128	0	0.135879	0	0.135879	0	-0.13321	0	0.135732	0	0.135732	0		-0.133128	0	0.135879	0	0.135879	0	-0.13321	0	0.135732	0	0.135732	0
-0.132995	8.90231	0.136545	-1.80055	0.136545	-1.4075	-0.133077	28.4163	0.136397	1.2226	0.136397	1.82374		-0.132995	0	0.136545	0	0.136545	0	-0.133077	0	0.136397	0	0.136397	0		-0.132995	0	0.136545	0	0.136545	0	-0.133077	0	0.136397	0	0.136397	0
-0.132862	8.84256	0.137211	-1.80903	0.137211	-1.41717	-0.132944	28.3333	0.137063	1.18042	0.137063	1.75625		-0.132862	0	0.137211	0	0.137211	0	-0.132944	0	0.137063	0	0.137063	0		-0.132862	0	0.137211	0	0.137211	0	-0.132944	0	0.137063	0	0.137063	0
-0.132729	8.78527	0.137877	-1.81292	0.137877	-1.42364	-0.13281	28.2503	0.137729	1.13408	0.137729	1.68696		-0.132729	0	0.137877	0	0.137877	0	-0.13281	0	0.137729	0	0.137729	0		-0.132729	0	0.137877	0	0.137877	0	-0.13281	0	0.137729	0	0.137729	0
-0.132596	8.7407	0.138542	-1.81856	0.138542	-1.43169	-0.132677	28.1703	0.138394	1.08881	0.138394	1.61871		-0.132596	0	0.138542	0	0.138542	0	-0.132677	0	0.138394	0	0.138394	0		-0.132596	0	0.138542	0	0.138542	0	-0.132677	0	0.138394	0	0.138394	0
-0.132463	8.69344	0.139208	-1.82738	0.139208	-1.44264	-0.132544	28.1043	0.13906	1.05512	0.13906	1.55802		-0.132463	0	0.139208	0	0.139208	0	-0.132544	0	0.13906	0	0.13906	0		-0.132463	0	0.139208	0	0.139208	0	-0.132544	0	0.13906	0	0.13906	0
-0.13233	8.64182	0.139874	-1.84097	0.139874	-1.45628	-0.132411	28.035	0.139726	1.02336	0.139726	1.50047		-0.13233	0	0.139874	0	0.139874	0	-0.132411	0	0.139726	0	0.139726	0		-0.13233	0	0.139874	0	0.139874	0	-0.132411	0	0.139726	0	0.139726	0
-0.132196	8.59059	0.14054	-1.85956	0.14054	-1.48473	-0.132278	27.9648	0.140392	0.986852	0.140392	1.43917		-0.132196	0	0.14054	0	0.14054	0	-0.132278	0	0.140392	0	0.140392	0		-0.132196	0	0.14054	0	0.14054	0	-0.132278	0	0.140392	0	0.140392	0
-0.132063	8.54147	0.141206	-1.88792	0.141206	-1.52234	-0.132145	27.8945	0.141057	0.946966	0.141057	1.38224		-0.132063	0	0.141206	0	0.141206	0	-0.132145	0	0.141057	0	0.141057	0		-0.132063	0	0.141206	0	0.141206	0	-0.132145	0	0.141057	0	0.141057	0
-0.13193	8.49217	0.141872	-1.9184	0.141872	-1.56125	-0.132012	27.8235	0.141723	0.903695	0.141723	1.32482		-0.13193	0	0.141872	0	0.141872	0	-0.132012	0	0.141723	0	0.141723	0		-0.13193	0	0.141872	0	0.141872	0	-0.132012	0	0.141723	0	0.141723	0
-0.131797	8.44068	0.142537	-1.94494	0.142537	-1.58584	-0.131878	27.7503	0.142389	0.851452	0.142389	1.25801		-0.131797	0	0.142537	0	0.142537	0	-0.131878	0	0.142389	0	0.142389	0		-0.131797	0	0.142537	0	0.142537	0	-0.131878	0	0.142389	0	0.142389	0
-0.131664	8.39172	0.143203	-1.96487	0.143203	-1.60799	-0.131745	27.6827	0.143054	0.790957	0.143054	1.17951		-0.131664	0	0.143203	0	0.143203	0	-0.131745	0	0.143054	0	0.143054	0		-0.131664	0	0.143203	0	0.143203	0	-0.131745	0	0.143054	0	0.143054	0
-0.131531	8.35267	0.143869	-1.98885	0.143869	-1.63537	-0.131612	27.6244	0.14372	0.730539	0.14372	1.09682		-0.131531	0	0.143869	0	0.143869	0	-0.131612	0	0.14372	0	0.14372	0		-0.131531	0	0.143869	0	0.143869	0	-0.131612	0	0.14372	0	0.14372	0
-0.131398	8.30827	0.144535	-2.02255	0.144535	-1.66966	-0.131479	27.5579	0.144386	0.671066	0.144386	1.01448		-0.131398	0	0.144535	0	0.144535	0	-0.131479	0	0.144386	0	0.144386	0		-0.131398	0	0.144535	0	0.144535	0	-0.131479	0	0.144386	0	0.144386	0
-0.131264	8.26194	0.145201	-2.05201	0.145201	-1.70188	-0.131346	27.4868	0.145051	0.605215	0.145051	0.922535		-0.131264	0	0.145201	0	0.145201	0	-0.131346	0	0.145051	0	0.145051	0		-0.131264	0	0.145201	0	0.145201	0	-0.131346	0	0.145051	0	0.145051	0
-0.131131	8.21562	0.145867	-2.07722	0.145867	-1.72879	-0.131213	27.4157	0.145717	0.527326	0.145717	0.821861		-0.131131	0	0.145867	0	0.145867	0	-0.131213	0	0.145717	0	0.145717	0		-0.131131	0	0.145867	0	0.145867	0	-0.131213	0	0.145717	0	0.145717	0
-0.130998	8.16968	0.146532	-2.10146	0.146532	-1.74512	-0.13108	27.3451	0.146383	0.449675	0.146383	0.722538		-0.130998	0	0.146532	0	0.146532	0	-0.13108	0	0.146383	0	0.146383	0		-0.130998	0	0.146532	0	0.146532	0	-0.13108	0	0.146383	0	0.146383	0
-0.130865	8.12543	0.147198	-2.12705	0.147198	-1.76008	-0.130946	27.2763	0.147048	0.380382	0.147048	0.629722		-0.130865	0	0.147198	0	0.147198	0	-0.130946	0	0.147048	0	0.147048	0		-0.130865	0	0.147198	0	0.147198	0	-0.130946	0	0.147048	0	0.147048	0
-0.130732	8.08183	0.147864	-2.14422	0.147864	-1.77792	-0.130813	27.2058	0.147714	0.314641	0.147714	0.537868		-0.130732	0	0.147864	0	0.147864	0	-0.130813	0	0.147714	0	0.147714	0		-0.130732	0	0.147864	0	0.147864	0	-0.130813	0	0.147714	0	0.147714	0
-0.130599	8.04604	0.14853	-2.15537	0.14853	-1.7894	-0.13068	27.1398	0.14838	0.2452	0.14838	0.443862		-0.130599	0	0.14853	0	0.14853	0	-0.13068	0	0.14838	0	0.14838	0		-0.130599	0	0.14853	0	0.14853	0	-0.13068	0	0.14838	0	0.14838	0
-0.130466	7.99934	0.149196	-2.17036	0.149196	-1.80299	-0.130547	27.0748	0.149046	0.175532	0.149046	0.349938		-0.130466	0	0.149196	0	0.149196	0	-0.130547	0	0.149046	0	0.149046	0		-0.130466	0	0.149196	0	0.149196	0	-0.130547	0	0.149046	0	0.149046	0
-0.130332	7.95427	0.149862	-2.18218	0.149862	-1.81617	-0.130414	27.0052	0.149711	0.111795	0.149711	0.263866		-0.130332	0	0.149862	0	0.149862	0	-0.130414	0	0.149711	0	0.149711	0		-0.130332	0	0.149862	0	0.149862	0	-0.130414	0	0.149711	0	0.149711	0
-0.130199	7.90767	0.150527	-2.18897	0.150527	-1.81991	-0.130281	26.9373	0.150377	0.05041	0.150377	0.187194		-0.130199	0	0.150527	0	0.150527	0	-0.130281	0	0.150377	0	0.150377	0		-0.130199	0	0.150527	0	0.150527	0	-0.130281	0	0.150377	0	0.150377	0
-0.130066	7.86232	0.151193	-2.19047	0.151193	-1.8192	-0.130148	26.8667	0.151043	-0.008182	0.151043	0.116447		-0.130066	0	0.151193	0	0.151193	0	-0.130148	0	0.151043	0	0.151043	0		-0.130066	0	0.151193	0	0.151193	0	-0.130148	0	0.151043	0	0.151043	0
-0.129933	7.81338	0.151859	-2.19696	0.151859	-1.81933	-0.130015	26.7968	0.151708	-0.062219	0.151708	0.046571		-0.129933	0	0.151859	0	0.151859	0	-0.130015	0	0.151708	0	0.151708	0		-0.129933	0	0.151859	0	0.151859	0	-0.130015	0	0.151708	0	0.151708	0
-0.1298	7.76765	0.152525	-2.20553	0.152525	-1.8215	-0.129881	26.7289	0.152374	-0.113612	0.152374	-0.023849		-0.1298	0	0.152525	0	0.152525	0	-0.129881	0	0.152374	0	0.152374	0		-0.1298	0	0.152525	0	0.152525	0	-0.129881	0	0.152374	0	0.152374	0
-0.129667	7.72495	0.153191	-2.21471	0.153191	-1.8335	-0.129748	26.661	0.15304	-0.164365	0.15304	-0.091335		-0.129667	0	0.153191	0	0.153191	0	-0.129748	0	0.15304	0	0.15304	0		-0.129667	0	0.153191	0	0.153191	0	-0.129748	0	0.15304	0	0.15304	0
-0.129534	7.67552	0.153856	-2.21668	0.153856	-1.83808	-0.129615	26.5954	0.153705	-0.213538	0.153705	-0.155906		-0.129534	0	0.153856	0	0.153856	0	-0.129615	0	0.153705	0	0.153705	0		-0.129534	0	0.153856	0	0.153856	0	-0.129615	0	0.153705	0	0.153705	0
-0.1294	7.6253	0.154522	-2.21816	0.154522	-1.83076	-0.129482	26.5242	0.154371	-0.260504	0.154371	-0.217805		-0.1294	0	0.154522	0	0.154522	0	-0.129482	0	0.154371	0	0.154371	0		-0.1294	0	0.154522	0	0.154522	0	-0.129482	0	0.154371	0	0.154371	0
-0.129267	7.573	0.155188	-2.21993	0.155188	-1.83568	-0.129349	26.4512	0.155037	-0.305491	0.155037	-0.285666		-0.129267	0	0.155188	0	0.155188	0	-0.129349	0	0.155037	0	0.155037	0		-0.129267	0	0.155188	0	0.155188	0	-0.129349	0	0.155037	0	0.155037	0
-0.129134	7.52117	0.155854	-2.21755	0.155854	-1.83837	-0.129216	26.3806	0.155703	-0.350721	0.155703	-0.353285		-0.129134	0	0.155854	0	0.155854	0	-0.129216	0	0.155703	0	0.155703	0		-0.129134	0	0.155854	0	0.155854	0	-0.129216	0	0.155703	0	0.155703	0
-0.129001	7.47095	0.15652	-2.22134	0.15652	-1.83835	-0.129083	26.309	0.156368	-0.395419	0.156368	-0.420313		-0.129001	0	0.15652	0	0.15652	0	-0.129083	0	0.156368	0	0.156368	0		-0.129001	0	0.15652	0	0.15652	0	-0.129083	0	0.156368	0	0.156368	0
-0.128868	7.41888	0.157186	-2.23131	0.157186	-1.84825	-0.128949	26.2355	0.157034	-0.439159	0.157034	-0.485537		-0.128868	0	0.157186	0	0.157186	0	-0.128949	0	0.157034	0	0.157034	0		-0.128868	0	0.157186	0	0.157186	0	-0.128949	0	0.157034	0	0.157034	0
-0.128735	7.36793	0.157851	-2.23789	0.157851	-1.85822	-0.128816	26.1698	0.1577	-0.486426	0.1577	-0.550198		-0.128735	0	0.157851	0	0.157851	0	-0.128816	0	0.1577	0	0.1577	0		-0.128735	0	0.157851	0	0.157851	0	-0.128816	0	0.1577	0	0.1577	0
-0.128602	7.3169	0.158517	-2.23995	0.158517	-1.86742	-0.128683	26.1177	0.158365	-0.529956	0.158365	-0.610988		-0.128602	0	0.158517	0	0.158517	0	-0.128683	0	0.158365	0	0.158365	0		-0.128602	0	0.158517	0	0.158517	0	-0.128683	0	0.158365	0	0.158365	0
-0.128468	7.26612	0.159183	-2.23849	0.159183	-1.87317	-0.12855	26.0599	0.159031	-0.572021	0.159031	-0.666618		-0.128468	0	0.159183	0	0.159183	0	-0.12855	0	0.159031	0	0.159031	0		-0.128468	0	0.159183	0	0.159183	0	-0.12855	0	0.159031	0	0.159031	0
-0.128335	7.21325	0.159849	-2.23375	0.159849	-1.8707	-0.128417	25.9987	0.159697	-0.613521	0.159697	-0.72926		-0.128335	0	0.159849	0	0.159849	0	-0.128417	0	0.159697	0	0.159697	0		-0.128335	0	0.159849	0	0.159849	0	-0.128417	0	0.159697	0	0.159697	0
-0.128202	7.16037	0.160515	-2.23439	0.160515	-1.86798	-0.128284	25.9395	0.160362	-0.657934	0.160362	-0.792644		-0.128202	0	0.160515	0	0.160515	0	-0.128284	0	0.160362	0	0.160362	0		-0.128202	0	0.160515	0	0.160515	0	-0.128284	0	0.160362	0	0.160362	0
-0.128069	7.10747	0.161181	-2.24039	0.161181	-1.8742	-0.128151	25.88	0.161028	-0.705395	0.161028	-0.850941		-0.128069	0	0.161181	0	0.161181	0	-0.128151	0	0.161028	0	0.161028	0		-0.128069	0	0.161181	0	0.161181	0	-0.128151	0	0.161028	0	0.161028	0
-0.127936	7.0553	0.161846	-2.2553	0.161846	-1.88515	-0.128017	25.8205	0.161694	-0.757241	0.161694	-0.912012		-0.127936	0	0.161846	0	0.161846	0	-0.128017	0	0.161694	0	0.161694	0		-0.127936	0	0.161846	0	0.161846	0	-0.128017	0	0.161694	0	0.161694	0
-0.127803	7.00493	0.162512	-2.27672	0.162512	-1.89986	-0.127884	25.7635	0.16236	-0.803979	0.16236	-0.978273		-0.127803	0	0.162512	0	0.162512	0	-0.127884	0	0.16236	0	0.16236	0		-0.127803	0	0.162512	0	0.162512	0	-0.127884	0	0.16236	0	0.16236	0
-0.12767	6.95133	0.163178	-2.29689	0.163178	-1.91683	-0.127751	25.7136	0.163025	-0.851554	0.163025	-1.04687		-0.12767	0	0.163178	0	0.163178	0	-0.127751	0	0.163025	0	0.163025	0		-0.12767	0	0.163178	0	0.163178	0	-0.127751	0	0.163025	0	0.163025	0
-0.127536	6.89347	0.163844	-2.30949	0.163844	-1.9304	-0.127618	25.6643	0.163691	-0.896238	0.163691	-1.11138		-0.127536	0	0.163844	0	0.163844	0	-0.127618	0	0.163691	0	0.163691	0		-0.127536	0	0.163844	0	0.163844	0	-0.127618	0	0.163691	0	0.163691	0
-0.127403	6.83633	0.16451	-2.3234	0.16451	-1.94036	-0.127485	25.6118	0.164357	-0.928162	0.164357	-1.17329		-0.127403	0	0.16451	0	0.16451	0	-0.127485	0	0.164357	0	0.164357	0		-0.127403	0	0.16451	0	0.16451	0	-0.127485	0	0.164357	0	0.164357	0
-0.12727	6.78055	0.165176	-2.34296	0.165176	-1.94988	-0.127352	25.5574	0.165022	-0.964372	0.165022	-1.23614		-0.12727	0	0.165176	0	0.165176	0	-0.127352	0	0.165022	0	0.165022	0		-0.12727	0	0.165176	0	0.165176	0	-0.127352	0	0.165022	0	0.165022	0
-0.127137	6.72263	0.165841	-2.36257	0.165841	-1.96147	-0.127219	25.5037	0.165688	-1.00943	0.165688	-1.30773		-0.127137	0	0.165841	0	0.165841	0	-0.127219	0	0.165688	0	0.165688	0		-0.127137	0	0.165841	0	0.165841	0	-0.127219	0	0.165688	0	0.165688	0
-0.127004	6.66543	0.166507	-2.37978	0.166507	-1.97718	-0.127085	25.4508	0.166354	-1.05953	0.166354	-1.37767		-0.127004	0	0.166507	0	0.166507	0	-0.127085	0	0.166354	0	0.166354	0		-0.127004	0	0.166507	0	0.166507	0	-0.127085	0	0.166354	0	0.166354	0
-0.126871	6.61137	0.167173	-2.39484	0.167173	-1.99443	-0.126952	25.3967	0.167019	-1.11125	0.167019	-1.44981		-0.126871	0	0.167173	0	0.167173	0	-0.126952	0	0.167019	0	0.167019	0		-0.126871	0	0.167173	0	0.167173	0	-0.126952	0	0.167019	0	0.167019	0
-0.126738	6.55906	0.167839	-2.40786	0.167839	-2.00453	-0.126819	25.3433	0.167685	-1.1627	0.167685	-1.52545		-0.126738	0	0.167839	0	0.167839	0	-0.126819	0	0.167685	0	0.167685	0		-0.126738	0	0.167839	0	0.167839	0	-0.126819	0	0.167685	0	0.167685	0
-0.126604	6.50132	0.168505	-2.41352	0.168505	-2.00312	-0.126686	25.2854	0.168351	-1.21342	0.168351	-1.5896		-0.126604	0	0.168505	0	0.168505	0	-0.126686	0	0.168351	0	0.168351	0		-0.126604	0	0.168505	0	0.168505	0	-0.126686	0	0.168351	0	0.168351	0
-0.126471	6.44214	0.169171	-2.41068	0.169171	-1.99589	-0.126553	25.2229	0.169016	-1.26286	0.169016	-1.65337		-0.126471	0	0.169171	0	0.169171	0	-0.126553	0	0.169016	0	0.169016	0		-0.126471	0	0.169171	0	0.169171	0	-0.126553	0	0.169016	0	0.169016	0
-0.126338	6.38061	0.169836	-2.40448	0.169836	-1.99482	-0.12642	25.1595	0.169682	-1.31396	0.169682	-1.72405		-0.126338	0	0.169836	0	0.169836	0	-0.12642	0	0.169682	0	0.169682	0		-0.126338	0	0.169836	0	0.169836	0	-0.12642	0	0.169682	0	0.169682	0
-0.126205	6.31978	0.170502	-2.40435	0.170502	-2.00077	-0.126287	25.0948	0.170348	-1.36849	0.170348	-1.79695		-0.126205	0	0.170502	0	0.170502	0	-0.126287	0	0.170348	0	0.170348	0		-0.126205	0	0.170502	0	0.170502	0	-0.126287	0	0.170348	0	0.170348	0
-0.126072	6.26043	0.171168	-2.40393	0.171168	-2.0072	-0.126153	25.0318	0.171014	-1.42826	0.171014	-1.87312		-0.126072	0	0.171168	0	0.171168	0	-0.126153	0	0.171014	0	0.171014	0		-0.126072	0	0.171168	0	0.171168	0	-0.126153	0	0.171014	0	0.171014	0
-0.125939	6.20095	0.171834	-2.39792	0.171834	-2.00758	-0.12602	24.9687	0.171679	-1.48245	0.171679	-1.95344		-0.125939	0	0.171834	0	0.171834	0	-0.12602	0	0.171679	0	0.171679	0		-0.125939	0	0.171834	0	0.171834	0	-0.12602	0	0.171679	0	0.171679	0
-0.125806	6.14814	0.1725	-2.39198	0.1725	-2.00087	-0.125887	24.9065	0.172345	-1.5255	0.172345	-2.02018		-0.125806	0	0.1725	0	0.1725	0	-0.125887	0	0.172345	0	0.172345	0		-0.125806	0	0.1725	0	0.1725	0	-0.125887	0	0.172345	0	0.172345	0
-0.125672	6.09654	0.173166	-2.38713	0.173166	-1.99358	-0.125754	24.8456	0.173011	-1.56009	0.173011	-2.083		-0.125672	0	0.173166	0	0.173166	0	-0.125754	0	0.173011	0	0.173011	0		-0.125672	0	0.173166	0	0.173166	0	-0.125754	0	0.173011	0	0.173011	0
-0.125539	6.04617	0.173831	-2.38369	0.173831	-1.99309	-0.125621	24.7814	0.173676	-1.59474	0.173676	-2.14079		-0.125539	0	0.173831	0	0.173831	0	-0.125621	0	0.173676	0	0.173676	0		-0.125539	0	0.173831	0	0.173831	0	-0.125621	0	0.173676	0	0.173676	0
-0.125406	5.99649	0.174497	-2.38537	0.174497	-2.00148	-0.125488	24.7156	0.174342	-1.63303	0.174342	-2.20399		-0.125406	0	0.174497	0	0.174497	0	-0.125488	0	0.174342	0	0.174342	0		-0.125406	0	0.174497	0	0.174497	0	-0.125488	0	0.174342	0	0.174342	0
-0.125273	5.94777	0.175163	-2.38768	0.175163	-2.01298	-0.125355	24.6506	0.175008	-1.67259	0.175008	-2.26578		-0.125273	0	0.175163	0	0.175163	0	-0.125355	0	0.175008	0	0.175008	0		-0.125273	0	0.175163	0	0.175163	0	-0.125355	0	0.175008	0	0.175008	0
-0.12514	5.89803	0.175829	-2.38882	0.175829	-2.02342	-0.125221	24.5863	0.175673	-1.71329	0.175673	-2.32323		-0.12514	0	0.175829	0	0.175829	0	-0.125221	0	0.175673	0	0.175673	0		-0.12514	0	0.175829	0	0.175829	0	-0.125221	0	0.175673	0	0.175673	0
-0.125007	5.85067	0.176495	-2.39109	0.176495	-2.02392	-0.125088	24.5199	0.176339	-1.75351	0.176339	-2.37339		-0.125007	0	0.176495	0	0.176495	0	-0.125088	0	0.176339	0	0.176339	0		-0.125007	0	0.176495	0	0.176495	0	-0.125088	0	0.176339	0	0.176339	0
-0.124874	5.80675	0.17716	-2.39146	0.17716	-2.01807	-0.124955	24.4572	0.177005	-1.78772	0.177005	-2.42103		-0.124874	0	0.17716	0	0.17716	0	-0.124955	0	0.177005	0	0.177005	0		-0.124874	0	0.17716	0	0.17716	0	-0.124955	0	0.177005	0	0.177005	0
-0.124741	5.76744	0.177826	-2.39355	0.177826	-2.01414	-0.124822	24.4026	0.177671	-1.81991	0.177671	-2.46466		-0.124741	0	0.177826	0	0.177826	0	-0.124822	0	0.177671	0	0.177671	0		-0.124741	0	0.177826	0	0.177826	0	-0.124822	0	0.177671	0	0.177671	0
-0.124607	5.72832	0.178492	-2.40083	0.178492	-2.02277	-0.124689	24.3501	0.178336	-1.85538	0.178336	-2.50686		-0.124607	0	0.178492	0	0.178492	0	-0.124689	0	0.178336	0	0.178336	0		-0.124607	0	0.178492	0	0.178492	0	-0.124689	0	0.178336	0	0.178336	0
-0.124474	5.68822	0.179158	-2.41438	0.179158	-2.04456	-0.124556	24.2986	0.179002	-1.90312	0.179002	-2.55194		-0.124474	0	0.179158	0	0.179158	0	-0.124556	0	0.179002	0	0.179002	0		-0.124474	0	0.179158	0	0.179158	0	-0.124556	0	0.179002	0	0.179002	0
-0.124341	5.64899	0.179824	-2.43333	0.179824	-2.07156	-0.124423	24.2468	0.179668	-1.95459	0.179668	-2.60362		-0.124341	0	0.179824	0	0.179824	0	-0.124423	0	0.179668	0	0.179668	0		-0.124341	0	0.179824	0	0.179824	0	-0.124423	0	0.179668	0	0.179668	0
-0.124208	5.60829	0.18049	-2.45311	0.18049	-2.09146	-0.12429	24.1949	0.180333	-2.00441	0.180333	-2.66049		-0.124208	0	0.18049	0	0.18049	0	-0.12429	0	0.180333	0	0.180333	0		-0.124208	0	0.18049	0	0.18049	0	-0.12429	0	0.180333	0	0.180333	0
-0.124075	5.56817	0.181155	-2.46792	0.181155	-2.10748	-0.124156	24.1428	0.180999	-2.04867	0.180999	-2.71779		-0.124075	0	0.181155	0	0.181155	0	-0.124156	0	0.180999	0	0.180999	0		-0.124075	0	0.181155	0	0.181155	0	-0.124156	0	0.180999	0	0.180999	0
-0.123942	5.53203	0.181821	-2.48413	0.181821	-2.12669	-0.124023	24.091	0.181665	-2.09291	0.181665	-2.77618		-0.123942	0	0.181821	0	0.181821	0	-0.124023	0	0.181665	0	0.181665	0		-0.123942	0	0.181821	0	0.181821	0	-0.124023	0	0.181665	0	0.181665	0
-0.123809	5.50233	0.182487	-2.50585	0.182487	-2.14476	-0.12389	24.0418	0.18233	-2.13691	0.18233	-2.83334		-0.123809	0	0.182487	0	0.182487	0	-0.12389	0	0.18233	0	0.18233	0		-0.123809	0	0.182487	0	0.182487	0	-0.12389	0	0.18233	0	0.18233	0
-0.123675	5.47498	0.183153	-2.53008	0.183153	-2.16405	-0.123757	23.9932	0.182996	-2.18046	0.182996	-2.89351		-0.123675	0	0.183153	0	0.183153	0	-0.123757	0	0.182996	0	0.182996	0		-0.123675	0	0.183153	0	0.183153	0	-0.123757	0	0.182996	0	0.182996	0
-0.123542	5.44875	0.183819	-2.55293	0.183819	-2.18432	-0.123624	23.942	0.183662	-2.22686	0.183662	-2.9613		-0.123542	0	0.183819	0	0.183819	0	-0.123624	0	0.183662	0	0.183662	0		-0.123542	0	0.183819	0	0.183819	0	-0.123624	0	0.183662	0	0.183662	0
-0.123409	5.42112	0.184485	-2.57376	0.184485	-2.20334	-0.123491	23.8912	0.184327	-2.27309	0.184327	-3.032		-0.123409	0	0.184485	0	0.184485	0	-0.123491	0	0.184327	0	0.184327	0		-0.123409	0	0.184485	0	0.184485	0	-0.123491	0	0.184327	0	0.184327	0
-0.123276	5.39434	0.18515	-2.59382	0.18515	-2.21611	-0.123358	23.8396	0.184993	-2.31426	0.184993	-3.09171		-0.123276	0	0.18515	0	0.18515	0	-0.123358	0	0.184993	0	0.184993	0		-0.123276	0	0.18515	0	0.18515	0	-0.123358	0	0.184993	0	0.184993	0
-0.123143	5.36754	0.185816	-2.60781	0.185816	-2.22289	-0.123224	23.789	0.185659	-2.34315	0.185659	-3.14279		-0.123143	0	0.185816	0	0.185816	0	-0.123224	0	0.185659	0	0.185659	0		-0.123143	0	0.185816	0	0.185816	0	-0.123224	0	0.185659	0	0.185659	0
-0.12301	5.34284	0.186482	-2.61702	0.186482	-2.22633	-0.123091	23.7387	0.186325	-2.37436	0.186325	-3.19285		-0.12301	0	0.186482	0	0.186482	0	-0.123091	0	0.186325	0	0.186325	0		-0.12301	0	0.186482	0	0.186482	0	-0.123091	0	0.186325	0	0.186325	0
-0.122877	5.32244	0.187148	-2.62492	0.187148	-2.23165	-0.122958	23.6916	0.18699	-2.4123	0.18699	-3.24792		-0.122877	0	0.187148	0	0.187148	0	-0.122958	0	0.18699	0	0.18699	0		-0.122877	0	0.187148	0	0.187148	0	-0.122958	0	0.18699	0	0.18699	0
-0.122743	5.30092	0.187814	-2.63232	0.187814	-2.2346	-0.122825	23.6481	0.187656	-2.45348	0.187656	-3.29187		-0.122743	0	0.187814	0	0.187814	0	-0.122825	0	0.187656	0	0.187656	0		-0.122743	0	0.187814	0	0.187814	0	-0.122825	0	0.187656	0	0.187656	0
-0.12261	5.27909	0.18848	-2.63538	0.18848	-2.23246	-0.122692	23.6032	0.188322	-2.48183	0.188322	-3.32926		-0.12261	0	0.18848	0	0.18848	0	-0.122692	0	0.188322	0	0.188322	0		-0.12261	0	0.18848	0	0.18848	0	-0.122692	0	0.188322	0	0.188322	0
-0.122477	5.25757	0.189145	-2.63196	0.189145	-2.22939	-0.122559	23.5585	0.188987	-2.50333	0.188987	-3.36485		-0.122477	0	0.189145	0	0.189145	0	-0.122559	0	0.188987	0	0.188987	0		-0.122477	0	0.189145	0	0.189145	0	-0.122559	0	0.188987	0	0.188987	0
-0.122344	5.23532	0.189811	-2.62336	0.189811	-2.2262	-0.122426	23.5126	0.189653	-2.52419	0.189653	-3.40359		-0.122344	0	0.189811	0	0.189811	0	-0.122426	0	0.189653	0	0.189653	0		-0.122344	0	0.189811	0	0.189811	0	-0.122426	0	0.189653	0	0.189653	0
-0.122211	5.21268	0.190477	-2.61587	0.190477	-2.22229	-0.122292	23.4671	0.190319	-2.54646	0.190319	-3.44389		-0.122211	0	0.190477	0	0.190477	0	-0.122292	0	0.190319	0	0.190319	0		-0.122211	0	0.190477	0	0.190477	0	-0.122292	0	0.190319	0	0.190319	0
-0.122078	5.19058	0.191143	-2.61149	0.191143	-2.21819	-0.122159	23.4217	0.190984	-2.56923	0.190984	-3.48496		-0.122078	0	0.191143	0	0.191143	0	-0.122159	0	0.190984	0	0.190984	0		-0.122078	0	0.191143	0	0.191143	0	-0.122159	0	0.190984	0	0.190984	0
-0.121945	5.17096	0.191809	-2.60431	0.191809	-2.21183	-0.122026	23.3783	0.19165	-2.59314	0.19165	-3.52751		-0.121945	0	0.191809	0	0.191809	0	-0.122026	0	0.19165	0	0.19165	0		-0.121945	0	0.191809	0	0.191809	0	-0.122026	0	0.19165	0	0.19165	0
-0.121811	5.14961	0.192475	-2.59285	0.192475	-2.20296	-0.121893	23.3392	0.192316	-2.61834	0.192316	-3.56904		-0.121811	0	0.192475	0	0.192475	0	-0.121893	0	0.192316	0	0.192316	0		-0.121811	0	0.192475	0	0.192475	0	-0.121893	0	0.192316	0	0.192316	0
-0.121678	5.12501	0.19314	-2.581	0.19314	-2.19398	-0.12176	23.3	0.192982	-2.64272	0.192982	-3.60697		-0.121678	0	0.19314	0	0.19314	0	-0.12176	0	0.192982	0	0.192982	0		-0.121678	0	0.19314	0	0.19314	0	-0.12176	0	0.192982	0	0.192982	0
-0.121545	5.10178	0.193806	-2.5772	0.193806	-2.19219	-0.121627	23.2601	0.193647	-2.66435	0.193647	-3.64465		-0.121545	0	0.193806	0	0.193806	0	-0.121627	0	0.193647	0	0.193647	0		-0.121545	0	0.193806	0	0.193806	0	-0.121627	0	0.193647	0	0.193647	0
-0.121412	5.07772	0.194472	-2.58218	0.194472	-2.19821	-0.121494	23.2206	0.194313	-2.68218	0.194313	-3.69233		-0.121412	0	0.194472	0	0.194472	0	-0.121494	0	0.194313	0	0.194313	0		-0.121412	0	0.194472	0	0.194472	0	-0.121494	0	0.194313	0	0.194313	0
-0.121279	5.053	0.195138	-2.59444	0.195138	-2.21126	-0.12136	23.1812	0.194979	-2.70784	0.194979	-3.74839		-0.121279	0	0.195138	0	0.195138	0	-0.12136	0	0.194979	0	0.194979	0		-0.121279	0	0.195138	0	0.195138	0	-0.12136	0	0.194979	0	0.194979	0
-0.121146	5.03046	0.195804	-2.61301	0.195804	-2.23042	-0.121227	23.1413	0.195644	-2.74053	0.195644	-3.80132		-0.121146	0	0.195804	0	0.195804	0	-0.121227	0	0.195644	0	0.195644	0		-0.121146	0	0.195804	0	0.195804	0	-0.121227	0	0.195644	0	0.195644	0
-0.121013	5.01053	0.196469	-2.63771	0.196469	-2.25238	-0.121094	23.102	0.19631	-2.77557	0.19631	-3.85347		-0.121013	0	0.196469	0	0.196469	0	-0.121094	0	0.19631	0	0.19631	0		-0.121013	0	0.196469	0	0.196469	0	-0.121094	0	0.19631	0	0.19631	0
-0.120879	4.99444	0.197135	-2.66302	0.197135	-2.27579	-0.120961	23.0645	0.196976	-2.81095	0.196976	-3.90438		-0.120879	0	0.197135	0	0.197135	0	-0.120961	0	0.196976	0	0.196976	0		-0.120879	0	0.197135	0	0.197135	0	-0.120961	0	0.196976	0	0.196976	0
-0.120746	4.98042	0.197801	-2.68789	0.197801	-2.30227	-0.120828	23.0244	0.197641	-2.847	0.197641	-3.94804		-0.120746	0	0.197801	0	0.197801	0	-0.120828	0	0.197641	0	0.197641	0		-0.120746	0	0.197801	0	0.197801	0	-0.120828	0	0.197641	0	0.197641	0
-0.120613	4.96655	0.198467	-2.71151	0.198467	-2.33316	-0.120695	22.978	0.198307	-2.8849	0.198307	-3.99644		-0.120613	0	0.198467	0	0.198467	0	-0.120695	0	0.198307	0	0.198307	0		-0.120613	0	0.198467	0	0.198467	0	-0.120695	0	0.198307	0	0.198307	0
-0.12048	4.95278	0.199133	-2.74163	0.199133	-2.36668	-0.120562	22.9321	0.198973	-2.92537	0.198973	-4.05222		-0.12048	0	0.199133	0	0.199133	0	-0.120562	0	0.198973	0	0.198973	0		-0.12048	0	0.199133	0	0.199133	0	-0.120562	0	0.198973	0	0.198973	0
-0.120347	4.93886	0.199799	-2.7787	0.199799	-2.40101	-0.120428	22.8861	0.199639	-2.96676	0.199639	-4.11301		-0.120347	0	0.199799	0	0.199799	0	-0.120428	0	0.199639	0	0.199639	0		-0.120347	0	0.199799	0	0.199799	0	-0.120428	0	0.199639	0	0.199639	0
-0.120214	4.9253	0.200464	-2.81161	0.200464	-2.43327	-0.120295	22.8397	0.200304	-3.00776	0.200304	-4.17079		-0.120214	0	0.200464	0	0.200464	0	-0.120295	0	0.200304	0	0.200304	0		-0.120214	0	0.200464	0	0.200464	0	-0.120295	0	0.200304	0	0.200304	0
-0.120081	4.91526	0.20113	-2.83601	0.20113	-2.46353	-0.120162	22.7943	0.20097	-3.04972	0.20097	-4.22533		-0.120081	0	0.20113	0	0.20113	0	-0.120162	0	0.20097	0	0.20097	0		-0.120081	0	0.20113	0	0.20113	0	-0.120162	0	0.20097	0	0.20097	0
-0.119947	4.91169	0.201796	-2.85574	0.201796	-2.49027	-0.120029	22.7532	0.201636	-3.09495	0.201636	-4.28274		-0.119947	0	0.201796	0	0.201796	0	-0.120029	0	0.201636	0	0.201636	0		-0.119947	0	0.201796	0	0.201796	0	-0.120029	0	0.201636	0	0.201636	0
-0.119814	4.90923	0.202462	-2.87799	0.202462	-2.51464	-0.119896	22.715	0.202301	-3.14164	0.202301	-4.34814		-0.119814	0	0.202462	0	0.202462	0	-0.119896	0	0.202301	0	0.202301	0		-0.119814	0	0.202462	0	0.202462	0	-0.119896	0	0.202301	0	0.202301	0
-0.119681	4.90694	0.203128	-2.90191	0.203128	-2.53835	-0.119763	22.6735	0.202967	-3.18369	0.202967	-4.41087		-0.119681	0	0.203128	0	0.203128	0	-0.119763	0	0.202967	0	0.202967	0		-0.119681	0	0.203128	0	0.203128	0	-0.119763	0	0.202967	0	0.202967	0
-0.119548	4.9046	0.203794	-2.92424	0.203794	-2.56297	-0.11963	22.6313	0.203633	-3.22715	0.203633	-4.47622		-0.119548	0	0.203794	0	0.203794	0	-0.11963	0	0.203633	0	0.203633	0		-0.119548	0	0.203794	0	0.203794	0	-0.11963	0	0.203633	0	0.203633	0
-0.119415	4.90227	0.204459	-2.94264	0.204459	-2.57862	-0.119496	22.5896	0.204298	-3.275	0.204298	-4.54741		-0.119415	0	0.204459	0	0.204459	0	-0.119496	0	0.204298	0	0.204298	0		-0.119415	0	0.204459	0	0.204459	0	-0.119496	0	0.204298	0	0.204298	0
-0.119282	4.90003	0.205125	-2.96022	0.205125	-2.58857	-0.119363	22.5476	0.204964	-3.32342	0.204964	-4.61091		-0.119282	0	0.205125	0	0.205125	0	-0.119363	0	0.204964	0	0.204964	0		-0.119282	0	0.205125	0	0.205125	0	-0.119363	0	0.204964	0	0.204964	0
-0.119149	4.89729	0.205791	-2.97399	0.205791	-2.5992	-0.11923	22.5053	0.20563	-3.36712	0.20563	-4.66678		-0.119149	0	0.205791	0	0.205791	0	-0.11923	0	0.20563	0	0.20563	0		-0.119149	0	0.205791	0	0.205791	0	-0.11923	0	0.20563	0	0.20563	0
-0.119015	4.89226	0.206457	-2.98323	0.206457	-2.61011	-0.119097	22.4648	0.206296	-3.40766	0.206296	-4.72062		-0.119015	0	0.206457	0	0.206457	0	-0.119097	0	0.206296	0	0.206296	0		-0.119015	0	0.206457	0	0.206457	0	-0.119097	0	0.206296	0	0.206296	0
-0.118882	4.8837	0.207123	-2.99138	0.207123	-2.6148	-0.118964	22.4275	0.206961	-3.45041	0.206961	-4.77345		-0.118882	0	0.207123	0	0.207123	0	-0.118964	0	0.206961	0	0.206961	0		-0.118882	0	0.207123	0	0.207123	0	-0.118964	0	0.206961	0	0.206961	0
-0.118749	4.8734	0.207789	-2.99958	0.207789	-2.61113	-0.118831	22.3904	0.207627	-3.493	0.207627	-4.82257		-0.118749	0	0.207789	0	0.207789	0	-0.118831	0	0.207627	0	0.207627	0		-0.118749	0	0.207789	0	0.207789	0	-0.118831	0	0.207627	0	0.207627	0
-0.118616	4.86321	0.208454	-3.00659	0.208454	-2.60201	-0.118698	22.3525	0.208293	-3.53195	0.208293	-4.8693		-0.118616	0	0.208454	0	0.208454	0	-0.118698	0	0.208293	0	0.208293	0		-0.118616	0	0.208454	0	0.208454	0	-0.118698	0	0.208293	0	0.208293	0
-0.118483	4.85331	0.20912	-3.00993	0.20912	-2.59307	-0.118565	22.3149	0.208958	-3.56618	0.208958	-4.91		-0.118483	0	0.20912	0	0.20912	0	-0.118565	0	0.208958	0	0.208958	0		-0.118483	0	0.20912	0	0.20912	0	-0.118565	0	0.208958	0	0.208958	0
-0.11835	4.84313	0.209786	-3.01155	0.209786	-2.58554	-0.118431	22.2776	0.209624	-3.6043	0.209624	-4.94794		-0.11835	0	0.209786	0	0.209786	0	-0.118431	0	0.209624	0	0.209624	0		-0.11835	0	0.209786	0	0.209786	0	-0.118431	0	0.209624	0	0.209624	0
-0.118217	4.83313	0.210452	-3.01245	0.210452	-2.57919	-0.118298	22.24	0.21029	-3.64394	0.21029	-4.98823		-0.118217	0	0.210452	0	0.210452	0	-0.118298	0	0.21029	0	0.21029	0		-0.118217	0	0.210452	0	0.210452	0	-0.118298	0	0.21029	0	0.21029	0
-0.118084	4.82217	0.211118	-3.00849	0.211118	-2.5755	-0.118165	22.2025	0.210955	-3.68361	0.210955	-5.0224		-0.118084	0	0.211118	0	0.211118	0	-0.118165	0	0.210955	0	0.210955	0		-0.118084	0	0.211118	0	0.211118	0	-0.118165	0	0.210955	0	0.210955	0
-0.11795	4.80756	0.211784	-3.00524	0.211784	-2.57143	-0.118032	22.1644	0.211621	-3.71216	0.211621	-5.05704		-0.11795	0	0.211784	0	0.211784	0	-0.118032	0	0.211621	0	0.211621	0		-0.11795	0	0.211784	0	0.211784	0	-0.118032	0	0.211621	0	0.211621	0
-0.117817	4.79003	0.212449	-3.00328	0.212449	-2.5654	-0.117899	22.1238	0.212287	-3.739	0.212287	-5.09743		-0.117817	0	0.212449	0	0.212449	0	-0.117899	0	0.212287	0	0.212287	0		-0.117817	0	0.212449	0	0.212449	0	-0.117899	0	0.212287	0	0.212287	0
-0.117684	4.77236	0.213115	-3.00292	0.213115	-2.55865	-0.117766	22.0813	0.212952	-3.76862	0.212952	-5.13806		-0.117684	0	0.213115	0	0.213115	0	-0.117766	0	0.212952	0	0.212952	0		-0.117684	0	0.213115	0	0.213115	0	-0.117766	0	0.212952	0	0.212952	0
-0.117551	4.75507	0.213781	-2.99467	0.213781	-2.55268	-0.117633	22.0391	0.213618	-3.79623	0.213618	-5.18561		-0.117551	0	0.213781	0	0.213781	0	-0.117633	0	0.213618	0	0.213618	0		-0.117551	0	0.213781	0	0.213781	0	-0.117633	0	0.213618	0	0.213618	0
-0.117418	4.73703	0.214447	-2.98162	0.214447	-2.54673	-0.117499	21.9971	0.214284	-3.82645	0.214284	-5.24088		-0.117418	0	0.214447	0	0.214447	0	-0.117499	0	0.214284	0	0.214284	0		-0.117418	0	0.214447	0	0.214447	0	-0.117499	0	0.214284	0	0.214284	0
-0.117285	4.71919	0.215113	-2.96635	0.215113	-2.53966	-0.117366	21.9546	0.21495	-3.86046	0.21495	-5.28844		-0.117285	0	0.215113	0	0.215113	0	-0.117366	0	0.21495	0	0.21495	0		-0.117285	0	0.215113	0	0.215113	0	-0.117366	0	0.21495	0	0.21495	0
-0.117152	4.70159	0.215778	-2.95232	0.215778	-2.53289	-0.117233	21.9129	0.215615	-3.89167	0.215615	-5.33319		-0.117152	0	0.215778	0	0.215778	0	-0.117233	0	0.215615	0	0.215615	0		-0.117152	0	0.215778	0	0.215778	0	-0.117233	0	0.215615	0	0.215615	0
-0.117018	4.68034	0.216444	-2.94249	0.216444	-2.53053	-0.1171	21.8751	0.216281	-3.92049	0.216281	-5.37412		-0.117018	0	0.216444	0	0.216444	0	-0.1171	0	0.216281	0	0.216281	0		-0.117018	0	0.216444	0	0.216444	0	-0.1171	0	0.216281	0	0.216281	0
-0.116885	4.65569	0.21711	-2.93554	0.21711	-2.52872	-0.116967	21.8376	0.216947	-3.9459	0.216947	-5.41139		-0.116885	0	0.21711	0	0.21711	0	-0.116967	0	0.216947	0	0.216947	0		-0.116885	0	0.21711	0	0.21711	0	-0.116967	0	0.216947	0	0.216947	0
-0.116752	4.63065	0.217776	-2.93412	0.217776	-2.52612	-0.116834	21.7963	0.217612	-3.96544	0.217612	-5.45122		-0.116752	0	0.217776	0	0.217776	0	-0.116834	0	0.217612	0	0.217612	0		-0.116752	0	0.217776	0	0.217776	0	-0.116834	0	0.217612	0	0.217612	0
-0.116619	4.605	0.218442	-2.93861	0.218442	-2.53241	-0.116701	21.7542	0.218278	-3.99128	0.218278	-5.49081		-0.116619	0	0.218442	0	0.218442	0	-0.116701	0	0.218278	0	0.218278	0		-0.116619	0	0.218442	0	0.218442	0	-0.116701	0	0.218278	0	0.218278	0
-0.116486	4.57978	0.219108	-2.94456	0.219108	-2.54171	-0.116567	21.7122	0.218944	-4.01892	0.218944	-5.52163		-0.116486	0	0.219108	0	0.219108	0	-0.116567	0	0.218944	0	0.218944	0		-0.116486	0	0.219108	0	0.219108	0	-0.116567	0	0.218944	0	0.218944	0
-0.116353	4.55555	0.219773	-2.95523	0.219773	-2.55217	-0.116434	21.6703	0.219609	-4.04217	0.219609	-5.5527		-0.116353	0	0.219773	0	0.219773	0	-0.116434	0	0.219609	0	0.219609	0		-0.116353	0	0.219773	0	0.219773	0	-0.116434	0	0.219609	0	0.219609	0
-0.11622	4.53215	0.220439	-2.97649	0.220439	-2.5702	-0.116301	21.6284	0.220275	-4.06335	0.220275	-5.57815		-0.11622	0	0.220439	0	0.220439	0	-0.116301	0	0.220275	0	0.220275	0		-0.11622	0	0.220439	0	0.220439	0	-0.116301	0	0.220275	0	0.220275	0
-0.116086	4.50963	0.221105	-3.0078	0.221105	-2.59803	-0.116168	21.5897	0.220941	-4.08296	0.220941	-5.59271		-0.116086	0	0.221105	0	0.221105	0	-0.116168	0	0.220941	0	0.220941	0		-0.116086	0	0.221105	0	0.221105	0	-0.116168	0	0.220941	0	0.220941	0
-0.115953	4.48661	0.221771	-3.04812	0.221771	-2.63635	-0.116035	21.5537	0.221607	-4.10229	0.221607	-5.6238		-0.115953	0	0.221771	0	0.221771	0	-0.116035	0	0.221607	0	0.221607	0		-0.115953	0	0.221771	0	0.221771	0	-0.116035	0	0.221607	0	0.221607	0
-0.11582	4.46324	0.222437	-3.09125	0.222437	-2.67827	-0.115902	21.5171	0.222272	-4.12488	0.222272	-5.66427		-0.11582	0	0.222437	0	0.222437	0	-0.115902	0	0.222272	0	0.222272	0		-0.11582	0	0.222437	0	0.222437	0	-0.115902	0	0.222272	0	0.222272	0
-0.115687	4.43979	0.223103	-3.12888	0.223103	-2.7142	-0.115769	21.4805	0.222938	-4.15057	0.222938	-5.71125		-0.115687	0	0.223103	0	0.223103	0	-0.115769	0	0.222938	0	0.222938	0		-0.115687	0	0.223103	0	0.223103	0	-0.115769	0	0.222938	0	0.222938	0
-0.115554	4.41528	0.223768	-3.16304	0.223768	-2.7463	-0.115635	21.4448	0.223604	-4.18013	0.223604	-5.75043		-0.115554	0	0.223768	0	0.223768	0	-0.115635	0	0.223604	0	0.223604	0		-0.115554	0	0.223768	0	0.223768	0	-0.115635	0	0.223604	0	0.223604	0
-0.115421	4.39065	0.224434	-3.19292	0.224434	-2.77738	-0.115502	21.4098	0.224269	-4.21248	0.224269	-5.79113		-0.115421	0	0.224434	0	0.224434	0	-0.115502	0	0.224269	0	0.224269	0		-0.115421	0	0.224434	0	0.224434	0	-0.115502	0	0.224269	0	0.224269	0
-0.115288	4.36834	0.2251	-3.22047	0.2251	-2.80201	-0.115369	21.3753	0.224935	-4.24493	0.224935	-5.83845		-0.115288	0	0.2251	0	0.2251	0	-0.115369	0	0.224935	0	0.224935	0		-0.115288	0	0.2251	0	0.2251	0	-0.115369	0	0.224935	0	0.224935	0
-0.115154	4.34781	0.225766	-3.24963	0.225766	-2.82992	-0.115236	21.3409	0.225601	-4.28085	0.225601	-5.90747		-0.115154	0	0.225766	0	0.225766	0	-0.115236	0	0.225601	0	0.225601	0		-0.115154	0	0.225766	0	0.225766	0	-0.115236	0	0.225601	0	0.225601	0
-0.115021	4.32737	0.226432	-3.27309	0.226432	-2.86076	-0.115103	21.3087	0.226266	-4.32758	0.226266	-5.9744		-0.115021	0	0.226432	0	0.226432	0	-0.115103	0	0.226266	0	0.226266	0		-0.115021	0	0.226432	0	0.226432	0	-0.115103	0	0.226266	0	0.226266	0
-0.114888	4.30687	0.227098	-3.2882	0.227098	-2.88085	-0.11497	21.2773	0.226932	-4.37518	0.226932	-6.04331		-0.114888	0	0.227098	0	0.227098	0	-0.11497	0	0.226932	0	0.226932	0		-0.114888	0	0.227098	0	0.227098	0	-0.11497	0	0.226932	0	0.226932	0
-0.114755	4.28626	0.227763	-3.30134	0.227763	-2.89435	-0.114837	21.2454	0.227598	-4.42112	0.227598	-6.11315		-0.114755	0	0.227763	0	0.227763	0	-0.114837	0	0.227598	0	0.227598	0		-0.114755	0	0.227763	0	0.227763	0	-0.114837	0	0.227598	0	0.227598	0
-0.114622	4.26514	0.228429	-3.30656	0.228429	-2.90313	-0.114703	21.2133	0.228263	-4.46243	0.228263	-6.16818		-0.114622	0	0.228429	0	0.228429	0	-0.114703	0	0.228263	0	0.228263	0		-0.114622	0	0.228429	0	0.228429	0	-0.114703	0	0.228263	0	0.228263	0
-0.114489	4.2444	0.229095	-3.3053	0.229095	-2.90654	-0.11457	21.1809	0.228929	-4.49543	0.228929	-6.21502		-0.114489	0	0.229095	0	0.229095	0	-0.11457	0	0.228929	0	0.228929	0		-0.114489	0	0.229095	0	0.229095	0	-0.11457	0	0.228929	0	0.228929	0
-0.114356	4.22397	0.229761	-3.30605	0.229761	-2.90838	-0.114437	21.148	0.229595	-4.52287	0.229595	-6.2554		-0.114356	0	0.229761	0	0.229761	0	-0.114437	0	0.229595	0	0.229595	0		-0.114356	0	0.229761	0	0.229761	0	-0.114437	0	0.229595	0	0.229595	0
-0.114222	4.20239	0.230427	-3.30906	0.230427	-2.91105	-0.114304	21.1142	0.230261	-4.54519	0.230261	-6.29206		-0.114222	0	0.230427	0	0.230427	0	-0.114304	0	0.230261	0	0.230261	0		-0.114222	0	0.230427	0	0.230427	0	-0.114304	0	0.230261	0	0.230261	0
-0.114089	4.17919	0.231093	-3.31313	0.231093	-2.9154	-0.114171	21.0806	0.230926	-4.57241	0.230926	-6.33315		-0.114089	0	0.231093	0	0.231093	0	-0.114171	0	0.230926	0	0.230926	0		-0.114089	0	0.231093	0	0.231093	0	-0.114171	0	0.230926	0	0.230926	0
-0.113956	4.1549	0.231758	-3.31523	0.231758	-2.92216	-0.114038	21.0491	0.231592	-4.60146	0.231592	-6.3753		-0.113956	0	0.231758	0	0.231758	0	-0.114038	0	0.231592	0	0.231592	0		-0.113956	0	0.231758	0	0.231758	0	-0.114038	0	0.231592	0	0.231592	0
-0.113823	4.13054	0.232424	-3.31337	0.232424	-2.92052	-0.113905	21.0272	0.232258	-4.63038	0.232258	-6.39405		-0.113823	0	0.232424	0	0.232424	0	-0.113905	0	0.232258	0	0.232258	0		-0.113823	0	0.232424	0	0.232424	0	-0.113905	0	0.232258	0	0.232258	0
-0.11369	4.10703	0.23309	-3.30838	0.23309	-2.90792	-0.113771	21.0041	0.232923	-4.64632	0.232923	-6.41431		-0.11369	0	0.23309	0	0.23309	0	-0.113771	0	0.232923	0	0.232923	0		-0.11369	0	0.23309	0	0.23309	0	-0.113771	0	0.232923	0	0.232923	0
-0.113557	4.08284	0.233756	-3.30166	0.233756	-2.89427	-0.113638	20.9807	0.233589	-4.66034	0.233589	-6.44063		-0.113557	0	0.233756	0	0.233756	0	-0.113638	0	0.233589	0	0.233589	0		-0.113557	0	0.233756	0	0.233756	0	-0.113638	0	0.233589	0	0.233589	0
-0.113424	4.0592	0.234422	-3.29417	0.234422	-2.8813	-0.113505	20.9574	0.234255	-4.67418	0.234255	-6.47498		-0.113424	0	0.234422	0	0.234422	0	-0.113505	0	0.234255	0	0.234255	0		-0.113424	0	0.234422	0	0.234422	0	-0.113505	0	0.234255	0	0.234255	0
-0.11329	4.03497	0.235088	-3.29352	0.235088	-2.87136	-0.113372	20.9333	0.23492	-4.69342	0.23492	-6.50788		-0.11329	0	0.235088	0	0.235088	0	-0.113372	0	0.23492	0	0.23492	0		-0.11329	0	0.235088	0	0.235088	0	-0.113372	0	0.23492	0	0.23492	0
-0.113157	4.0115	0.235753	-3.29686	0.235753	-2.86424	-0.113239	20.9096	0.235586	-4.71745	0.235586	-6.54158		-0.113157	0	0.235753	0	0.235753	0	-0.113239	0	0.235586	0	0.235586	0		-0.113157	0	0.235753	0	0.235753	0	-0.113239	0	0.235586	0	0.235586	0
-0.113024	3.9891	0.236419	-3.29417	0.236419	-2.85679	-0.113106	20.8855	0.236252	-4.74522	0.236252	-6.58301		-0.113024	0	0.236419	0	0.236419	0	-0.113106	0	0.236252	0	0.236252	0		-0.113024	0	0.236419	0	0.236419	0	-0.113106	0	0.236252	0	0.236252	0
-0.112891	3.96648	0.237085	-3.28949	0.237085	-2.84758	-0.112973	20.8659	0.236918	-4.77187	0.236918	-6.62382		-0.112891	0	0.237085	0	0.237085	0	-0.112973	0	0.236918	0	0.236918	0		-0.112891	0	0.237085	0	0.237085	0	-0.112973	0	0.236918	0	0.236918	0
-0.112758	3.94414	0.237751	-3.29045	0.237751	-2.83794	-0.11284	20.8442	0.237583	-4.79193	0.237583	-6.65477		-0.112758	0	0.237751	0	0.237751	0	-0.11284	0	0.237583	0	0.237583	0		-0.112758	0	0.237751	0	0.237751	0	-0.11284	0	0.237583	0	0.237583	0
-0.112625	3.92168	0.238417	-3.29882	0.238417	-2.83339	-0.112706	20.8221	0.238249	-4.80678	0.238249	-6.67963		-0.112625	0	0.238417	0	0.238417	0	-0.112706	0	0.238249	0	0.238249	0		-0.112625	0	0.238417	0	0.238417	0	-0.112706	0	0.238249	0	0.238249	0
-0.112492	3.89958	0.239082	-3.31264	0.239082	-2.84063	-0.112573	20.7995	0.238915	-4.81968	0.238915	-6.71026		-0.112492	0	0.239082	0	0.239082	0	-0.112573	0	0.238915	0	0.238915	0		-0.112492	0	0.239082	0	0.239082	0	-0.112573	0	0.238915	0	0.238915	0
-0.112358	3.87864	0.239748	-3.33079	0.239748	-2.85874	-0.11244	20.7773	0.23958	-4.83592	0.23958	-6.73843		-0.112358	0	0.239748	0	0.239748	0	-0.11244	0	0.23958	0	0.23958	0		-0.112358	0	0.239748	0	0.239748	0	-0.11244	0	0.23958	0	0.23958	0
-0.112225	3.86	0.240414	-3.35181	0.240414	-2.8827	-0.112307	20.755	0.240246	-4.85576	0.240246	-6.76431		-0.112225	0	0.240414	0	0.240414	0	-0.112307	0	0.240246	0	0.240246	0		-0.112225	0	0.240414	0	0.240414	0	-0.112307	0	0.240246	0	0.240246	0
-0.112092	3.84196	0.24108	-3.37826	0.24108	-2.90588	-0.112174	20.7326	0.240912	-4.88126	0.240912	-6.78599		-0.112092	0	0.24108	0	0.24108	0	-0.112174	0	0.240912	0	0.240912	0		-0.112092	0	0.24108	0	0.24108	0	-0.112174	0	0.240912	0	0.240912	0
-0.111959	3.82374	0.241746	-3.40459	0.241746	-2.92734	-0.112041	20.7114	0.241577	-4.90237	0.241577	-6.81143		-0.111959	0	0.241746	0	0.241746	0	-0.112041	0	0.241577	0	0.241577	0		-0.111959	0	0.241746	0	0.241746	0	-0.112041	0	0.241577	0	0.241577	0
-0.111826	3.80608	0.242412	-3.42809	0.242412	-2.95425	-0.111908	20.6944	0.242243	-4.92572	0.242243	-6.84064		-0.111826	0	0.242412	0	0.242412	0	-0.111908	0	0.242243	0	0.242243	0		-0.111826	0	0.242412	0	0.242412	0	-0.111908	0	0.242243	0	0.242243	0
-0.111693	3.78785	0.243077	-3.45358	0.243077	-2.98209	-0.111774	20.6782	0.242909	-4.95665	0.242909	-6.86584		-0.111693	0	0.243077	0	0.243077	0	-0.111774	0	0.242909	0	0.242909	0		-0.111693	0	0.243077	0	0.243077	0	-0.111774	0	0.242909	0	0.242909	0
-0.11156	3.76931	0.243743	-3.47973	0.243743	-3.0067	-0.111641	20.6616	0.243575	-4.98976	0.243575	-6.89833		-0.11156	0	0.243743	0	0.243743	0	-0.111641	0	0.243575	0	0.243575	0		-0.11156	0	0.243743	0	0.243743	0	-0.111641	0	0.243575	0	0.243575	0
-0.111426	3.75213	0.244409	-3.5033	0.244409	-3.03472	-0.111508	20.6454	0.24424	-5.02458	0.24424	-6.93663		-0.111426	0	0.244409	0	0.244409	0	-0.111508	0	0.24424	0	0.24424	0		-0.111426	0	0.244409	0	0.244409	0	-0.111508	0	0.24424	0	0.24424	0
-0.111293	3.73895	0.245075	-3.52239	0.245075	-3.059	-0.111375	20.6288	0.244906	-5.06085	0.244906	-6.97809		-0.111293	0	0.245075	0	0.245075	0	-0.111375	0	0.244906	0	0.244906	0		-0.111293	0	0.245075	0	0.245075	0	-0.111375	0	0.244906	0	0.244906	0
-0.11116	3.73033	0.245741	-3.54006	0.245741	-3.07619	-0.111242	20.6124	0.245572	-5.09506	0.245572	-7.02051		-0.11116	0	0.245741	0	0.245741	0	-0.111242	0	0.245572	0	0.245572	0		-0.11116	0	0.245741	0	0.245741	0	-0.111242	0	0.245572	0	0.245572	0
-0.111027	3.72304	0.246407	-3.55825	0.246407	-3.09404	-0.111109	20.5981	0.246237	-5.13164	0.246237	-7.06417		-0.111027	0	0.246407	0	0.246407	0	-0.111109	0	0.246237	0	0.246237	0		-0.111027	0	0.246407	0	0.246407	0	-0.111109	0	0.246237	0	0.246237	0
-0.110894	3.71563	0.247072	-3.57465	0.247072	-3.10731	-0.110976	20.5861	0.246903	-5.16911	0.246903	-7.11067		-0.110894	0	0.247072	0	0.247072	0	-0.110976	0	0.246903	0	0.246903	0		-0.110894	0	0.247072	0	0.247072	0	-0.110976	0	0.246903	0	0.246903	0
-0.110761	3.70843	0.247738	-3.58494	0.247738	-3.11513	-0.110842	20.5729	0.247569	-5.20574	0.247569	-7.16291		-0.110761	0	0.247738	0	0.247738	0	-0.110842	0	0.247569	0	0.247569	0		-0.110761	0	0.247738	0	0.247738	0	-0.110842	0	0.247569	0	0.247569	0
-0.110628	3.70114	0.248404	-3.59312	0.248404	-3.12385	-0.110709	20.5599	0.248234	-5.24539	0.248234	-7.21682		-0.110628	0	0.248404	0	0.248404	0	-0.110709	0	0.248234	0	0.248234	0		-0.110628	0	0.248404	0	0.248404	0	-0.110709	0	0.248234	0	0.248234	0
-0.110495	3.69368	0.24907	-3.60562	0.24907	-3.13371	-0.110576	20.5468	0.2489	-5.28096	0.2489	-7.26557		-0.110495	0	0.24907	0	0.24907	0	-0.110576	0	0.2489	0	0.2489	0		-0.110495	0	0.24907	0	0.24907	0	-0.110576	0	0.2489	0	0.2489	0
-0.110361	3.68978	0.249736	-3.62228	0.249736	-3.14873	-0.110443	20.5339	0.249566	-5.3075	0.249566	-7.31211		-0.110361	0	0.249736	0	0.249736	0	-0.110443	0	0.249566	0	0.249566	0		-0.110361	0	0.249736	0	0.249736	0	-0.110443	0	0.249566	0	0.249566	0
-0.110228	3.68939	0.250402	-3.6388	0.250402	-3.16731	-0.11031	20.5206	0.250232	-5.33899	0.250232	-7.36		-0.110228	0	0.250402	0	0.250402	0	-0.11031	0	0.250232	0	0.250232	0		-0.110228	0	0.250402	0	0.250402	0	-0.11031	0	0.250232	0	0.250232	0
-0.110095	3.69014	0.251067	-3.65371	0.251067	-3.17946	-0.110177	20.5077	0.250897	-5.36816	0.250897	-7.41104		-0.110095	0	0.251067	0	0.251067	0	-0.110177	0	0.250897	0	0.250897	0		-0.110095	0	0.251067	0	0.251067	0	-0.110177	0	0.250897	0	0.250897	0
-0.109962	3.69104	0.251733	-3.66985	0.251733	-3.18681	-0.110044	20.4974	0.251563	-5.39207	0.251563	-7.45536		-0.109962	0	0.251733	0	0.251733	0	-0.110044	0	0.251563	0	0.251563	0		-0.109962	0	0.251733	0	0.251733	0	-0.110044	0	0.251563	0	0.251563	0
-0.109829	3.69197	0.252399	-3.68158	0.252399	-3.19163	-0.10991	20.4834	0.252229	-5.41716	0.252229	-7.49309		-0.109829	0	0.252399	0	0.252399	0	-0.10991	0	0.252229	0	0.252229	0		-0.109829	0	0.252399	0	0.252399	0	-0.10991	0	0.252229	0	0.252229	0
-0.109696	3.69288	0.253065	-3.68752	0.253065	-3.1963	-0.109777	20.4693	0.252894	-5.44164	0.252894	-7.52246		-0.109696	0	0.253065	0	0.253065	0	-0.109777	0	0.252894	0	0.252894	0		-0.109696	0	0.253065	0	0.253065	0	-0.109777	0	0.252894	0	0.252894	0
-0.109563	3.6938	0.253731	-3.69653	0.253731	-3.2082	-0.109644	20.4547	0.25356	-5.46472	0.25356	-7.5474		-0.109563	0	0.253731	0	0.253731	0	-0.109644	0	0.25356	0	0.25356	0		-0.109563	0	0.253731	0	0.253731	0	-0.109644	0	0.25356	0	0.25356	0
-0.109429	3.69617	0.254397	-3.70846	0.254397	-3.22412	-0.109511	20.4405	0.254226	-5.48356	0.254226	-7.56952		-0.109429	0	0.254397	0	0.254397	0	-0.109511	0	0.254226	0	0.254226	0		-0.109429	0	0.254397	0	0.254397	0	-0.109511	0	0.254226	0	0.254226	0
-0.109296	3.70089	0.255062	-3.71715	0.255062	-3.23705	-0.109378	20.4263	0.254891	-5.49746	0.254891	-7.5911		-0.109296	0	0.255062	0	0.255062	0	-0.109378	0	0.254891	0	0.254891	0		-0.109296	0	0.255062	0	0.255062	0	-0.109378	0	0.254891	0	0.254891	0
-0.109163	3.70781	0.255728	-3.71616	0.255728	-3.22974	-0.109245	20.4118	0.255557	-5.51094	0.255557	-7.61393		-0.109163	0	0.255728	0	0.255728	0	-0.109245	0	0.255557	0	0.255557	0		-0.109163	0	0.255728	0	0.255728	0	-0.109245	0	0.255557	0	0.255557	0
-0.10903	3.71538	0.256394	-3.71357	0.256394	-3.21097	-0.109112	20.3985	0.256223	-5.52925	0.256223	-7.63423		-0.10903	0	0.256394	0	0.256394	0	-0.109112	0	0.256223	0	0.256223	0		-0.10903	0	0.256394	0	0.256394	0	-0.109112	0	0.256223	0	0.256223	0
-0.108897	3.72293	0.25706	-3.71394	0.25706	-3.20575	-0.108978	20.3887	0.256888	-5.54249	0.256888	-7.65238		-0.108897	0	0.25706	0	0.25706	0	-0.108978	0	0.256888	0	0.256888	0		-0.108897	0	0.25706	0	0.25706	0	-0.108978	0	0.256888	0	0.256888	0
-0.108764	3.73072	0.257726	-3.71357	0.257726	-3.20748	-0.108845	20.3794	0.257554	-5.55831	0.257554	-7.67082		-0.108764	0	0.257726	0	0.257726	0	-0.108845	0	0.257554	0	0.257554	0		-0.108764	0	0.257726	0	0.257726	0	-0.108845	0	0.257554	0	0.257554	0
-0.108631	3.7385	0.258391	-3.70598	0.258391	-3.20711	-0.108712	20.3697	0.25822	-5.58142	0.25822	-7.68978		-0.108631	0	0.258391	0	0.258391	0	-0.108712	0	0.25822	0	0.25822	0		-0.108631	0	0.258391	0	0.258391	0	-0.108712	0	0.25822	0	0.25822	0
-0.108497	3.74691	0.259057	-3.69722	0.259057	-3.2038	-0.108579	20.3605	0.258886	-5.60129	0.258886	-7.71149		-0.108497	0	0.259057	0	0.259057	0	-0.108579	0	0.258886	0	0.258886	0		-0.108497	0	0.259057	0	0.259057	0	-0.108579	0	0.258886	0	0.258886	0
-0.108364	3.75839	0.259723	-3.69327	0.259723	-3.19432	-0.108446	20.3511	0.259551	-5.61917	0.259551	-7.73974		-0.108364	0	0.259723	0	0.259723	0	-0.108446	0	0.259551	0	0.259551	0		-0.108364	0	0.259723	0	0.259723	0	-0.108446	0	0.259551	0	0.259551	0
-0.108231	3.77677	0.260389	-3.68999	0.260389	-3.18509	-0.108313	20.3414	0.260217	-5.63528	0.260217	-7.76869		-0.108231	0	0.260389	0	0.260389	0	-0.108313	0	0.260217	0	0.260217	0		-0.108231	0	0.260389	0	0.260389	0	-0.108313	0	0.260217	0	0.260217	0
-0.108098	3.79777	0.261055	-3.68629	0.261055	-3.18059	-0.10818	20.3324	0.260883	-5.65483	0.260883	-7.79802		-0.108098	0	0.261055	0	0.261055	0	-0.10818	0	0.260883	0	0.260883	0		-0.108098	0	0.261055	0	0.261055	0	-0.10818	0	0.260883	0	0.260883	0
-0.107965	3.819	0.261721	-3.6845	0.261721	-3.17744	-0.108047	20.3242	0.261548	-5.67727	0.261548	-7.82742		-0.107965	0	0.261721	0	0.261721	0	-0.108047	0	0.261548	0	0.261548	0		-0.107965	0	0.261721	0	0.261721	0	-0.108047	0	0.261548	0	0.261548	0
-0.107832	3.84003	0.262386	-3.68951	0.262386	-3.18584	-0.107913	20.316	0.262214	-5.70273	0.262214	-7.85423		-0.107832	0	0.262386	0	0.262386	0	-0.107913	0	0.262214	0	0.262214	0		-0.107832	0	0.262386	0	0.262386	0	-0.107913	0	0.262214	0	0.262214	0
-0.107699	3.86092	0.263052	-3.69744	0.263052	-3.20005	-0.10778	20.3077	0.26288	-5.72915	0.26288	-7.8852		-0.107699	0	0.263052	0	0.263052	0	-0.10778	0	0.26288	0	0.26288	0		-0.107699	0	0.263052	0	0.263052	0	-0.10778	0	0.26288	0	0.26288	0
-0.107565	3.8822	0.263718	-3.70713	0.263718	-3.20694	-0.107647	20.2997	0.263545	-5.75913	0.263545	-7.92007		-0.107565	0	0.263718	0	0.263718	0	-0.107647	0	0.263545	0	0.263545	0		-0.107565	0	0.263718	0	0.263718	0	-0.107647	0	0.263545	0	0.263545	0
-0.107432	3.90356	0.264384	-3.72136	0.264384	-3.21338	-0.107514	20.2918	0.264211	-5.79207	0.264211	-7.95012		-0.107432	0	0.264384	0	0.264384	0	-0.107514	0	0.264211	0	0.264211	0		-0.107432	0	0.264384	0	0.264384	0	-0.107514	0	0.264211	0	0.264211	0
-0.107299	3.92583	0.26505	-3.73872	0.26505	-3.22402	-0.107381	20.2836	0.264877	-5.81696	0.264877	-7.98101		-0.107299	0	0.26505	0	0.26505	0	-0.107381	0	0.264877	0	0.264877	0		-0.107299	0	0.26505	0	0.26505	0	-0.107381	0	0.264877	0	0.264877	0
-0.107166	3.9485	0.265716	-3.7558	0.265716	-3.23723	-0.107248	20.2755	0.265543	-5.8404	0.265543	-8.01275		-0.107166	0	0.265716	0	0.265716	0	-0.107248	0	0.265543	0	0.265543	0		-0.107166	0	0.265716	0	0.265716	0	-0.107248	0	0.265543	0	0.265543	0
-0.107033	3.97074	0.266381	-3.77512	0.266381	-3.255	-0.107115	20.261	0.266208	-5.86327	0.266208	-8.0485		-0.107033	0	0.266381	0	0.266381	0	-0.107115	0	0.266208	0	0.266208	0		-0.107033	0	0.266381	0	0.266381	0	-0.107115	0	0.266208	0	0.266208	0
-0.1069	3.99277	0.267047	-3.79564	0.267047	-3.27089	-0.106981	20.2441	0.266874	-5.88586	0.266874	-8.08278		-0.1069	0	0.267047	0	0.267047	0	-0.106981	0	0.266874	0	0.266874	0		-0.1069	0	0.267047	0	0.267047	0	-0.106981	0	0.266874	0	0.266874	0
-0.106767	4.01448	0.267713	-3.81336	0.267713	-3.27985	-0.106848	20.2269	0.26754	-5.91114	0.26754	-8.11523		-0.106767	0	0.267713	0	0.267713	0	-0.106848	0	0.26754	0	0.26754	0		-0.106767	0	0.267713	0	0.267713	0	-0.106848	0	0.26754	0	0.26754	0
-0.106633	4.03575	0.268379	-3.82663	0.268379	-3.2894	-0.106715	20.2099	0.268205	-5.93737	0.268205	-8.15029		-0.106633	0	0.268379	0	0.268379	0	-0.106715	0	0.268205	0	0.268205	0		-0.106633	0	0.268379	0	0.268379	0	-0.106715	0	0.268205	0	0.268205	0
-0.1065	4.05594	0.269045	-3.83721	0.269045	-3.30433	-0.106582	20.1926	0.268871	-5.95438	0.268871	-8.18797		-0.1065	0	0.269045	0	0.269045	0	-0.106582	0	0.268871	0	0.268871	0		-0.1065	0	0.269045	0	0.269045	0	-0.106582	0	0.268871	0	0.268871	0
-0.106367	4.07404	0.269711	-3.84758	0.269711	-3.31936	-0.106449	20.1755	0.269537	-5.96314	0.269537	-8.22037		-0.106367	0	0.269711	0	0.269711	0	-0.106449	0	0.269537	0	0.269537	0		-0.106367	0	0.269711	0	0.269711	0	-0.106449	0	0.269537	0	0.269537	0
-0.106234	4.09002	0.270376	-3.8551	0.270376	-3.33004	-0.106316	20.1581	0.270202	-5.9488	0.270202	-8.23265		-0.106234	0	0.270376	0	0.270376	0	-0.106316	0	0.270202	0	0.270202	0		-0.106234	0	0.270376	0	0.270376	0	-0.106316	0	0.270202	0	0.270202	0
-0.106101	4.10575	0.271042	-3.86062	0.271042	-3.33625	-0.106183	20.1435	0.270868	-5.86255	0.270868	-8.14218		-0.106101	0	0.271042	0	0.271042	0	-0.106183	0	0.270868	0	0.270868	0		-0.106101	0	0.271042	0	0.271042	0	-0.106183	0	0.270868	0	0.270868	0
-0.105968	4.12067	0.271708	-3.86592	0.271708	-3.34262	-0.106049	20.1239	0.271534	-5.70064	0.271534	-7.9998		-0.105968	0	0.271708	0	0.271708	0	-0.106049	0	0.271534	0	0.271534	0		-0.105968	0	0.271708	0	0.271708	0	-0.106049	0	0.271534	0	0.271534	0
-0.105835	4.13584	0.272374	-3.87708	0.272374	-3.35331	-0.105916	20.105	0.272199	-5.52607	0.272199	-7.81104		-0.105835	0	0.272374	0	0.272374	0	-0.105916	0	0.272199	0	0.272199	0		-0.105835	0	0.272374	0	0.272374	0	-0.105916	0	0.272199	0	0.272199	0
-0.105701	4.15132	0.27304	-3.88698	0.27304	-3.36773	-0.105783	20.0851	0.272865	-5.41275	0.272865	-7.69335		-0.105701	0	0.27304	0	0.27304	0	-0.105783	0	0.272865	0	0.272865	0		-0.105701	0	0.27304	0	0.27304	0	-0.105783	0	0.272865	0	0.272865	0
-0.105568	4.16674	0.273706	-3.89081	0.273706	-3.37381	-0.10565	20.066	0.273531	-5.30413	0.273531	-7.56911		-0.105568	0	0.273706	0	0.273706	0	-0.10565	0	0.273531	0	0.273531	0		-0.105568	0	0.273706	0	0.273706	0	-0.10565	0	0.273531	0	0.273531	0
-0.105435	4.1826	0.274371	-3.89266	0.274371	-3.37931	-0.105517	20.0471	0.274197	-5.15568	0.274197	-7.38982		-0.105435	0	0.274371	0	0.274371	0	-0.105517	0	0.274197	0	0.274197	0		-0.105435	0	0.274371	0	0.274371	0	-0.105517	0	0.274197	0	0.274197	0
-0.105302	4.1984	0.275037	-3.89877	0.275037	-3.38367	-0.105384	20.0283	0.274862	-4.93358	0.274862	-7.1746		-0.105302	0	0.275037	0	0.275037	0	-0.105384	0	0.274862	0	0.274862	0		-0.105302	0	0.275037	0	0.275037	0	-0.105384	0	0.274862	0	0.274862	0
-0.105169	4.21255	0.275703	-3.90994	0.275703	-3.38409	-0.105251	20.0047	0.275528	-4.77906	0.275528	-6.99315		-0.105169	0	0.275703	0	0.275703	0	-0.105251	0	0.275528	0	0.275528	0		-0.105169	0	0.275703	0	0.275703	0	-0.105251	0	0.275528	0	0.275528	0
-0.105036	4.22574	0.276369	-3.92286	0.276369	-3.38949	-0.105117	19.9758	0.276194	-4.66525	0.276194	-6.87081		-0.105036	0	0.276369	0	0.276369	0	-0.105117	0	0.276194	0	0.276194	0		-0.105036	0	0.276369	0	0.276369	0	-0.105117	0	0.276194	0	0.276194	0
-0.104903	4.23907	0.277035	-3.93371	0.277035	-3.39998	-0.104984	19.9452	0.276859	-4.61508	0.276859	-6.83241		-0.104903	0	0.277035	0	0.277035	0	-0.104984	0	0.276859	0	0.276859	0		-0.104903	0	0.277035	0	0.277035	0	-0.104984	0	0.276859	0	0.276859	0
-0.104769	4.2528	0.277701	-3.94324	0.277701	-3.4127	-0.104851	19.9149	0.277525	-4.68756	0.277525	-6.91747		-0.104769	0	0.277701	0	0.277701	0	-0.104851	0	0.277525	0	0.277525	0		-0.104769	0	0.277701	0	0.277701	0	-0.104851	0	0.277525	0	0.277525	0
-0.104636	4.2663	0.278366	-3.95439	0.278366	-3.42785	-0.104718	19.8848	0.278191	-4.84756	0.278191	-7.07637		-0.104636	0	0.278366	0	0.278366	0	-0.104718	0	0.278191	0	0.278191	0		-0.104636	0	0.278366	0	0.278366	0	-0.104718	0	0.278191	0	0.278191	0
-0.104503	4.28033	0.279032	-3.96393	0.279032	-3.44071	-0.104585	19.8541	0.278856	-5.02986	0.278856	-7.30156		-0.104503	0	0.279032	0	0.279032	0	-0.104585	0	0.278856	0	0.278856	0		-0.104503	0	0.279032	0	0.279032	0	-0.104585	0	0.278856	0	0.278856	0
-0.10437	4.29411	0.279698	-3.97363	0.279698	-3.44695	-0.104452	19.8254	0.279522	-5.15595	0.279522	-7.44999		-0.10437	0	0.279698	0	0.279698	0	-0.104452	0	0.279522	0	0.279522	0		-0.10437	0	0.279698	0	0.279698	0	-0.104452	0	0.279522	0	0.279522	0
-0.104237	4.30444	0.280364	-3.9861	0.280364	-3.45249	-0.104319	19.7966	0.280188	-5.28855	0.280188	-7.61013		-0.104237	0	0.280364	0	0.280364	0	-0.104319	0	0.280188	0	0.280188	0		-0.104237	0	0.280364	0	0.280364	0	-0.104319	0	0.280188	0	0.280188	0
-0.104104	4.31609	0.28103	-3.99935	0.28103	-3.45745	-0.104185	19.7674	0.280854	-5.45929	0.280854	-7.82863		-0.104104	0	0.28103	0	0.28103	0	-0.104185	0	0.280854	0	0.280854	0		-0.104104	0	0.28103	0	0.28103	0	-0.104185	0	0.280854	0	0.280854	0
-0.103971	4.32773	0.281696	-4.01131	0.281696	-3.46301	-0.104052	19.7371	0.281519	-5.7053	0.281519	-8.0793		-0.103971	0	0.281696	0	0.281696	0	-0.104052	0	0.281519	0	0.281519	0		-0.103971	0	0.281696	0	0.281696	0	-0.104052	0	0.281519	0	0.281519	0
-0.103838	4.33937	0.282361	-4.01852	0.282361	-3.46936	-0.103919	19.7079	0.282185	-5.88113	0.282185	-8.28884		-0.103838	0	0.282361	0	0.282361	0	-0.103919	0	0.282185	0	0.282185	0		-0.103838	0	0.282361	0	0.282361	0	-0.103919	0	0.282185	0	0.282185	0
-0.103704	4.35098	0.283027	-4.02175	0.283027	-3.47399	-0.103786	19.678	0.282851	-6.01713	0.282851	-8.43679		-0.103704	0	0.283027	0	0.283027	0	-0.103786	0	0.282851	0	0.282851	0		-0.103704	0	0.283027	0	0.283027	0	-0.103786	0	0.282851	0	0.282851	0
-0.103571	4.36242	0.283693	-4.02696	0.283693	-3.47706	-0.103653	19.6484	0.283516	-6.11447	0.283516	-8.52903		-0.103571	0	0.283693	0	0.283693	0	-0.103653	0	0.283516	0	0.283516	0		-0.103571	0	0.283693	0	0.283693	0	-0.103653	0	0.283516	0	0.283516	0
-0.103438	4.37394	0.284359	-4.036	0.284359	-3.482	-0.10352	19.6208	0.284182	-6.16699	0.284182	-8.59343		-0.103438	0	0.284359	0	0.284359	0	-0.10352	0	0.284182	0	0.284182	0		-0.103438	0	0.284359	0	0.284359	0	-0.10352	0	0.284182	0	0.284182	0
-0.103305	4.38335	0.285025	-4.04493	0.285025	-3.48818	-0.103387	19.5929	0.284848	-6.20728	0.284848	-8.6303		-0.103305	0	0.285025	0	0.285025	0	-0.103387	0	0.284848	0	0.284848	0		-0.103305	0	0.285025	0	0.285025	0	-0.103387	0	0.284848	0	0.284848	0
-0.103172	4.38776	0.28569	-4.05406	0.28569	-3.49342	-0.103253	19.5657	0.285513	-6.2367	0.285513	-8.65237		-0.103172	0	0.28569	0	0.28569	0	-0.103253	0	0.285513	0	0.285513	0		-0.103172	0	0.28569	0	0.28569	0	-0.103253	0	0.285513	0	0.285513	0
-0.103039	4.39212	0.286356	-4.06028	0.286356	-3.49712	-0.10312	19.5366	0.286179	-6.2592	0.286179	-8.6758		-0.103039	0	0.286356	0	0.286356	0	-0.10312	0	0.286179	0	0.286179	0		-0.103039	0	0.286356	0	0.286356	0	-0.10312	0	0.286179	0	0.286179	0
-0.102906	4.39659	0.287022	-4.0618	0.287022	-3.50442	-0.102987	19.5066	0.286845	-6.27702	0.286845	-8.69915		-0.102906	0	0.287022	0	0.287022	0	-0.102987	0	0.286845	0	0.286845	0		-0.102906	0	0.287022	0	0.287022	0	-0.102987	0	0.286845	0	0.286845	0
-0.102772	4.40095	0.287688	-4.06386	0.287688	-3.51559	-0.102854	19.477	0.287511	-6.29409	0.287511	-8.71839		-0.102772	0	0.287688	0	0.287688	0	-0.102854	0	0.287511	0	0.287511	0		-0.102772	0	0.287688	0	0.287688	0	-0.102854	0	0.287511	0	0.287511	0
-0.102639	4.4053	0.288354	-4.07127	0.288354	-3.52763	-0.102721	19.4483	0.288176	-6.31465	0.288176	-8.7453		-0.102639	0	0.288354	0	0.288354	0	-0.102721	0	0.288176	0	0.288176	0		-0.102639	0	0.288354	0	0.288354	0	-0.102721	0	0.288176	0	0.288176	0
-0.102506	4.40967	0.28902	-4.08469	0.28902	-3.53743	-0.102588	19.4179	0.288842	-6.34002	0.288842	-8.77857		-0.102506	0	0.28902	0	0.28902	0	-0.102588	0	0.288842	0	0.288842	0		-0.102506	0	0.28902	0	0.28902	0	-0.102588	0	0.288842	0	0.288842	0
-0.102373	4.41303	0.289685	-4.09668	0.289685	-3.54435	-0.102455	19.3881	0.289508	-6.36098	0.289508	-8.81085		-0.102373	0	0.289685	0	0.289685	0	-0.102455	0	0.289508	0	0.289508	0		-0.102373	0	0.289685	0	0.289685	0	-0.102455	0	0.289508	0	0.289508	0
-0.10224	4.41376	0.290351	-4.1018	0.290351	-3.54639	-0.102322	19.3528	0.290173	-6.37289	0.290173	-8.82709		-0.10224	0	0.290351	0	0.290351	0	-0.102322	0	0.290173	0	0.290173	0		-0.10224	0	0.290351	0	0.290351	0	-0.102322	0	0.290173	0	0.290173	0
-0.102107	4.41347	0.291017	-4.09832	0.291017	-3.54495	-0.102188	19.3126	0.290839	-6.38291	0.290839	-8.84827		-0.102107	0	0.291017	0	0.291017	0	-0.102188	0	0.290839	0	0.290839	0		-0.102107	0	0.291017	0	0.291017	0	-0.102188	0	0.290839	0	0.290839	0
-0.101974	4.41317	0.291683	-4.09315	0.291683	-3.54244	-0.102055	19.2712	0.291505	-6.39402	0.291505	-8.88409		-0.101974	0	0.291683	0	0.291683	0	-0.102055	0	0.291505	0	0.291505	0		-0.101974	0	0.291683	0	0.291683	0	-0.102055	0	0.291505	0	0.291505	0
-0.10184	4.41287	0.292349	-4.08885	0.292349	-3.54209	-0.101922	19.23	0.29217	-6.40498	0.29217	-8.90229		-0.10184	0	0.292349	0	0.292349	0	-0.101922	0	0.29217	0	0.29217	0		-0.10184	0	0.292349	0	0.292349	0	-0.101922	0	0.29217	0	0.29217	0
-0.101707	4.41258	0.293015	-4.08793	0.293015	-3.54499	-0.101789	19.1889	0.292836	-6.41323	0.292836	-8.91158		-0.101707	0	0.293015	0	0.293015	0	-0.101789	0	0.292836	0	0.292836	0		-0.101707	0	0.293015	0	0.293015	0	-0.101789	0	0.292836	0	0.292836	0
-0.101574	4.41211	0.29368	-4.09001	0.29368	-3.54529	-0.101656	19.1467	0.293502	-6.41869	0.293502	-8.91369		-0.101574	0	0.29368	0	0.29368	0	-0.101656	0	0.293502	0	0.293502	0		-0.101574	0	0.29368	0	0.29368	0	-0.101656	0	0.293502	0	0.293502	0
-0.101441	4.40899	0.294346	-4.09122	0.294346	-3.54029	-0.101523	19.1059	0.294167	-6.42129	0.294167	-8.91266		-0.101441	0	0.294346	0	0.294346	0	-0.101523	0	0.294167	0	0.294167	0		-0.101441	0	0.294346	0	0.294346	0	-0.101523	0	0.294167	0	0.294167	0
-0.101308	4.39722	0.295012	-4.08819	0.295012	-3.53212	-0.10139	19.0629	0.294833	-6.42048	0.294833	-8.90196		-0.101308	0	0.295012	0	0.295012	0	-0.10139	0	0.294833	0	0.294833	0		-0.101308	0	0.295012	0	0.295012	0	-0.10139	0	0.294833	0	0.294833	0
-0.101175	4.3814	0.295678	-4.08069	0.295678	-3.52383	-0.101256	19.0136	0.295499	-6.41818	0.295499	-8.88563		-0.101175	0	0.295678	0	0.295678	0	-0.101256	0	0.295499	0	0.295499	0		-0.101175	0	0.295678	0	0.295678	0	-0.101256	0	0.295499	0	0.295499	0
-0.101042	4.36545	0.296344	-4.07083	0.296344	-3.51823	-0.101123	18.9659	0.296165	-6.41609	0.296165	-8.86675		-0.101042	0	0.296344	0	0.296344	0	-0.101123	0	0.296165	0	0.296165	0		-0.101042	0	0.296344	0	0.296344	0	-0.101123	0	0.296165	0	0.296165	0
-0.100908	4.34962	0.29701	-4.06258	0.29701	-3.51453	-0.10099	18.9167	0.29683	-6.42359	0.29683	-8.86582		-0.100908	0	0.29701	0	0.29701	0	-0.10099	0	0.29683	0	0.29683	0		-0.100908	0	0.29701	0	0.29701	0	-0.10099	0	0.29683	0	0.29683	0
-0.100775	4.33392	0.297675	-4.05974	0.297675	-3.50994	-0.100857	18.8681	0.297496	-6.43014	0.297496	-8.8713		-0.100775	0	0.297675	0	0.297675	0	-0.100857	0	0.297496	0	0.297496	0		-0.100775	0	0.297675	0	0.297675	0	-0.100857	0	0.297496	0	0.297496	0
-0.100642	4.31792	0.298341	-4.06062	0.298341	-3.505	-0.100724	18.8208	0.298162	-6.4381	0.298162	-8.87688		-0.100642	0	0.298341	0	0.298341	0	-0.100724	0	0.298162	0	0.298162	0		-0.100642	0	0.298341	0	0.298341	0	-0.100724	0	0.298162	0	0.298162	0
-0.100509	4.30195	0.299007	-4.06241	0.299007	-3.50023	-0.100591	18.7716	0.298827	-6.44605	0.298827	-8.8875		-0.100509	0	0.299007	0	0.299007	0	-0.100591	0	0.298827	0	0.298827	0		-0.100509	0	0.299007	0	0.299007	0	-0.100591	0	0.298827	0	0.298827	0
-0.100376	4.284	0.299673	-4.06045	0.299673	-3.49645	-0.100458	18.7299	0.299493	-6.4601	0.299493	-8.90425		-0.100376	0	0.299673	0	0.299673	0	-0.100458	0	0.299493	0	0.299493	0		-0.100376	0	0.299673	0	0.299673	0	-0.100458	0	0.299493	0	0.299493	0
-0.100243	4.26119	0.300339	-4.05557	0.300339	-3.49517	-0.100324	18.6883	0.300159	-6.4788	0.300159	-8.93429		-0.100243	0	0.300339	0	0.300339	0	-0.100324	0	0.300159	0	0.300159	0		-0.100243	0	0.300339	0	0.300339	0	-0.100324	0	0.300159	0	0.300159	0
-0.10011	4.23795	0.301004	-4.05206	0.301004	-3.4978	-0.100191	18.6482	0.300824	-6.50597	0.300824	-8.97723		-0.10011	0	0.301004	0	0.301004	0	-0.100191	0	0.300824	0	0.300824	0		-0.10011	0	0.301004	0	0.301004	0	-0.100191	0	0.300824	0	0.300824	0
-0.099976	4.21452	0.30167	-4.0536	0.30167	-3.50317	-0.100058	18.6081	0.30149	-6.5357	0.30149	-9.0255		-0.099976	0	0.30167	0	0.30167	0	-0.100058	0	0.30149	0	0.30149	0		-0.099976	0	0.30167	0	0.30167	0	-0.100058	0	0.30149	0	0.30149	0
-0.099843	4.19079	0.302336	-4.05911	0.302336	-3.508	-0.099925	18.567	0.302156	-6.57388	0.302156	-9.07916		-0.099843	0	0.302336	0	0.302336	0	-0.099925	0	0.302156	0	0.302156	0		-0.099843	0	0.302336	0	0.302336	0	-0.099925	0	0.302156	0	0.302156	0
-0.09971	4.16752	0.303002	-4.06636	0.303002	-3.51287	-0.099792	18.5272	0.302822	-6.6186	0.302822	-9.1464		-0.09971	0	0.303002	0	0.303002	0	-0.099792	0	0.302822	0	0.302822	0		-0.09971	0	0.303002	0	0.303002	0	-0.099792	0	0.302822	0	0.302822	0
-0.099577	4.14458	0.303668	-4.0751	0.303668	-3.52041	-0.099659	18.4866	0.303487	-6.65928	0.303487	-9.2061		-0.099577	0	0.303668	0	0.303668	0	-0.099659	0	0.303487	0	0.303487	0		-0.099577	0	0.303668	0	0.303668	0	-0.099659	0	0.303487	0	0.303487	0
-0.099444	4.12386	0.304334	-4.08761	0.304334	-3.52614	-0.099526	18.4491	0.304153	-6.6951	0.304153	-9.25606		-0.099444	0	0.304334	0	0.304334	0	-0.099526	0	0.304153	0	0.304153	0		-0.099444	0	0.304334	0	0.304334	0	-0.099526	0	0.304153	0	0.304153	0
-0.099311	4.10145	0.305	-4.09806	0.305	-3.52722	-0.099392	18.4112	0.304819	-6.72962	0.304819	-9.28995		-0.099311	0	0.305	0	0.305	0	-0.099392	0	0.304819	0	0.304819	0		-0.099311	0	0.305	0	0.305	0	-0.099392	0	0.304819	0	0.304819	0
-0.099178	4.07782	0.305665	-4.10235	0.305665	-3.52532	-0.099259	18.3717	0.305484	-6.76898	0.305484	-9.33207		-0.099178	0	0.305665	0	0.305665	0	-0.099259	0	0.305484	0	0.305484	0		-0.099178	0	0.305665	0	0.305665	0	-0.099259	0	0.305484	0	0.305484	0
-0.099044	4.05409	0.306331	-4.10321	0.306331	-3.52041	-0.099126	18.3336	0.30615	-6.80295	0.30615	-9.37718		-0.099044	0	0.306331	0	0.306331	0	-0.099126	0	0.30615	0	0.30615	0		-0.099044	0	0.306331	0	0.306331	0	-0.099126	0	0.30615	0	0.30615	0
-0.098911	4.03037	0.306997	-4.10429	0.306997	-3.51126	-0.098993	18.2955	0.306816	-6.83111	0.306816	-9.42135		-0.098911	0	0.306997	0	0.306997	0	-0.098993	0	0.306816	0	0.306816	0		-0.098911	0	0.306997	0	0.306997	0	-0.098993	0	0.306816	0	0.306816	0
-0.098778	4.00673	0.307663	-4.10141	0.307663	-3.49943	-0.09886	18.2567	0.307481	-6.85437	0.307481	-9.45422		-0.098778	0	0.307663	0	0.307663	0	-0.09886	0	0.307481	0	0.307481	0		-0.098778	0	0.307663	0	0.307663	0	-0.09886	0	0.307481	0	0.307481	0
-0.098645	3.98329	0.308329	-4.09372	0.308329	-3.48872	-0.098727	18.2201	0.308147	-6.87606	0.308147	-9.48379		-0.098645	0	0.308329	0	0.308329	0	-0.098727	0	0.308147	0	0.308147	0		-0.098645	0	0.308329	0	0.308329	0	-0.098727	0	0.308147	0	0.308147	0
-0.098512	3.96183	0.308994	-4.08962	0.308994	-3.48116	-0.098594	18.1822	0.308813	-6.89635	0.308813	-9.51106		-0.098512	0	0.308994	0	0.308994	0	-0.098594	0	0.308813	0	0.308813	0		-0.098512	0	0.308994	0	0.308994	0	-0.098594	0	0.308813	0	0.308813	0
-0.098379	3.94156	0.30966	-4.08731	0.30966	-3.47369	-0.09846	18.1514	0.309478	-6.91564	0.309478	-9.53543		-0.098379	0	0.30966	0	0.30966	0	-0.09846	0	0.309478	0	0.309478	0		-0.098379	0	0.30966	0	0.30966	0	-0.09846	0	0.309478	0	0.309478	0
-0.098246	3.91967	0.310326	-4.07969	0.310326	-3.46272	-0.098327	18.1217	0.310144	-6.9379	0.310144	-9.55899		-0.098246	0	0.310326	0	0.310326	0	-0.098327	0	0.310144	0	0.310144	0		-0.098246	0	0.310326	0	0.310326	0	-0.098327	0	0.310144	0	0.310144	0
-0.098112	3.89773	0.310992	-4.06618	0.310992	-3.4527	-0.098194	18.0911	0.31081	-6.95825	0.31081	-9.58408		-0.098112	0	0.310992	0	0.310992	0	-0.098194	0	0.31081	0	0.31081	0		-0.098112	0	0.310992	0	0.310992	0	-0.098194	0	0.31081	0	0.31081	0
-0.097979	3.87589	0.311658	-4.05393	0.311658	-3.44799	-0.098061	18.0607	0.311476	-6.97331	0.311476	-9.61238		-0.097979	0	0.311658	0	0.311658	0	-0.098061	0	0.311476	0	0.311476	0		-0.097979	0	0.311658	0	0.311658	0	-0.098061	0	0.311476	0	0.311476	0
-0.097846	3.85454	0.312324	-4.0503	0.312324	-3.44888	-0.097928	18.0312	0.312141	-6.98433	0.312141	-9.63695		-0.097846	0	0.312324	0	0.312324	0	-0.097928	0	0.312141	0	0.312141	0		-0.097846	0	0.312324	0	0.312324	0	-0.097928	0	0.312141	0	0.312141	0
-0.097713	3.83243	0.312989	-4.05485	0.312989	-3.45697	-0.097795	17.9997	0.312807	-6.99903	0.312807	-9.6589		-0.097713	0	0.312989	0	0.312989	0	-0.097795	0	0.312807	0	0.312807	0		-0.097713	0	0.312989	0	0.312989	0	-0.097795	0	0.312807	0	0.312807	0
-0.09758	3.81042	0.313655	-4.06393	0.313655	-3.47258	-0.097662	17.9699	0.313473	-7.01791	0.313473	-9.67614		-0.09758	0	0.313655	0	0.313655	0	-0.097662	0	0.313473	0	0.313473	0		-0.09758	0	0.313655	0	0.313655	0	-0.097662	0	0.313473	0	0.313473	0
-0.097447	3.78668	0.314321	-4.07662	0.314321	-3.49166	-0.097528	17.9423	0.314138	-7.03131	0.314138	-9.69518		-0.097447	0	0.314321	0	0.314321	0	-0.097528	0	0.314138	0	0.314138	0		-0.097447	0	0.314321	0	0.314321	0	-0.097528	0	0.314138	0	0.314138	0
-0.097314	3.76061	0.314987	-4.0894	0.314987	-3.5094	-0.097395	17.916	0.314804	-7.03945	0.314804	-9.71494		-0.097314	0	0.314987	0	0.314987	0	-0.097395	0	0.314804	0	0.314804	0		-0.097314	0	0.314987	0	0.314987	0	-0.097395	0	0.314804	0	0.314804	0
-0.097181	3.73483	0.315653	-4.09728	0.315653	-3.52472	-0.097262	17.8897	0.31547	-7.04496	0.31547	-9.72407		-0.097181	0	0.315653	0	0.315653	0	-0.097262	0	0.31547	0	0.31547	0		-0.097181	0	0.315653	0	0.315653	0	-0.097262	0	0.31547	0	0.31547	0
-0.097047	3.7093	0.316319	-4.10654	0.316319	-3.53844	-0.097129	17.8634	0.316135	-7.04993	0.316135	-9.73763		-0.097047	0	0.316319	0	0.316319	0	-0.097129	0	0.316135	0	0.316135	0		-0.097047	0	0.316319	0	0.316319	0	-0.097129	0	0.316135	0	0.316135	0
-0.096914	3.6839	0.316984	-4.11936	0.316984	-3.55005	-0.096996	17.8371	0.316801	-7.05263	0.316801	-9.7546		-0.096914	0	0.316984	0	0.316984	0	-0.096996	0	0.316801	0	0.316801	0		-0.096914	0	0.316984	0	0.316984	0	-0.096996	0	0.316801	0	0.316801	0
-0.096781	3.6581	0.31765	-4.12978	0.31765	-3.559	-0.096863	17.8101	0.317467	-7.05716	0.317467	-9.76901		-0.096781	0	0.31765	0	0.31765	0	-0.096863	0	0.317467	0	0.317467	0		-0.096781	0	0.31765	0	0.31765	0	-0.096863	0	0.317467	0	0.317467	0
-0.096648	3.63329	0.318316	-4.13926	0.318316	-3.56445	-0.09673	17.7847	0.318133	-7.06635	0.318133	-9.77945		-0.096648	0	0.318316	0	0.318316	0	-0.09673	0	0.318133	0	0.318133	0		-0.096648	0	0.318316	0	0.318316	0	-0.09673	0	0.318133	0	0.318133	0
-0.096515	3.61106	0.318982	-4.14472	0.318982	-3.56566	-0.096597	17.7618	0.318798	-7.07395	0.318798	-9.78881		-0.096515	0	0.318982	0	0.318982	0	-0.096597	0	0.318798	0	0.318798	0		-0.096515	0	0.318982	0	0.318982	0	-0.096597	0	0.318798	0	0.318798	0
-0.096382	3.58431	0.319648	-4.13969	0.319648	-3.55838	-0.096463	17.7381	0.319464	-7.08022	0.319464	-9.80071		-0.096382	0	0.319648	0	0.319648	0	-0.096463	0	0.319464	0	0.319464	0		-0.096382	0	0.319648	0	0.319648	0	-0.096463	0	0.319464	0	0.319464	0
-0.096249	3.55567	0.320314	-4.12794	0.320314	-3.54509	-0.09633	17.715	0.32013	-7.08699	0.32013	-9.81051		-0.096249	0	0.320314	0	0.320314	0	-0.09633	0	0.32013	0	0.32013	0		-0.096249	0	0.320314	0	0.320314	0	-0.09633	0	0.32013	0	0.32013	0
-0.096115	3.5267	0.320979	-4.11588	0.320979	-3.53139	-0.096197	17.6912	0.320795	-7.09376	0.320795	-9.81744		-0.096115	0	0.320979	0	0.320979	0	-0.096197	0	0.320795	0	0.320795	0		-0.096115	0	0.320979	0	0.320979	0	-0.096197	0	0.320795	0	0.320795	0
-0.095982	3.49854	0.321645	-4.10456	0.321645	-3.51778	-0.096064	17.6677	0.321461	-7.0989	0.321461	-9.82292		-0.095982	0	0.321645	0	0.321645	0	-0.096064	0	0.321461	0	0.321461	0		-0.095982	0	0.321645	0	0.321645	0	-0.096064	0	0.321461	0	0.321461	0
-0.095849	3.46986	0.322311	-4.0907	0.322311	-3.50327	-0.095931	17.6446	0.322127	-7.10198	0.322127	-9.84955		-0.095849	0	0.322311	0	0.322311	0	-0.095931	0	0.322127	0	0.322127	0		-0.095849	0	0.322311	0	0.322311	0	-0.095931	0	0.322127	0	0.322127	0
-0.095716	3.44157	0.322977	-4.07115	0.322977	-3.48556	-0.095798	17.621	0.322792	-7.11597	0.322792	-9.87354		-0.095716	0	0.322977	0	0.322977	0	-0.095798	0	0.322792	0	0.322792	0		-0.095716	0	0.322977	0	0.322977	0	-0.095798	0	0.322792	0	0.322792	0
-0.095583	3.41355	0.323643	-4.05787	0.323643	-3.47013	-0.095665	17.6019	0.323458	-7.12784	0.323458	-9.89531		-0.095583	0	0.323643	0	0.323643	0	-0.095665	0	0.323458	0	0.323458	0		-0.095583	0	0.323643	0	0.323643	0	-0.095665	0	0.323458	0	0.323458	0
-0.09545	3.38372	0.324308	-4.05012	0.324308	-3.46261	-0.095531	17.5868	0.324124	-7.13774	0.324124	-9.92039		-0.09545	0	0.324308	0	0.324308	0	-0.095531	0	0.324124	0	0.324124	0		-0.09545	0	0.324308	0	0.324308	0	-0.095531	0	0.324124	0	0.324124	0
-0.095317	3.35382	0.324974	-4.0451	0.324974	-3.45258	-0.095398	17.5727	0.32479	-7.14984	0.32479	-9.94815		-0.095317	0	0.324974	0	0.324974	0	-0.095398	0	0.32479	0	0.32479	0		-0.095317	0	0.324974	0	0.324974	0	-0.095398	0	0.32479	0	0.32479	0
-0.095183	3.32332	0.32564	-4.04114	0.32564	-3.44371	-0.095265	17.5587	0.325455	-7.16796	0.325455	-9.97385		-0.095183	0	0.32564	0	0.32564	0	-0.095265	0	0.325455	0	0.325455	0		-0.095183	0	0.32564	0	0.32564	0	-0.095265	0	0.325455	0	0.325455	0
-0.09505	3.29283	0.326306	-4.04624	0.326306	-3.44198	-0.095132	17.544	0.326121	-7.18913	0.326121	-9.99187		-0.09505	0	0.326306	0	0.326306	0	-0.095132	0	0.326121	0	0.326121	0		-0.09505	0	0.326306	0	0.326306	0	-0.095132	0	0.326121	0	0.326121	0
-0.094917	3.26195	0.326972	-4.05808	0.326972	-3.44951	-0.094999	17.5297	0.326787	-7.21017	0.326787	-10.0121		-0.094917	0	0.326972	0	0.326972	0	-0.094999	0	0.326787	0	0.326787	0		-0.094917	0	0.326972	0	0.326972	0	-0.094999	0	0.326787	0	0.326787	0
-0.094784	3.23197	0.327638	-4.06631	0.327638	-3.45768	-0.094866	17.5158	0.327452	-7.2345	0.327452	-10.0354		-0.094784	0	0.327638	0	0.327638	0	-0.094866	0	0.327452	0	0.327452	0		-0.094784	0	0.327638	0	0.327638	0	-0.094866	0	0.327452	0	0.327452	0
-0.094651	3.20241	0.328303	-4.07494	0.328303	-3.46633	-0.094733	17.5045	0.328118	-7.26123	0.328118	-10.0654		-0.094651	0	0.328303	0	0.328303	0	-0.094733	0	0.328118	0	0.328118	0		-0.094651	0	0.328303	0	0.328303	0	-0.094733	0	0.328118	0	0.328118	0
-0.094518	3.17434	0.328969	-4.08747	0.328969	-3.47865	-0.094599	17.4984	0.328784	-7.28926	0.328784	-10.0831		-0.094518	0	0.328969	0	0.328969	0	-0.094599	0	0.328784	0	0.328784	0		-0.094518	0	0.328969	0	0.328969	0	-0.094599	0	0.328784	0	0.328784	0
-0.094385	3.14359	0.329635	-4.10555	0.329635	-3.48925	-0.094466	17.4927	0.329449	-7.30649	0.329449	-10.0972		-0.094385	0	0.329635	0	0.329635	0	-0.094466	0	0.329449	0	0.329449	0		-0.094385	0	0.329635	0	0.329635	0	-0.094466	0	0.329449	0	0.329449	0
-0.094251	3.11278	0.330301	-4.11684	0.330301	-3.49572	-0.094333	17.4869	0.330115	-7.32378	0.330115	-10.1127		-0.094251	0	0.330301	0	0.330301	0	-0.094333	0	0.330115	0	0.330115	0		-0.094251	0	0.330301	0	0.330301	0	-0.094333	0	0.330115	0	0.330115	0
-0.094118	3.08156	0.330967	-4.12353	0.330967	-3.50034	-0.0942	17.481	0.330781	-7.34284	0.330781	-10.1232		-0.094118	0	0.330967	0	0.330967	0	-0.0942	0	0.330781	0	0.330781	0		-0.094118	0	0.330967	0	0.330967	0	-0.0942	0	0.330781	0	0.330781	0
-0.093985	3.05113	0.331633	-4.12777	0.331633	-3.50836	-0.094067	17.4753	0.331446	-7.36225	0.331446	-10.1354		-0.093985	0	0.331633	0	0.331633	0	-0.094067	0	0.331446	0	0.331446	0		-0.093985	0	0.331633	0	0.331633	0	-0.094067	0	0.331446	0	0.331446	0
-0.093852	3.02002	0.332298	-4.12874	0.332298	-3.51649	-0.093934	17.4696	0.332112	-7.3784	0.332112	-10.1494		-0.093852	0	0.332298	0	0.332298	0	-0.093934	0	0.332112	0	0.332112	0		-0.093852	0	0.332298	0	0.332298	0	-0.093934	0	0.332112	0	0.332112	0
-0.093719	2.99035	0.332964	-4.12649	0.332964	-3.52158	-0.093801	17.464	0.332778	-7.39164	0.332778	-10.1667		-0.093719	0	0.332964	0	0.332964	0	-0.093801	0	0.332778	0	0.332778	0		-0.093719	0	0.332964	0	0.332964	0	-0.093801	0	0.332778	0	0.332778	0
-0.093586	2.96378	0.33363	-4.12158	0.33363	-3.52096	-0.093667	17.4585	0.333444	-7.3997	0.333444	-10.1878		-0.093586	0	0.33363	0	0.33363	0	-0.093667	0	0.333444	0	0.333444	0		-0.093586	0	0.33363	0	0.33363	0	-0.093667	0	0.333444	0	0.333444	0
-0.093453	2.93468	0.334296	-4.12244	0.334296	-3.5165	-0.093534	17.4508	0.334109	-7.40603	0.334109	-10.2132		-0.093453	0	0.334296	0	0.334296	0	-0.093534	0	0.334109	0	0.334109	0		-0.093453	0	0.334296	0	0.334296	0	-0.093534	0	0.334109	0	0.334109	0
-0.093319	2.90653	0.334962	-4.12293	0.334962	-3.50639	-0.093401	17.4434	0.334775	-7.41182	0.334775	-10.231		-0.093319	0	0.334962	0	0.334962	0	-0.093401	0	0.334775	0	0.334775	0		-0.093319	0	0.334962	0	0.334962	0	-0.093401	0	0.334775	0	0.334775	0
-0.093186	2.87827	0.335628	-4.12031	0.335628	-3.49355	-0.093268	17.4359	0.335441	-7.4186	0.335441	-10.2513		-0.093186	0	0.335628	0	0.335628	0	-0.093268	0	0.335441	0	0.335441	0		-0.093186	0	0.335628	0	0.335628	0	-0.093268	0	0.335441	0	0.335441	0
-0.093053	2.84935	0.336293	-4.11796	0.336293	-3.48526	-0.093135	17.4281	0.336106	-7.423	0.336106	-10.2697		-0.093053	0	0.336293	0	0.336293	0	-0.093135	0	0.336106	0	0.336106	0		-0.093053	0	0.336293	0	0.336293	0	-0.093135	0	0.336106	0	0.336106	0
-0.09292	2.82059	0.336959	-4.11506	0.336959	-3.47895	-0.093002	17.4204	0.336772	-7.4249	0.336772	-10.2679		-0.09292	0	0.336959	0	0.336959	0	-0.093002	0	0.336772	0	0.336772	0		-0.09292	0	0.336959	0	0.336959	0	-0.093002	0	0.336772	0	0.336772	0
-0.092787	2.79252	0.337625	-4.11123	0.337625	-3.4697	-0.092869	17.4135	0.337438	-7.42295	0.337438	-10.2631		-0.092787	0	0.337625	0	0.337625	0	-0.092869	0	0.337438	0	0.337438	0		-0.092787	0	0.337625	0	0.337625	0	-0.092869	0	0.337438	0	0.337438	0
-0.092654	2.76782	0.338291	-4.11141	0.338291	-3.46275	-0.092735	17.4072	0.338103	-7.42098	0.338103	-10.2599		-0.092654	0	0.338291	0	0.338291	0	-0.092735	0	0.338103	0	0.338103	0		-0.092654	0	0.338291	0	0.338291	0	-0.092735	0	0.338103	0	0.338103	0
-0.092521	2.74869	0.338957	-4.11231	0.338957	-3.45804	-0.092602	17.3971	0.338769	-7.41951	0.338769	-10.2663		-0.092521	0	0.338957	0	0.338957	0	-0.092602	0	0.338769	0	0.338769	0		-0.092521	0	0.338957	0	0.338957	0	-0.092602	0	0.338769	0	0.338769	0
-0.092387	2.73186	0.339623	-4.11592	0.339623	-3.45335	-0.092469	17.3867	0.339435	-7.41695	0.339435	-10.2742		-0.092387	0	0.339623	0	0.339623	0	-0.092469	0	0.339435	0	0.339435	0		-0.092387	0	0.339623	0	0.339623	0	-0.092469	0	0.339435	0	0.339435	0
-0.092254	2.7154	0.340288	-4.12255	0.340288	-3.45054	-0.092336	17.376	0.340101	-7.41895	0.340101	-10.2756		-0.092254	0	0.340288	0	0.340288	0	-0.092336	0	0.340101	0	0.340101	0		-0.092254	0	0.340288	0	0.340288	0	-0.092336	0	0.340101	0	0.340101	0
-0.092121	2.69873	0.340954	-4.12534	0.340954	-3.45032	-0.092203	17.3652	0.340766	-7.42308	0.340766	-10.2699		-0.092121	0	0.340954	0	0.340954	0	-0.092203	0	0.340766	0	0.340766	0		-0.092121	0	0.340954	0	0.340954	0	-0.092203	0	0.340766	0	0.340766	0
-0.091988	2.68243	0.34162	-4.12743	0.34162	-3.45436	-0.09207	17.3542	0.341432	-7.42964	0.341432	-10.2724		-0.091988	0	0.34162	0	0.34162	0	-0.09207	0	0.341432	0	0.341432	0		-0.091988	0	0.34162	0	0.34162	0	-0.09207	0	0.341432	0	0.341432	0
-0.091855	2.66597	0.342286	-4.13082	0.342286	-3.46384	-0.091937	17.3435	0.342098	-7.43364	0.342098	-10.2738		-0.091855	0	0.342286	0	0.342286	0	-0.091937	0	0.342098	0	0.342098	0		-0.091855	0	0.342286	0	0.342286	0	-0.091937	0	0.342098	0	0.342098	0
-0.091722	2.65274	0.342952	-4.13296	0.342952	-3.47639	-0.091804	17.3317	0.342763	-7.43855	0.342763	-10.2744		-0.091722	0	0.342952	0	0.342952	0	-0.091804	0	0.342763	0	0.342763	0		-0.091722	0	0.342952	0	0.342952	0	-0.091804	0	0.342763	0	0.342763	0
-0.091589	2.65106	0.343618	-4.13668	0.343618	-3.48777	-0.09167	17.3167	0.343429	-7.44506	0.343429	-10.2912		-0.091589	0	0.343618	0	0.343618	0	-0.09167	0	0.343429	0	0.343429	0		-0.091589	0	0.343618	0	0.343618	0	-0.09167	0	0.343429	0	0.343429	0
-0.091455	2.66232	0.344283	-4.14188	0.344283	-3.49937	-0.091537	17.301	0.344095	-7.45434	0.344095	-10.315		-0.091455	0	0.344283	0	0.344283	0	-0.091537	0	0.344095	0	0.344095	0		-0.091455	0	0.344283	0	0.344283	0	-0.091537	0	0.344095	0	0.344095	0
-0.091322	2.67374	0.344949	-4.14571	0.344949	-3.50958	-0.091404	17.2844	0.34476	-7.46425	0.34476	-10.3413		-0.091322	0	0.344949	0	0.344949	0	-0.091404	0	0.34476	0	0.34476	0		-0.091322	0	0.344949	0	0.344949	0	-0.091404	0	0.34476	0	0.34476	0
-0.091189	2.68492	0.345615	-4.14884	0.345615	-3.51742	-0.091271	17.2685	0.345426	-7.47619	0.345426	-10.3678		-0.091189	0	0.345615	0	0.345615	0	-0.091271	0	0.345426	0	0.345426	0		-0.091189	0	0.345615	0	0.345615	0	-0.091271	0	0.345426	0	0.345426	0
-0.091056	2.69623	0.346281	-4.15075	0.346281	-3.52105	-0.091138	17.2525	0.346092	-7.48549	0.346092	-10.3811		-0.091056	0	0.346281	0	0.346281	0	-0.091138	0	0.346092	0	0.346092	0		-0.091056	0	0.346281	0	0.346281	0	-0.091138	0	0.346092	0	0.346092	0
-0.090923	2.70732	0.346947	-4.15102	0.346947	-3.52374	-0.091005	17.2362	0.346757	-7.48819	0.346757	-10.3859		-0.090923	0	0.346947	0	0.346947	0	-0.091005	0	0.346757	0	0.346757	0		-0.090923	0	0.346947	0	0.346947	0	-0.091005	0	0.346757	0	0.346757	0
-0.09079	2.71943	0.347612	-4.15049	0.347612	-3.52691	-0.090872	17.2181	0.347423	-7.48687	0.347423	-10.3899		-0.09079	0	0.347612	0	0.347612	0	-0.090872	0	0.347423	0	0.347423	0		-0.09079	0	0.347612	0	0.347612	0	-0.090872	0	0.347423	0	0.347423	0
-0.090657	2.74898	0.348278	-4.1502	0.348278	-3.53005	-0.090738	17.1968	0.348089	-7.48467	0.348089	-10.396		-0.090657	0	0.348278	0	0.348278	0	-0.090738	0	0.348089	0	0.348089	0		-0.090657	0	0.348278	0	0.348278	0	-0.090738	0	0.348089	0	0.348089	0
-0.090523	2.81176	0.348944	-4.15201	0.348944	-3.52805	-0.090605	17.1725	0.348755	-7.49064	0.348755	-10.407		-0.090523	0	0.348944	0	0.348944	0	-0.090605	0	0.348755	0	0.348755	0		-0.090523	0	0.348944	0	0.348944	0	-0.090605	0	0.348755	0	0.348755	0
-0.09039	2.87612	0.34961	-4.15171	0.34961	-3.52458	-0.090472	17.15	0.34942	-7.49652	0.34942	-10.421		-0.09039	0	0.34961	0	0.34961	0	-0.090472	0	0.34942	0	0.34942	0		-0.09039	0	0.34961	0	0.34961	0	-0.090472	0	0.34942	0	0.34942	0
-0.090257	2.94108	0.350276	-4.15143	0.350276	-3.52314	-0.090339	17.1265	0.350086	-7.49653	0.350086	-10.4267		-0.090257	0	0.350276	0	0.350276	0	-0.090339	0	0.350086	0	0.350086	0		-0.090257	0	0.350276	0	0.350276	0	-0.090339	0	0.350086	0	0.350086	0
-0.090124	3.00679	0.350942	-4.1557	0.350942	-3.5217	-0.090206	17.1022	0.350752	-7.49726	0.350752	-10.4326		-0.090124	0	0.350942	0	0.350942	0	-0.090206	0	0.350752	0	0.350752	0		-0.090124	0	0.350942	0	0.350942	0	-0.090206	0	0.350752	0	0.350752	0
-0.089991	3.07045	0.351607	-4.16042	0.351607	-3.51912	-0.090073	17.0781	0.351417	-7.5003	0.351417	-10.4438		-0.089991	0	0.351607	0	0.351607	0	-0.090073	0	0.351417	0	0.351417	0		-0.089991	0	0.351607	0	0.351607	0	-0.090073	0	0.351417	0	0.351417	0
-0.089858	3.1368	0.352273	-4.16416	0.352273	-3.51602	-0.08994	17.0562	0.352083	-7.50852	0.352083	-10.4456		-0.089858	0	0.352273	0	0.352273	0	-0.08994	0	0.352083	0	0.352083	0		-0.089858	0	0.352273	0	0.352273	0	-0.08994	0	0.352083	0	0.352083	0
-0.089725	3.22395	0.352939	-4.16478	0.352939	-3.51443	-0.089806	17.0349	0.352749	-7.5227	0.352749	-10.4604		-0.089725	0	0.352939	0	0.352939	0	-0.089806	0	0.352749	0	0.352749	0		-0.089725	0	0.352939	0	0.352939	0	-0.089806	0	0.352749	0	0.352749	0
-0.089592	3.34174	0.353605	-4.16415	0.353605	-3.51409	-0.089673	17.0106	0.353414	-7.53657	0.353414	-10.4848		-0.089592	0	0.353605	0	0.353605	0	-0.089673	0	0.353414	0	0.353414	0		-0.089592	0	0.353605	0	0.353605	0	-0.089673	0	0.353414	0	0.353414	0
-0.089458	3.46399	0.354271	-4.16381	0.354271	-3.51201	-0.08954	16.9863	0.35408	-7.54833	0.35408	-10.512		-0.089458	0	0.354271	0	0.354271	0	-0.08954	0	0.35408	0	0.35408	0		-0.089458	0	0.354271	0	0.354271	0	-0.08954	0	0.35408	0	0.35408	0
-0.089325	3.58423	0.354937	-4.16386	0.354937	-3.50219	-0.089407	16.9617	0.354746	-7.56751	0.354746	-10.5305		-0.089325	0	0.354937	0	0.354937	0	-0.089407	0	0.354746	0	0.354746	0		-0.089325	0	0.354937	0	0.354937	0	-0.089407	0	0.354746	0	0.354746	0
-0.089192	3.70752	0.355602	-4.16239	0.355602	-3.49283	-0.089274	16.9367	0.355412	-7.5785	0.355412	-10.5448		-0.089192	0	0.355602	0	0.355602	0	-0.089274	0	0.355412	0	0.355412	0		-0.089192	0	0.355602	0	0.355602	0	-0.089274	0	0.355412	0	0.355412	0
-0.089059	3.82857	0.356268	-4.16676	0.356268	-3.49091	-0.089141	16.912	0.356077	-7.5875	0.356077	-10.5555		-0.089059	0	0.356268	0	0.356268	0	-0.089141	0	0.356077	0	0.356077	0		-0.089059	0	0.356268	0	0.356268	0	-0.089141	0	0.356077	0	0.356077	0
-0.088926	3.94848	0.356934	-4.17607	0.356934	-3.48685	-0.089008	16.8868	0.356743	-7.59955	0.356743	-10.5692		-0.088926	0	0.356934	0	0.356934	0	-0.089008	0	0.356743	0	0.356743	0		-0.088926	0	0.356934	0	0.356934	0	-0.089008	0	0.356743	0	0.356743	0
-0.088793	4.07899	0.3576	-4.1788	0.3576	-3.48468	-0.088874	16.8608	0.357409	-7.61384	0.357409	-10.5774		-0.088793	0	0.3576	0	0.3576	0	-0.088874	0	0.357409	0	0.357409	0		-0.088793	0	0.3576	0	0.3576	0	-0.088874	0	0.357409	0	0.357409	0
-0.08866	4.22435	0.358266	-4.17808	0.358266	-3.48719	-0.088741	16.833	0.358074	-7.62464	0.358074	-10.5826		-0.08866	0	0.358266	0	0.358266	0	-0.088741	0	0.358074	0	0.358074	0		-0.08866	0	0.358266	0	0.358266	0	-0.088741	0	0.358074	0	0.358074	0
-0.088526	4.37878	0.358932	-4.17927	0.358932	-3.49015	-0.088608	16.8054	0.35874	-7.62858	0.35874	-10.5899		-0.088526	0	0.358932	0	0.358932	0	-0.088608	0	0.35874	0	0.35874	0		-0.088526	0	0.358932	0	0.358932	0	-0.088608	0	0.35874	0	0.35874	0
-0.088393	4.53475	0.359597	-4.1874	0.359597	-3.49255	-0.088475	16.7782	0.359406	-7.62918	0.359406	-10.5974		-0.088393	0	0.359597	0	0.359597	0	-0.088475	0	0.359406	0	0.359406	0		-0.088393	0	0.359597	0	0.359597	0	-0.088475	0	0.359406	0	0.359406	0
-0.08826	4.68598	0.360263	-4.19893	0.360263	-3.49152	-0.088342	16.7506	0.360071	-7.63408	0.360071	-10.6031		-0.08826	0	0.360263	0	0.360263	0	-0.088342	0	0.360071	0	0.360071	0		-0.08826	0	0.360263	0	0.360263	0	-0.088342	0	0.360071	0	0.360071	0
-0.088127	4.83679	0.360929	-4.21133	0.360929	-3.49172	-0.088209	16.7234	0.360737	-7.64331	0.360737	-10.6076		-0.088127	0	0.360929	0	0.360929	0	-0.088209	0	0.360737	0	0.360737	0		-0.088127	0	0.360929	0	0.360929	0	-0.088209	0	0.360737	0	0.360737	0
-0.087994	4.99012	0.361595	-4.22556	0.361595	-3.50328	-0.088076	16.6951	0.361403	-7.64815	0.361403	-10.6143		-0.087994	0	0.361595	0	0.361595	0	-0.088076	0	0.361403	0	0.361403	0		-0.087994	0	0.361595	0	0.361595	0	-0.088076	0	0.361403	0	0.361403	0
-0.087861	5.1519	0.362261	-4.24287	0.362261	-3.51932	-0.087942	16.6656	0.362069	-7.65742	0.362069	-10.6274		-0.087861	0	0.362261	0	0.362261	0	-0.087942	0	0.362069	0	0.362069	0		-0.087861	0	0.362261	0	0.362261	0	-0.087942	0	0.362069	0	0.362069	0
-0.087728	5.33211	0.362927	-4.25824	0.362927	-3.53109	-0.087809	16.6358	0.362734	-7.66969	0.362734	-10.6463		-0.087728	0	0.362927	0	0.362927	0	-0.087809	0	0.362734	0	0.362734	0		-0.087728	0	0.362927	0	0.362927	0	-0.087809	0	0.362734	0	0.362734	0
-0.087594	5.53211	0.363592	-4.26784	0.363592	-3.54475	-0.087676	16.6061	0.3634	-7.69004	0.3634	-10.6712		-0.087594	0	0.363592	0	0.363592	0	-0.087676	0	0.3634	0	0.3634	0		-0.087594	0	0.363592	0	0.363592	0	-0.087676	0	0.3634	0	0.3634	0
-0.087461	5.72935	0.364258	-4.28077	0.364258	-3.55634	-0.087543	16.5746	0.364066	-7.70615	0.364066	-10.6992		-0.087461	0	0.364258	0	0.364258	0	-0.087543	0	0.364066	0	0.364066	0		-0.087461	0	0.364258	0	0.364258	0	-0.087543	0	0.364066	0	0.364066	0
-0.087328	5.9317	0.364924	-4.29067	0.364924	-3.56253	-0.08741	16.5436	0.364731	-7.71729	0.364731	-10.7183		-0.087328	0	0.364924	0	0.364924	0	-0.08741	0	0.364731	0	0.364731	0		-0.087328	0	0.364924	0	0.364924	0	-0.08741	0	0.364731	0	0.364731	0
-0.087195	6.13352	0.36559	-4.29204	0.36559	-3.56361	-0.087277	16.5131	0.365397	-7.72579	0.365397	-10.7342		-0.087195	0	0.36559	0	0.36559	0	-0.087277	0	0.365397	0	0.365397	0		-0.087195	0	0.36559	0	0.36559	0	-0.087277	0	0.365397	0	0.365397	0
-0.087062	6.3314	0.366256	-4.29274	0.366256	-3.56431	-0.087144	16.4817	0.366063	-7.73742	0.366063	-10.749		-0.087062	0	0.366256	0	0.366256	0	-0.087144	0	0.366063	0	0.366063	0		-0.087062	0	0.366256	0	0.366256	0	-0.087144	0	0.366063	0	0.366063	0
-0.086929	6.53076	0.366922	-4.29462	0.366922	-3.5701	-0.08701	16.4514	0.366728	-7.75281	0.366728	-10.7721		-0.086929	0	0.366922	0	0.366922	0	-0.08701	0	0.366728	0	0.366728	0		-0.086929	0	0.366922	0	0.366922	0	-0.08701	0	0.366728	0	0.366728	0
-0.086796	6.7501	0.367587	-4.29733	0.367587	-3.57788	-0.086877	16.4223	0.367394	-7.76945	0.367394	-10.7949		-0.086796	0	0.367587	0	0.367587	0	-0.086877	0	0.367394	0	0.367394	0		-0.086796	0	0.367587	0	0.367587	0	-0.086877	0	0.367394	0	0.367394	0
-0.086662	6.98339	0.368253	-4.2997	0.368253	-3.58404	-0.086744	16.3914	0.36806	-7.7824	0.36806	-10.8132		-0.086662	0	0.368253	0	0.368253	0	-0.086744	0	0.36806	0	0.36806	0		-0.086662	0	0.368253	0	0.368253	0	-0.086744	0	0.36806	0	0.36806	0
-0.086529	7.21612	0.368919	-4.29599	0.368919	-3.58205	-0.086611	16.3602	0.368725	-7.7926	0.368725	-10.8276		-0.086529	0	0.368919	0	0.368919	0	-0.086611	0	0.368725	0	0.368725	0		-0.086529	0	0.368919	0	0.368919	0	-0.086611	0	0.368725	0	0.368725	0
-0.086396	7.44833	0.369585	-4.28805	0.369585	-3.56987	-0.086478	16.3306	0.369391	-7.80596	0.369391	-10.8398		-0.086396	0	0.369585	0	0.369585	0	-0.086478	0	0.369391	0	0.369391	0		-0.086396	0	0.369585	0	0.369585	0	-0.086478	0	0.369391	0	0.369391	0
-0.086263	7.68002	0.370251	-4.28407	0.370251	-3.55817	-0.086345	16.2998	0.370057	-7.8109	0.370057	-10.8491		-0.086263	0	0.370251	0	0.370251	0	-0.086345	0	0.370057	0	0.370057	0		-0.086263	0	0.370251	0	0.370251	0	-0.086345	0	0.370057	0	0.370057	0
-0.08613	7.91119	0.370916	-4.28242	0.370916	-3.55294	-0.086212	16.2685	0.370723	-7.81093	0.370723	-10.8518		-0.08613	0	0.370916	0	0.370916	0	-0.086212	0	0.370723	0	0.370723	0		-0.08613	0	0.370916	0	0.370916	0	-0.086212	0	0.370723	0	0.370723	0
-0.085997	8.14408	0.371582	-4.28514	0.371582	-3.5531	-0.086079	16.2409	0.371388	-7.81326	0.371388	-10.8565		-0.085997	0	0.371582	0	0.371582	0	-0.086079	0	0.371388	0	0.371388	0		-0.085997	0	0.371582	0	0.371582	0	-0.086079	0	0.371388	0	0.371388	0
-0.085864	8.37559	0.372248	-4.28976	0.372248	-3.55324	-0.085945	16.216	0.372054	-7.8177	0.372054	-10.8622		-0.085864	0	0.372248	0	0.372248	0	-0.085945	0	0.372054	0	0.372054	0		-0.085864	0	0.372248	0	0.372248	0	-0.085945	0	0.372054	0	0.372054	0
-0.08573	8.6011	0.372914	-4.29005	0.372914	-3.5498	-0.085812	16.1917	0.37272	-7.82063	0.37272	-10.8664		-0.08573	0	0.372914	0	0.372914	0	-0.085812	0	0.37272	0	0.37272	0		-0.08573	0	0.372914	0	0.372914	0	-0.085812	0	0.37272	0	0.37272	0
-0.085597	8.82614	0.37358	-4.2879	0.37358	-3.54611	-0.085679	16.1675	0.373385	-7.82128	0.373385	-10.8681		-0.085597	0	0.37358	0	0.37358	0	-0.085679	0	0.373385	0	0.373385	0		-0.085597	0	0.37358	0	0.37358	0	-0.085679	0	0.373385	0	0.373385	0
-0.085464	9.05505	0.374246	-4.28589	0.374246	-3.54598	-0.085546	16.1427	0.374051	-7.819	0.374051	-10.8717		-0.085464	0	0.374246	0	0.374246	0	-0.085546	0	0.374051	0	0.374051	0		-0.085464	0	0.374246	0	0.374246	0	-0.085546	0	0.374051	0	0.374051	0
-0.085331	9.28522	0.374911	-4.28559	0.374911	-3.54723	-0.085413	16.1178	0.374717	-7.81566	0.374717	-10.8764		-0.085331	0	0.374911	0	0.374911	0	-0.085413	0	0.374717	0	0.374717	0		-0.085331	0	0.374911	0	0.374911	0	-0.085413	0	0.374717	0	0.374717	0
-0.085198	9.51339	0.375577	-4.28767	0.375577	-3.54724	-0.08528	16.093	0.375382	-7.81124	0.375382	-10.8757		-0.085198	0	0.375577	0	0.375577	0	-0.08528	0	0.375382	0	0.375382	0		-0.085198	0	0.375577	0	0.375577	0	-0.08528	0	0.375382	0	0.375382	0
-0.085065	9.73918	0.376243	-4.28738	0.376243	-3.55466	-0.085147	16.0695	0.376048	-7.80175	0.376048	-10.8741		-0.085065	0	0.376243	0	0.376243	0	-0.085147	0	0.376048	0	0.376048	0		-0.085065	0	0.376243	0	0.376243	0	-0.085147	0	0.376048	0	0.376048	0
-0.084932	9.94625	0.376909	-4.28469	0.376909	-3.56284	-0.085013	16.0478	0.376714	-7.79858	0.376714	-10.8752		-0.084932	0	0.376909	0	0.376909	0	-0.085013	0	0.376714	0	0.376714	0		-0.084932	0	0.376909	0	0.376909	0	-0.085013	0	0.376714	0	0.376714	0
-0.084798	10.1366	0.377575	-4.27993	0.377575	-3.55965	-0.08488	16.0261	0.37738	-7.80201	0.37738	-10.8824		-0.084798	0	0.377575	0	0.377575	0	-0.08488	0	0.37738	0	0.37738	0		-0.084798	0	0.377575	0	0.377575	0	-0.08488	0	0.37738	0	0.37738	0
-0.084665	10.3239	0.378241	-4.27382	0.378241	-3.55145	-0.084747	16.0028	0.378045	-7.80954	0.378045	-10.8915		-0.084665	0	0.378241	0	0.378241	0	-0.084747	0	0.378045	0	0.378045	0		-0.084665	0	0.378241	0	0.378241	0	-0.084747	0	0.378045	0	0.378045	0
-0.084532	10.5159	0.378906	-4.27742	0.378906	-3.54675	-0.084614	15.9794	0.378711	-7.81687	0.378711	-10.903		-0.084532	0	0.378906	0	0.378906	0	-0.084614	0	0.378711	0	0.378711	0		-0.084532	0	0.378906	0	0.378906	0	-0.084614	0	0.378711	0	0.378711	0
-0.084399	10.7035	0.379572	-4.28273	0.379572	-3.55133	-0.084481	15.9572	0.379377	-7.82429	0.379377	-10.9202		-0.084399	0	0.379572	0	0.379572	0	-0.084481	0	0.379377	0	0.379377	0		-0.084399	0	0.379572	0	0.379572	0	-0.084481	0	0.379377	0	0.379377	0
-0.084266	10.89	0.380238	-4.2856	0.380238	-3.55608	-0.084348	15.9339	0.380042	-7.8359	0.380042	-10.9311		-0.084266	0	0.380238	0	0.380238	0	-0.084348	0	0.380042	0	0.380042	0		-0.084266	0	0.380238	0	0.380238	0	-0.084348	0	0.380042	0	0.380042	0
-0.084133	11.081	0.380904	-4.29309	0.380904	-3.55956	-0.084215	15.9114	0.380708	-7.85131	0.380708	-10.9422		-0.084133	0	0.380904	0	0.380904	0	-0.084215	0	0.380708	0	0.380708	0		-0.084133	0	0.380904	0	0.380904	0	-0.084215	0	0.380708	0	0.380708	0
-0.084	11.2443	0.38157	-4.29834	0.38157	-3.56331	-0.084081	15.8934	0.381374	-7.86728	0.381374	-10.9613		-0.084	0	0.38157	0	0.38157	0	-0.084081	0	0.381374	0	0.381374	0		-0.084	0	0.38157	0	0.38157	0	-0.084081	0	0.381374	0	0.381374	0
-0.083866	11.3713	0.382236	-4.30154	0.382236	-3.56837	-0.083948	15.8788	0.382039	-7.88204	0.382039	-10.9882		-0.083866	0	0.382236	0	0.382236	0	-0.083948	0	0.382039	0	0.382039	0		-0.083866	0	0.382236	0	0.382236	0	-0.083948	0	0.382039	0	0.382039	0
-0.083733	11.496	0.382901	-4.31334	0.382901	-3.57388	-0.083815	15.8651	0.382705	-7.90055	0.382705	-11.0145		-0.083733	0	0.382901	0	0.382901	0	-0.083815	0	0.382705	0	0.382705	0		-0.083733	0	0.382901	0	0.382901	0	-0.083815	0	0.382705	0	0.382705	0
-0.0836	11.6237	0.383567	-4.32653	0.383567	-3.58032	-0.083682	15.8511	0.383371	-7.91761	0.383371	-11.0377		-0.0836	0	0.383567	0	0.383567	0	-0.083682	0	0.383371	0	0.383371	0		-0.0836	0	0.383567	0	0.383567	0	-0.083682	0	0.383371	0	0.383371	0
-0.083467	11.7513	0.384233	-4.34174	0.384233	-3.59041	-0.083549	15.8367	0.384036	-7.93126	0.384036	-11.0646		-0.083467	0	0.384233	0	0.384233	0	-0.083549	0	0.384036	0	0.384036	0		-0.083467	0	0.384233	0	0.384233	0	-0.083549	0	0.384036	0	0.384036	0
-0.083334	11.8786	0.384899	-4.35778	0.384899	-3.60359	-0.083416	15.8223	0.384702	-7.93788	0.384702	-11.0893		-0.083334	0	0.384899	0	0.384899	0	-0.083416	0	0.384702	0	0.384702	0		-0.083334	0	0.384899	0	0.384899	0	-0.083416	0	0.384702	0	0.384702	0
-0.083201	12.0057	0.385565	-4.37022	0.385565	-3.61964	-0.083283	15.8089	0.385368	-7.94466	0.385368	-11.1098		-0.083201	0	0.385565	0	0.385565	0	-0.083283	0	0.385368	0	0.385368	0		-0.083201	0	0.385565	0	0.385565	0	-0.083283	0	0.385368	0	0.385368	0
-0.083068	12.1075	0.386231	-4.38176	0.386231	-3.62887	-0.083149	15.7977	0.386034	-7.95172	0.386034	-11.1282		-0.083068	0	0.386231	0	0.386231	0	-0.083149	0	0.386034	0	0.386034	0		-0.083068	0	0.386231	0	0.386231	0	-0.083149	0	0.386034	0	0.386034	0
-0.082934	12.1744	0.386896	-4.39132	0.386896	-3.63711	-0.083016	15.7865	0.386699	-7.95193	0.386699	-11.1476		-0.082934	0	0.386896	0	0.386896	0	-0.083016	0	0.386699	0	0.386699	0		-0.082934	0	0.386896	0	0.386896	0	-0.083016	0	0.386699	0	0.386699	0
-0.082801	12.234	0.387562	-4.39865	0.387562	-3.64412	-0.082883	15.7741	0.387365	-7.95283	0.387365	-11.1642		-0.082801	0	0.387562	0	0.387562	0	-0.082883	0	0.387365	0	0.387365	0		-0.082801	0	0.387562	0	0.387562	0	-0.082883	0	0.387365	0	0.387365	0
-0.082668	12.2935	0.388228	-4.40693	0.388228	-3.65177	-0.08275	15.7621	0.388031	-7.95732	0.388031	-11.1669		-0.082668	0	0.388228	0	0.388228	0	-0.08275	0	0.388031	0	0.388031	0		-0.082668	0	0.388228	0	0.388228	0	-0.08275	0	0.388031	0	0.388031	0
-0.082535	12.3529	0.388894	-4.41877	0.388894	-3.65518	-0.082617	15.7498	0.388696	-7.96551	0.388696	-11.1736		-0.082535	0	0.388894	0	0.388894	0	-0.082617	0	0.388696	0	0.388696	0		-0.082535	0	0.388894	0	0.388894	0	-0.082617	0	0.388696	0	0.388696	0
-0.082402	12.4137	0.38956	-4.42763	0.38956	-3.65729	-0.082484	15.7368	0.389362	-7.97563	0.389362	-11.1858		-0.082402	0	0.38956	0	0.38956	0	-0.082484	0	0.389362	0	0.389362	0		-0.082402	0	0.38956	0	0.38956	0	-0.082484	0	0.389362	0	0.389362	0
-0.082269	12.4745	0.390225	-4.43403	0.390225	-3.65995	-0.082351	15.7241	0.390028	-7.9884	0.390028	-11.1903		-0.082269	0	0.390225	0	0.390225	0	-0.082351	0	0.390028	0	0.390028	0		-0.082269	0	0.390225	0	0.390225	0	-0.082351	0	0.390028	0	0.390028	0
-0.082136	12.5246	0.390891	-4.43811	0.390891	-3.66363	-0.082217	15.7123	0.390693	-8.00305	0.390693	-11.1892		-0.082136	0	0.390891	0	0.390891	0	-0.082217	0	0.390693	0	0.390693	0		-0.082136	0	0.390891	0	0.390891	0	-0.082217	0	0.390693	0	0.390693	0
-0.082003	12.5517	0.391557	-4.43758	0.391557	-3.65997	-0.082084	15.6961	0.391359	-8.01628	0.391359	-11.1905		-0.082003	0	0.391557	0	0.391557	0	-0.082084	0	0.391359	0	0.391359	0		-0.082003	0	0.391557	0	0.391557	0	-0.082084	0	0.391359	0	0.391359	0
-0.081869	12.565	0.392223	-4.43468	0.392223	-3.64917	-0.081951	15.6759	0.392025	-8.02605	0.392025	-11.1977		-0.081869	0	0.392223	0	0.392223	0	-0.081951	0	0.392025	0	0.392025	0		-0.081869	0	0.392223	0	0.392223	0	-0.081951	0	0.392025	0	0.392025	0
-0.081736	12.5782	0.392889	-4.43039	0.392889	-3.64332	-0.081818	15.6552	0.392691	-8.03378	0.392691	-11.2055		-0.081736	0	0.392889	0	0.392889	0	-0.081818	0	0.392691	0	0.392691	0		-0.081736	0	0.392889	0	0.392889	0	-0.081818	0	0.392691	0	0.392691	0
-0.081603	12.5911	0.393555	-4.42904	0.393555	-3.63899	-0.081685	15.6339	0.393356	-8.0459	0.393356	-11.2161		-0.081603	0	0.393555	0	0.393555	0	-0.081685	0	0.393356	0	0.393356	0		-0.081603	0	0.393555	0	0.393555	0	-0.081685	0	0.393356	0	0.393356	0
-0.08147	12.604	0.394221	-4.42636	0.394221	-3.63447	-0.081552	15.6132	0.394022	-8.05716	0.394022	-11.2305		-0.08147	0	0.394221	0	0.394221	0	-0.081552	0	0.394022	0	0.394022	0		-0.08147	0	0.394221	0	0.394221	0	-0.081552	0	0.394022	0	0.394022	0
-0.081337	12.6172	0.394886	-4.42078	0.394886	-3.62449	-0.081419	15.5924	0.394688	-8.06492	0.394688	-11.2498		-0.081337	0	0.394886	0	0.394886	0	-0.081419	0	0.394688	0	0.394688	0		-0.081337	0	0.394886	0	0.394886	0	-0.081419	0	0.394688	0	0.394688	0
-0.081204	12.624	0.395552	-4.40734	0.395552	-3.61431	-0.081285	15.5724	0.395353	-8.06794	0.395353	-11.2588		-0.081204	0	0.395552	0	0.395552	0	-0.081285	0	0.395353	0	0.395353	0		-0.081204	0	0.395552	0	0.395552	0	-0.081285	0	0.395353	0	0.395353	0
-0.081071	12.604	0.396218	-4.39608	0.396218	-3.60178	-0.081152	15.5531	0.396019	-8.06677	0.396019	-11.262		-0.081071	0	0.396218	0	0.396218	0	-0.081152	0	0.396019	0	0.396019	0		-0.081071	0	0.396218	0	0.396218	0	-0.081152	0	0.396019	0	0.396019	0
-0.080937	12.5605	0.396884	-4.38708	0.396884	-3.59025	-0.081019	15.5338	0.396685	-8.06552	0.396685	-11.276		-0.080937	0	0.396884	0	0.396884	0	-0.081019	0	0.396685	0	0.396685	0		-0.080937	0	0.396884	0	0.396884	0	-0.081019	0	0.396685	0	0.396685	0
-0.080804	12.5146	0.39755	-4.3801	0.39755	-3.58271	-0.080886	15.5143	0.39735	-8.06184	0.39735	-11.2904		-0.080804	0	0.39755	0	0.39755	0	-0.080886	0	0.39735	0	0.39735	0		-0.080804	0	0.39755	0	0.39755	0	-0.080886	0	0.39735	0	0.39735	0
-0.080671	12.4685	0.398215	-4.37352	0.398215	-3.58065	-0.080753	15.495	0.398016	-8.06094	0.398016	-11.3021		-0.080671	0	0.398215	0	0.398215	0	-0.080753	0	0.398016	0	0.398016	0		-0.080671	0	0.398215	0	0.398215	0	-0.080753	0	0.398016	0	0.398016	0
-0.080538	12.4227	0.398881	-4.36747	0.398881	-3.58397	-0.08062	15.4755	0.398682	-8.06251	0.398682	-11.3065		-0.080538	0	0.398881	0	0.398881	0	-0.08062	0	0.398682	0	0.398682	0		-0.080538	0	0.398881	0	0.398881	0	-0.08062	0	0.398682	0	0.398682	0
-0.080405	12.3767	0.399547	-4.36436	0.399547	-3.58092	-0.080487	15.4561	0.399348	-8.06787	0.399348	-11.3051		-0.080405	0	0.399547	0	0.399547	0	-0.080487	0	0.399348	0	0.399348	0		-0.080405	0	0.399547	0	0.399547	0	-0.080487	0	0.399348	0	0.399348	0
-0.080272	12.3278	0.400213	-4.36456	0.400213	-3.57773	-0.080354	15.4371	0.400013	-8.07006	0.400013	-11.3012		-0.080272	0	0.400213	0	0.400213	0	-0.080354	0	0.400013	0	0.400013	0		-0.080272	0	0.400213	0	0.400213	0	-0.080354	0	0.400013	0	0.400013	0
-0.080139	12.2613	0.400879	-4.36638	0.400879	-3.58054	-0.08022	15.4182	0.400679	-8.07066	0.400679	-11.3029		-0.080139	0	0.400879	0	0.400879	0	-0.08022	0	0.400679	0	0.400679	0		-0.080139	0	0.400879	0	0.400879	0	-0.08022	0	0.400679	0	0.400679	0
-0.080005	12.1751	0.401545	-4.3702	0.401545	-3.58013	-0.080087	15.398	0.401345	-8.07244	0.401345	-11.311		-0.080005	0	0.401545	0	0.401545	0	-0.080087	0	0.401345	0	0.401345	0		-0.080005	0	0.401545	0	0.401545	0	-0.080087	0	0.401345	0	0.401345	0
-0.079872	12.0822	0.40221	-4.37842	0.40221	-3.58241	-0.079954	15.3771	0.40201	-8.07963	0.40201	-11.3211		-0.079872	0	0.40221	0	0.40221	0	-0.079954	0	0.40201	0	0.40201	0		-0.079872	0	0.40221	0	0.40221	0	-0.079954	0	0.40201	0	0.40201	0
-0.079739	11.9897	0.402876	-4.38456	0.402876	-3.58912	-0.079821	15.3566	0.402676	-8.08679	0.402676	-11.3297		-0.079739	0	0.402876	0	0.402876	0	-0.079821	0	0.402676	0	0.402676	0		-0.079739	0	0.402876	0	0.402876	0	-0.079821	0	0.402676	0	0.402676	0
-0.079606	11.8968	0.403542	-4.38772	0.403542	-3.59497	-0.079688	15.3355	0.403342	-8.09004	0.403342	-11.3405		-0.079606	0	0.403542	0	0.403542	0	-0.079688	0	0.403342	0	0.403342	0		-0.079606	0	0.403542	0	0.403542	0	-0.079688	0	0.403342	0	0.403342	0
-0.079473	11.8044	0.404208	-4.39278	0.404208	-3.59804	-0.079555	15.3145	0.404007	-8.10099	0.404007	-11.3551		-0.079473	0	0.404208	0	0.404208	0	-0.079555	0	0.404007	0	0.404007	0		-0.079473	0	0.404208	0	0.404208	0	-0.079555	0	0.404007	0	0.404007	0
-0.07934	11.7117	0.404874	-4.39845	0.404874	-3.59705	-0.079422	15.2939	0.404673	-8.11344	0.404673	-11.3736		-0.07934	0	0.404874	0	0.404874	0	-0.079422	0	0.404673	0	0.404673	0		-0.07934	0	0.404874	0	0.404874	0	-0.079422	0	0.404673	0	0.404673	0
-0.079207	11.6145	0.40554	-4.40346	0.40554	-3.59245	-0.079288	15.2723	0.405339	-8.12253	0.405339	-11.3891		-0.079207	0	0.40554	0	0.40554	0	-0.079288	0	0.405339	0	0.405339	0		-0.079207	0	0.40554	0	0.40554	0	-0.079288	0	0.405339	0	0.405339	0
-0.079073	11.5092	0.406205	-4.40725	0.406205	-3.59483	-0.079155	15.246	0.406004	-8.13106	0.406004	-11.4052		-0.079073	0	0.406205	0	0.406205	0	-0.079155	0	0.406004	0	0.406004	0		-0.079073	0	0.406205	0	0.406205	0	-0.079155	0	0.406004	0	0.406004	0
-0.07894	11.3956	0.406871	-4.41222	0.406871	-3.59844	-0.079022	15.2174	0.40667	-8.13983	0.40667	-11.4222		-0.07894	0	0.406871	0	0.406871	0	-0.079022	0	0.40667	0	0.40667	0		-0.07894	0	0.406871	0	0.406871	0	-0.079022	0	0.40667	0	0.40667	0
-0.078807	11.2788	0.407537	-4.41794	0.407537	-3.59881	-0.078889	15.1894	0.407336	-8.14805	0.407336	-11.4356		-0.078807	0	0.407537	0	0.407537	0	-0.078889	0	0.407336	0	0.407336	0		-0.078807	0	0.407537	0	0.407537	0	-0.078889	0	0.407336	0	0.407336	0
-0.078674	11.1654	0.408203	-4.42288	0.408203	-3.60277	-0.078756	15.1614	0.408002	-8.15715	0.408002	-11.444		-0.078674	0	0.408203	0	0.408203	0	-0.078756	0	0.408002	0	0.408002	0		-0.078674	0	0.408203	0	0.408203	0	-0.078756	0	0.408002	0	0.408002	0
-0.078541	11.0512	0.408869	-4.426	0.408869	-3.60942	-0.078623	15.1333	0.408667	-8.16844	0.408667	-11.4495		-0.078541	0	0.408869	0	0.408869	0	-0.078623	0	0.408667	0	0.408667	0		-0.078541	0	0.408869	0	0.408869	0	-0.078623	0	0.408667	0	0.408667	0
-0.078408	10.9345	0.409535	-4.43187	0.409535	-3.61717	-0.07849	15.1043	0.409333	-8.18284	0.409333	-11.4625		-0.078408	0	0.409535	0	0.409535	0	-0.07849	0	0.409333	0	0.409333	0		-0.078408	0	0.409535	0	0.409535	0	-0.07849	0	0.409333	0	0.409333	0
-0.078275	10.8277	0.4102	-4.44069	0.4102	-3.62212	-0.078356	15.0766	0.409999	-8.2033	0.409999	-11.4702		-0.078275	0	0.4102	0	0.4102	0	-0.078356	0	0.409999	0	0.409999	0		-0.078275	0	0.4102	0	0.4102	0	-0.078356	0	0.409999	0	0.409999	0
-0.078141	10.7194	0.410866	-4.44711	0.410866	-3.63038	-0.078223	15.0497	0.410664	-8.21365	0.410664	-11.4732		-0.078141	0	0.410866	0	0.410866	0	-0.078223	0	0.410664	0	0.410664	0		-0.078141	0	0.410866	0	0.410866	0	-0.078223	0	0.410664	0	0.410664	0
-0.078008	10.6021	0.411532	-4.45498	0.411532	-3.6431	-0.07809	15.0209	0.41133	-8.22019	0.41133	-11.4724		-0.078008	0	0.411532	0	0.411532	0	-0.07809	0	0.41133	0	0.41133	0		-0.078008	0	0.411532	0	0.411532	0	-0.07809	0	0.41133	0	0.41133	0
-0.077875	10.4861	0.412198	-4.46471	0.412198	-3.65614	-0.077957	14.9927	0.411996	-8.22721	0.411996	-11.4826		-0.077875	0	0.412198	0	0.412198	0	-0.077957	0	0.411996	0	0.411996	0		-0.077875	0	0.412198	0	0.412198	0	-0.077957	0	0.411996	0	0.411996	0
-0.077742	10.3692	0.412864	-4.47422	0.412864	-3.66642	-0.077824	14.9647	0.412661	-8.23423	0.412661	-11.4989		-0.077742	0	0.412864	0	0.412864	0	-0.077824	0	0.412661	0	0.412661	0		-0.077742	0	0.412864	0	0.412864	0	-0.077824	0	0.412661	0	0.412661	0
-0.077609	10.2498	0.413529	-4.47953	0.413529	-3.67	-0.077691	14.9361	0.413327	-8.24399	0.413327	-11.5214		-0.077609	0	0.413529	0	0.413529	0	-0.077691	0	0.413327	0	0.413327	0		-0.077609	0	0.413529	0	0.413529	0	-0.077691	0	0.413327	0	0.413327	0
-0.077476	10.134	0.414195	-4.48444	0.414195	-3.66657	-0.077558	14.9074	0.413993	-8.25791	0.413993	-11.5348		-0.077476	0	0.414195	0	0.414195	0	-0.077558	0	0.413993	0	0.413993	0		-0.077476	0	0.414195	0	0.414195	0	-0.077558	0	0.413993	0	0.413993	0
-0.077343	10.0216	0.414861	-4.49313	0.414861	-3.67291	-0.077424	14.8767	0.414659	-8.27231	0.414659	-11.5484		-0.077343	0	0.414861	0	0.414861	0	-0.077424	0	0.414659	0	0.414659	0		-0.077343	0	0.414861	0	0.414861	0	-0.077424	0	0.414659	0	0.414659	0
-0.077209	9.90991	0.415527	-4.49918	0.415527	-3.67935	-0.077291	14.8445	0.415324	-8.28035	0.415324	-11.5627		-0.077209	0	0.415527	0	0.415527	0	-0.077291	0	0.415324	0	0.415324	0		-0.077209	0	0.415527	0	0.415527	0	-0.077291	0	0.415324	0	0.415324	0
-0.077076	9.78856	0.416193	-4.50003	0.416193	-3.67825	-0.077158	14.8104	0.41599	-8.28173	0.41599	-11.5795		-0.077076	0	0.416193	0	0.416193	0	-0.077158	0	0.41599	0	0.41599	0		-0.077076	0	0.416193	0	0.416193	0	-0.077158	0	0.41599	0	0.41599	0
-0.076943	9.66504	0.416859	-4.4952	0.416859	-3.67499	-0.077025	14.7738	0.416656	-8.28463	0.416656	-11.5971		-0.076943	0	0.416859	0	0.416859	0	-0.077025	0	0.416656	0	0.416656	0		-0.076943	0	0.416859	0	0.416859	0	-0.077025	0	0.416656	0	0.416656	0
-0.07681	9.5402	0.417524	-4.49115	0.417524	-3.66902	-0.076892	14.7388	0.417321	-8.2922	0.417321	-11.6143		-0.07681	0	0.417524	0	0.417524	0	-0.076892	0	0.417321	0	0.417321	0		-0.07681	0	0.417524	0	0.417524	0	-0.076892	0	0.417321	0	0.417321	0
-0.076677	9.41291	0.41819	-4.48815	0.41819	-3.6619	-0.076759	14.7049	0.417987	-8.30318	0.417987	-11.6239		-0.076677	0	0.41819	0	0.41819	0	-0.076759	0	0.417987	0	0.417987	0		-0.076677	0	0.41819	0	0.41819	0	-0.076759	0	0.417987	0	0.417987	0
-0.076544	9.28564	0.418856	-4.48558	0.418856	-3.65422	-0.076626	14.6699	0.418653	-8.31454	0.418653	-11.6343		-0.076544	0	0.418856	0	0.418856	0	-0.076626	0	0.418653	0	0.418653	0		-0.076544	0	0.418856	0	0.418856	0	-0.076626	0	0.418653	0	0.418653	0
-0.076411	9.16763	0.419522	-4.48216	0.419522	-3.64856	-0.076492	14.6354	0.419318	-8.32376	0.419318	-11.6418		-0.076411	0	0.419522	0	0.419522	0	-0.076492	0	0.419318	0	0.419318	0		-0.076411	0	0.419522	0	0.419522	0	-0.076492	0	0.419318	0	0.419318	0
-0.076277	9.05673	0.420188	-4.47745	0.420188	-3.64548	-0.076359	14.6025	0.419984	-8.33111	0.419984	-11.6397		-0.076277	0	0.420188	0	0.420188	0	-0.076359	0	0.419984	0	0.419984	0		-0.076277	0	0.420188	0	0.420188	0	-0.076359	0	0.419984	0	0.419984	0
-0.076144	8.93155	0.420854	-4.46954	0.420854	-3.64093	-0.076226	14.5685	0.42065	-8.33462	0.42065	-11.6373		-0.076144	0	0.420854	0	0.420854	0	-0.076226	0	0.42065	0	0.42065	0		-0.076144	0	0.420854	0	0.420854	0	-0.076226	0	0.42065	0	0.42065	0
-0.076011	8.8058	0.421519	-4.45871	0.421519	-3.62906	-0.076093	14.5333	0.421316	-8.33623	0.421316	-11.6396		-0.076011	0	0.421519	0	0.421519	0	-0.076093	0	0.421316	0	0.421316	0		-0.076011	0	0.421519	0	0.421519	0	-0.076093	0	0.421316	0	0.421316	0
-0.075878	8.67888	0.422185	-4.45217	0.422185	-3.61703	-0.07596	14.4992	0.421981	-8.33929	0.421981	-11.6464		-0.075878	0	0.422185	0	0.422185	0	-0.07596	0	0.421981	0	0.421981	0		-0.075878	0	0.422185	0	0.422185	0	-0.07596	0	0.421981	0	0.421981	0
-0.075745	8.55013	0.422851	-4.44861	0.422851	-3.61148	-0.075827	14.4644	0.422647	-8.34391	0.422647	-11.6526		-0.075745	0	0.422851	0	0.422851	0	-0.075827	0	0.422647	0	0.422647	0		-0.075745	0	0.422851	0	0.422851	0	-0.075827	0	0.422647	0	0.422647	0
-0.075612	8.42137	0.423517	-4.44496	0.423517	-3.60969	-0.075694	14.4302	0.423313	-8.34515	0.423313	-11.6589		-0.075612	0	0.423517	0	0.423517	0	-0.075694	0	0.423313	0	0.423313	0		-0.075612	0	0.423517	0	0.423517	0	-0.075694	0	0.423313	0	0.423313	0
-0.075479	8.29862	0.424183	-4.43907	0.424183	-3.6054	-0.075561	14.3973	0.423978	-8.34417	0.423978	-11.6682		-0.075479	0	0.424183	0	0.424183	0	-0.075561	0	0.423978	0	0.423978	0		-0.075479	0	0.424183	0	0.424183	0	-0.075561	0	0.423978	0	0.423978	0
-0.075346	8.18635	0.424849	-4.43367	0.424849	-3.59744	-0.075427	14.3683	0.424644	-8.3439	0.424644	-11.6851		-0.075346	0	0.424849	0	0.424849	0	-0.075427	0	0.424644	0	0.424644	0		-0.075346	0	0.424849	0	0.424849	0	-0.075427	0	0.424644	0	0.424644	0
-0.075212	8.0741	0.425514	-4.43171	0.425514	-3.59178	-0.075294	14.3405	0.42531	-8.34521	0.42531	-11.7022		-0.075212	0	0.425514	0	0.425514	0	-0.075294	0	0.42531	0	0.42531	0		-0.075212	0	0.425514	0	0.425514	0	-0.075294	0	0.42531	0	0.42531	0
-0.075079	7.9527	0.42618	-4.43424	0.42618	-3.58869	-0.075161	14.3113	0.425975	-8.34875	0.425975	-11.7171		-0.075079	0	0.42618	0	0.42618	0	-0.075161	0	0.425975	0	0.425975	0		-0.075079	0	0.42618	0	0.42618	0	-0.075161	0	0.425975	0	0.425975	0
-0.074946	7.83313	0.426846	-4.44042	0.426846	-3.58926	-0.075028	14.2815	0.426641	-8.35475	0.426641	-11.7391		-0.074946	0	0.426846	0	0.426846	0	-0.075028	0	0.426641	0	0.426641	0		-0.074946	0	0.426846	0	0.426846	0	-0.075028	0	0.426641	0	0.426641	0
-0.074813	7.7106	0.427512	-4.44504	0.427512	-3.59107	-0.074895	14.2536	0.427307	-8.36196	0.427307	-11.7653		-0.074813	0	0.427512	0	0.427512	0	-0.074895	0	0.427307	0	0.427307	0		-0.074813	0	0.427512	0	0.427512	0	-0.074895	0	0.427307	0	0.427307	0
-0.07468	7.58645	0.428178	-4.44221	0.428178	-3.59211	-0.074762	14.2255	0.427972	-8.36839	0.427972	-11.7889		-0.07468	0	0.428178	0	0.428178	0	-0.074762	0	0.427972	0	0.427972	0		-0.07468	0	0.428178	0	0.428178	0	-0.074762	0	0.427972	0	0.427972	0
-0.074547	7.46226	0.428844	-4.44067	0.428844	-3.5943	-0.074629	14.1969	0.428638	-8.37494	0.428638	-11.806		-0.074547	0	0.428844	0	0.428844	0	-0.074629	0	0.428638	0	0.428638	0		-0.074547	0	0.428844	0	0.428844	0	-0.074629	0	0.428638	0	0.428638	0
-0.074414	7.3521	0.429509	-4.44522	0.429509	-3.59395	-0.074495	14.1682	0.429304	-8.38354	0.429304	-11.8152		-0.074414	0	0.429509	0	0.429509	0	-0.074495	0	0.429304	0	0.429304	0		-0.074414	0	0.429509	0	0.429509	0	-0.074495	0	0.429304	0	0.429304	0
-0.07428	7.24585	0.430175	-4.45247	0.430175	-3.59443	-0.074362	14.1423	0.42997	-8.39252	0.42997	-11.8197		-0.07428	0	0.430175	0	0.430175	0	-0.074362	0	0.42997	0	0.42997	0		-0.07428	0	0.430175	0	0.430175	0	-0.074362	0	0.42997	0	0.42997	0
-0.074147	7.12983	0.430841	-4.4596	0.430841	-3.59591	-0.074229	14.1165	0.430635	-8.40079	0.430635	-11.8215		-0.074147	0	0.430841	0	0.430841	0	-0.074229	0	0.430635	0	0.430635	0		-0.074147	0	0.430841	0	0.430841	0	-0.074229	0	0.430635	0	0.430635	0
-0.074014	7.01424	0.431507	-4.46556	0.431507	-3.59737	-0.074096	14.0911	0.431301	-8.40848	0.431301	-11.8247		-0.074014	0	0.431507	0	0.431507	0	-0.074096	0	0.431301	0	0.431301	0		-0.074014	0	0.431507	0	0.431507	0	-0.074096	0	0.431301	0	0.431301	0
-0.073881	6.89517	0.432173	-4.46838	0.432173	-3.59951	-0.073963	14.0653	0.431967	-8.41805	0.431967	-11.826		-0.073881	0	0.432173	0	0.432173	0	-0.073963	0	0.431967	0	0.431967	0		-0.073881	0	0.432173	0	0.432173	0	-0.073963	0	0.431967	0	0.431967	0
-0.073748	6.77465	0.432839	-4.47028	0.432839	-3.601	-0.07383	14.039	0.432632	-8.4253	0.432632	-11.8219		-0.073748	0	0.432839	0	0.432839	0	-0.07383	0	0.432632	0	0.432632	0		-0.073748	0	0.432839	0	0.432839	0	-0.07383	0	0.432632	0	0.432632	0
-0.073615	6.65864	0.433504	-4.47362	0.433504	-3.60127	-0.073697	14.0134	0.433298	-8.42785	0.433298	-11.8151		-0.073615	0	0.433504	0	0.433504	0	-0.073697	0	0.433298	0	0.433298	0		-0.073615	0	0.433504	0	0.433504	0	-0.073697	0	0.433298	0	0.433298	0
-0.073482	6.54211	0.43417	-4.47457	0.43417	-3.60498	-0.073563	13.9891	0.433964	-8.42679	0.433964	-11.809		-0.073482	0	0.43417	0	0.43417	0	-0.073563	0	0.433964	0	0.433964	0		-0.073482	0	0.43417	0	0.43417	0	-0.073563	0	0.433964	0	0.433964	0
-0.073348	6.43634	0.434836	-4.4842	0.434836	-3.60711	-0.07343	13.9659	0.434629	-8.42531	0.434629	-11.8044		-0.073348	0	0.434836	0	0.434836	0	-0.07343	0	0.434629	0	0.434629	0		-0.073348	0	0.434836	0	0.434836	0	-0.07343	0	0.434629	0	0.434629	0
-0.073215	6.32991	0.435502	-4.49121	0.435502	-3.60743	-0.073297	13.9414	0.435295	-8.42468	0.435295	-11.7997		-0.073215	0	0.435502	0	0.435502	0	-0.073297	0	0.435295	0	0.435295	0		-0.073215	0	0.435502	0	0.435502	0	-0.073297	0	0.435295	0	0.435295	0
-0.073082	6.21642	0.436168	-4.49579	0.436168	-3.61111	-0.073164	13.9186	0.435961	-8.42491	0.435961	-11.7945		-0.073082	0	0.436168	0	0.436168	0	-0.073164	0	0.435961	0	0.435961	0		-0.073082	0	0.436168	0	0.436168	0	-0.073164	0	0.435961	0	0.435961	0
-0.072949	6.10552	0.436833	-4.49827	0.436833	-3.61414	-0.073031	13.8958	0.436627	-8.42767	0.436627	-11.793		-0.072949	0	0.436833	0	0.436833	0	-0.073031	0	0.436627	0	0.436627	0		-0.072949	0	0.436833	0	0.436833	0	-0.073031	0	0.436627	0	0.436627	0
-0.072816	5.99142	0.437499	-4.50032	0.437499	-3.61043	-0.072898	13.8719	0.437292	-8.42988	0.437292	-11.7991		-0.072816	0	0.437499	0	0.437499	0	-0.072898	0	0.437292	0	0.437292	0		-0.072816	0	0.437499	0	0.437499	0	-0.072898	0	0.437292	0	0.437292	0
-0.072683	5.87597	0.438165	-4.50601	0.438165	-3.61147	-0.072765	13.8484	0.437958	-8.4285	0.437958	-11.7966		-0.072683	0	0.438165	0	0.438165	0	-0.072765	0	0.437958	0	0.437958	0		-0.072683	0	0.438165	0	0.438165	0	-0.072765	0	0.437958	0	0.437958	0
-0.07255	5.76497	0.438831	-4.51123	0.438831	-3.61291	-0.072631	13.8262	0.438624	-8.42361	0.438624	-11.7928		-0.07255	0	0.438831	0	0.438831	0	-0.072631	0	0.438624	0	0.438624	0		-0.07255	0	0.438831	0	0.438831	0	-0.072631	0	0.438624	0	0.438624	0
-0.072416	5.66326	0.439497	-4.51289	0.439497	-3.61441	-0.072498	13.8048	0.439289	-8.41932	0.439289	-11.7963		-0.072416	0	0.439497	0	0.439497	0	-0.072498	0	0.439289	0	0.439289	0		-0.072416	0	0.439497	0	0.439497	0	-0.072498	0	0.439289	0	0.439289	0
-0.072283	5.56599	0.440163	-4.51036	0.440163	-3.61029	-0.072365	13.7816	0.439955	-8.41825	0.439955	-11.7978		-0.072283	0	0.440163	0	0.440163	0	-0.072365	0	0.439955	0	0.439955	0		-0.072283	0	0.440163	0	0.440163	0	-0.072365	0	0.439955	0	0.439955	0
-0.07215	5.46084	0.440828	-4.50738	0.440828	-3.60673	-0.072232	13.7569	0.440621	-8.42558	0.440621	-11.8011		-0.07215	0	0.440828	0	0.440828	0	-0.072232	0	0.440621	0	0.440621	0		-0.07215	0	0.440828	0	0.440828	0	-0.072232	0	0.440621	0	0.440621	0
-0.072017	5.35773	0.441494	-4.5039	0.441494	-3.60335	-0.072099	13.7334	0.441286	-8.43639	0.441286	-11.8107		-0.072017	0	0.441494	0	0.441494	0	-0.072099	0	0.441286	0	0.441286	0		-0.072017	0	0.441494	0	0.441494	0	-0.072099	0	0.441286	0	0.441286	0
-0.071884	5.25132	0.44216	-4.49842	0.44216	-3.59724	-0.071966	13.7103	0.441952	-8.4462	0.441952	-11.8209		-0.071884	0	0.44216	0	0.44216	0	-0.071966	0	0.441952	0	0.441952	0		-0.071884	0	0.44216	0	0.44216	0	-0.071966	0	0.441952	0	0.441952	0
-0.071751	5.14805	0.442826	-4.48506	0.442826	-3.58734	-0.071833	13.6864	0.442618	-8.45073	0.442618	-11.8348		-0.071751	0	0.442826	0	0.442826	0	-0.071833	0	0.442618	0	0.442618	0		-0.071751	0	0.442826	0	0.442826	0	-0.071833	0	0.442618	0	0.442618	0
-0.071618	5.04144	0.443492	-4.47473	0.443492	-3.57587	-0.071699	13.6627	0.443283	-8.45046	0.443283	-11.8492		-0.071618	0	0.443492	0	0.443492	0	-0.071699	0	0.443283	0	0.443283	0		-0.071618	0	0.443492	0	0.443492	0	-0.071699	0	0.443283	0	0.443283	0
-0.071484	4.94769	0.444158	-4.46513	0.444158	-3.56868	-0.071566	13.6411	0.443949	-8.45025	0.443949	-11.8573		-0.071484	0	0.444158	0	0.444158	0	-0.071566	0	0.443949	0	0.443949	0		-0.071484	0	0.444158	0	0.444158	0	-0.071566	0	0.443949	0	0.443949	0
-0.071351	4.85644	0.444823	-4.45546	0.444823	-3.55793	-0.071433	13.6186	0.444615	-8.45207	0.444615	-11.8663		-0.071351	0	0.444823	0	0.444823	0	-0.071433	0	0.444615	0	0.444615	0		-0.071351	0	0.444823	0	0.444823	0	-0.071433	0	0.444615	0	0.444615	0
-0.071218	4.76345	0.445489	-4.44462	0.445489	-3.54485	-0.0713	13.5963	0.445281	-8.45885	0.445281	-11.873		-0.071218	0	0.445489	0	0.445489	0	-0.0713	0	0.445281	0	0.445281	0		-0.071218	0	0.445489	0	0.445489	0	-0.0713	0	0.445281	0	0.445281	0
-0.071085	4.67007	0.446155	-4.43348	0.446155	-3.53375	-0.071167	13.574	0.445946	-8.46814	0.445946	-11.8748		-0.071085	0	0.446155	0	0.446155	0	-0.071167	0	0.445946	0	0.445946	0		-0.071085	0	0.446155	0	0.446155	0	-0.071167	0	0.445946	0	0.445946	0
-0.070952	4.57278	0.446821	-4.4239	0.446821	-3.52679	-0.071034	13.551	0.446612	-8.47799	0.446612	-11.8827		-0.070952	0	0.446821	0	0.446821	0	-0.071034	0	0.446612	0	0.446612	0		-0.070952	0	0.446821	0	0.446821	0	-0.071034	0	0.446612	0	0.446612	0
-0.070819	4.47853	0.447487	-4.41812	0.447487	-3.522	-0.070901	13.5285	0.447278	-8.48192	0.447278	-11.8866		-0.070819	0	0.447487	0	0.447487	0	-0.070901	0	0.447278	0	0.447278	0		-0.070819	0	0.447487	0	0.447487	0	-0.070901	0	0.447278	0	0.447278	0
-0.070686	4.38488	0.448153	-4.41513	0.448153	-3.51908	-0.070767	13.506	0.447943	-8.48094	0.447943	-11.879		-0.070686	0	0.448153	0	0.448153	0	-0.070767	0	0.447943	0	0.447943	0		-0.070686	0	0.448153	0	0.448153	0	-0.070767	0	0.447943	0	0.447943	0
-0.070552	4.29051	0.448818	-4.41568	0.448818	-3.51885	-0.070634	13.4859	0.448609	-8.47705	0.448609	-11.8778		-0.070552	0	0.448818	0	0.448818	0	-0.070634	0	0.448609	0	0.448609	0		-0.070552	0	0.448818	0	0.448818	0	-0.070634	0	0.448609	0	0.448609	0
-0.070419	4.21281	0.449484	-4.42166	0.449484	-3.52092	-0.070501	13.4658	0.449275	-8.48062	0.449275	-11.8784		-0.070419	0	0.449484	0	0.449484	0	-0.070501	0	0.449275	0	0.449275	0		-0.070419	0	0.449484	0	0.449484	0	-0.070501	0	0.449275	0	0.449275	0
-0.070286	4.13428	0.45015	-4.43016	0.45015	-3.52463	-0.070368	13.4461	0.449941	-8.4903	0.449941	-11.8778		-0.070286	0	0.45015	0	0.45015	0	-0.070368	0	0.449941	0	0.449941	0		-0.070286	0	0.45015	0	0.45015	0	-0.070368	0	0.449941	0	0.449941	0
-0.070153	4.05426	0.450816	-4.44088	0.450816	-3.5345	-0.070235	13.4258	0.450606	-8.50379	0.450606	-11.8795		-0.070153	0	0.450816	0	0.450816	0	-0.070235	0	0.450606	0	0.450606	0		-0.070153	0	0.450816	0	0.450816	0	-0.070235	0	0.450606	0	0.450606	0
-0.07002	3.97062	0.451482	-4.44884	0.451482	-3.54218	-0.070102	13.4053	0.451272	-8.51883	0.451272	-11.8869		-0.07002	0	0.451482	0	0.451482	0	-0.070102	0	0.451272	0	0.451272	0		-0.07002	0	0.451482	0	0.451482	0	-0.070102	0	0.451272	0	0.451272	0
-0.069887	3.88976	0.452148	-4.45622	0.452148	-3.54467	-0.069969	13.386	0.451938	-8.52678	0.451938	-11.8974		-0.069887	0	0.452148	0	0.452148	0	-0.069969	0	0.451938	0	0.451938	0		-0.069887	0	0.452148	0	0.452148	0	-0.069969	0	0.451938	0	0.451938	0
-0.069754	3.80929	0.452813	-4.46273	0.452813	-3.54602	-0.069836	13.3657	0.452603	-8.52834	0.452603	-11.9095		-0.069754	0	0.452813	0	0.452813	0	-0.069836	0	0.452603	0	0.452603	0		-0.069754	0	0.452813	0	0.452813	0	-0.069836	0	0.452603	0	0.452603	0
-0.06962	3.72872	0.453479	-4.46857	0.453479	-3.54389	-0.069702	13.3467	0.453269	-8.52477	0.453269	-11.9179		-0.06962	0	0.453479	0	0.453479	0	-0.069702	0	0.453269	0	0.453269	0		-0.06962	0	0.453479	0	0.453479	0	-0.069702	0	0.453269	0	0.453269	0
-0.069487	3.6578	0.454145	-4.46962	0.454145	-3.5392	-0.069569	13.3258	0.453935	-8.5203	0.453935	-11.9271		-0.069487	0	0.454145	0	0.454145	0	-0.069569	0	0.453935	0	0.453935	0		-0.069487	0	0.454145	0	0.454145	0	-0.069569	0	0.453935	0	0.453935	0
-0.069354	3.59384	0.454811	-4.46716	0.454811	-3.53745	-0.069436	13.3044	0.4546	-8.51856	0.4546	-11.943		-0.069354	0	0.454811	0	0.454811	0	-0.069436	0	0.4546	0	0.4546	0		-0.069354	0	0.454811	0	0.454811	0	-0.069436	0	0.4546	0	0.4546	0
-0.069221	3.53003	0.455477	-4.4692	0.455477	-3.53327	-0.069303	13.2836	0.455266	-8.52321	0.455266	-11.9506		-0.069221	0	0.455477	0	0.455477	0	-0.069303	0	0.455266	0	0.455266	0		-0.069221	0	0.455477	0	0.455477	0	-0.069303	0	0.455266	0	0.455266	0
-0.069088	3.46603	0.456143	-4.4677	0.456143	-3.52822	-0.06917	13.2622	0.455932	-8.52325	0.455932	-11.9542		-0.069088	0	0.456143	0	0.456143	0	-0.06917	0	0.455932	0	0.455932	0		-0.069088	0	0.456143	0	0.456143	0	-0.06917	0	0.455932	0	0.455932	0
-0.068955	3.40194	0.456808	-4.46192	0.456808	-3.5214	-0.069037	13.2397	0.456597	-8.51556	0.456597	-11.96		-0.068955	0	0.456808	0	0.456808	0	-0.069037	0	0.456597	0	0.456597	0		-0.068955	0	0.456808	0	0.456808	0	-0.069037	0	0.456597	0	0.456597	0
-0.068822	3.33775	0.457474	-4.44784	0.457474	-3.50851	-0.068904	13.2192	0.457263	-8.50084	0.457263	-11.9588		-0.068822	0	0.457474	0	0.457474	0	-0.068904	0	0.457263	0	0.457263	0		-0.068822	0	0.457474	0	0.457474	0	-0.068904	0	0.457263	0	0.457263	0
-0.068688	3.27347	0.45814	-4.43418	0.45814	-3.49838	-0.06877	13.199	0.457929	-8.49054	0.457929	-11.9557		-0.068688	0	0.45814	0	0.45814	0	-0.06877	0	0.457929	0	0.457929	0		-0.068688	0	0.45814	0	0.45814	0	-0.06877	0	0.457929	0	0.457929	0
-0.068555	3.21307	0.458806	-4.42384	0.458806	-3.49576	-0.068637	13.178	0.458595	-8.48283	0.458595	-11.954		-0.068555	0	0.458806	0	0.458806	0	-0.068637	0	0.458595	0	0.458595	0		-0.068555	0	0.458806	0	0.458806	0	-0.068637	0	0.458595	0	0.458595	0
-0.068422	3.16342	0.459472	-4.41951	0.459472	-3.49359	-0.068504	13.1567	0.45926	-8.47441	0.45926	-11.9509		-0.068422	0	0.459472	0	0.459472	0	-0.068504	0	0.45926	0	0.45926	0		-0.068422	0	0.459472	0	0.459472	0	-0.068504	0	0.45926	0	0.45926	0
-0.068289	3.11591	0.460137	-4.41724	0.460137	-3.4935	-0.068371	13.1352	0.459926	-8.4696	0.459926	-11.9458		-0.068289	0	0.460137	0	0.460137	0	-0.068371	0	0.459926	0	0.459926	0		-0.068289	0	0.460137	0	0.460137	0	-0.068371	0	0.459926	0	0.459926	0
-0.068156	3.06844	0.460803	-4.41504	0.460803	-3.49295	-0.068238	13.1137	0.460592	-8.46696	0.460592	-11.9383		-0.068156	0	0.460803	0	0.460803	0	-0.068238	0	0.460592	0	0.460592	0		-0.068156	0	0.460803	0	0.460803	0	-0.068238	0	0.460592	0	0.460592	0
-0.068023	3.02289	0.461469	-4.40988	0.461469	-3.48288	-0.068105	13.0928	0.461257	-8.46236	0.461257	-11.9199		-0.068023	0	0.461469	0	0.461469	0	-0.068105	0	0.461257	0	0.461257	0		-0.068023	0	0.461469	0	0.461469	0	-0.068105	0	0.461257	0	0.461257	0
-0.06789	2.97548	0.462135	-4.40477	0.462135	-3.47447	-0.067972	13.0712	0.461923	-8.44313	0.461923	-11.9043		-0.06789	0	0.462135	0	0.462135	0	-0.067972	0	0.461923	0	0.461923	0		-0.06789	0	0.462135	0	0.462135	0	-0.067972	0	0.461923	0	0.461923	0
-0.067757	2.92778	0.462801	-4.40064	0.462801	-3.46997	-0.067838	13.0495	0.462589	-8.4251	0.462589	-11.8899		-0.067757	0	0.462801	0	0.462801	0	-0.067838	0	0.462589	0	0.462589	0		-0.067757	0	0.462801	0	0.462801	0	-0.067838	0	0.462589	0	0.462589	0
-0.067623	2.88198	0.463467	-4.39892	0.463467	-3.46965	-0.067705	13.0247	0.463254	-8.41283	0.463254	-11.8744		-0.067623	0	0.463467	0	0.463467	0	-0.067705	0	0.463254	0	0.463254	0		-0.067623	0	0.463467	0	0.463467	0	-0.067705	0	0.463254	0	0.463254	0
-0.06749	2.84515	0.464132	-4.4102	0.464132	-3.47292	-0.067572	12.9973	0.46392	-8.40922	0.46392	-11.8653		-0.06749	0	0.464132	0	0.464132	0	-0.067572	0	0.46392	0	0.46392	0		-0.06749	0	0.464132	0	0.464132	0	-0.067572	0	0.46392	0	0.46392	0
-0.067357	2.80797	0.464798	-4.42155	0.464798	-3.47726	-0.067439	12.9702	0.464586	-8.39732	0.464586	-11.8573		-0.067357	0	0.464798	0	0.464798	0	-0.067439	0	0.464586	0	0.464586	0		-0.067357	0	0.464798	0	0.464798	0	-0.067439	0	0.464586	0	0.464586	0
-0.067224	2.77222	0.465464	-4.43142	0.465464	-3.4786	-0.067306	12.944	0.465252	-8.38328	0.465252	-11.8415		-0.067224	0	0.465464	0	0.465464	0	-0.067306	0	0.465252	0	0.465252	0		-0.067224	0	0.465464	0	0.465464	0	-0.067306	0	0.465252	0	0.465252	0
-0.067091	2.73492	0.46613	-4.43756	0.46613	-3.47901	-0.067173	12.916	0.465917	-8.3735	0.465917	-11.8282		-0.067091	0	0.46613	0	0.46613	0	-0.067173	0	0.465917	0	0.465917	0		-0.067091	0	0.46613	0	0.46613	0	-0.067173	0	0.465917	0	0.465917	0
-0.066958	2.69904	0.466796	-4.44051	0.466796	-3.48151	-0.06704	12.8894	0.466583	-8.36795	0.466583	-11.8212		-0.066958	0	0.466796	0	0.466796	0	-0.06704	0	0.466583	0	0.466583	0		-0.066958	0	0.466796	0	0.466796	0	-0.06704	0	0.466583	0	0.466583	0
-0.066825	2.66317	0.467462	-4.44743	0.467462	-3.49015	-0.066906	12.863	0.467249	-8.36779	0.467249	-11.8272		-0.066825	0	0.467462	0	0.467462	0	-0.066906	0	0.467249	0	0.467249	0		-0.066825	0	0.467462	0	0.467462	0	-0.066906	0	0.467249	0	0.467249	0
-0.066691	2.62567	0.468127	-4.46251	0.468127	-3.50206	-0.066773	12.8377	0.467914	-8.3761	0.467914	-11.8377		-0.066691	0	0.468127	0	0.468127	0	-0.066773	0	0.467914	0	0.467914	0		-0.066691	0	0.468127	0	0.468127	0	-0.066773	0	0.467914	0	0.467914	0
-0.066558	2.59865	0.468793	-4.46976	0.468793	-3.51067	-0.06664	12.8108	0.46858	-8.39319	0.46858	-11.8504		-0.066558	0	0.468793	0	0.468793	0	-0.06664	0	0.46858	0	0.46858	0		-0.066558	0	0.468793	0	0.468793	0	-0.06664	0	0.46858	0	0.46858	0
-0.066425	2.57389	0.469459	-4.47694	0.469459	-3.51396	-0.066507	12.7852	0.469246	-8.40677	0.469246	-11.8684		-0.066425	0	0.469459	0	0.469459	0	-0.066507	0	0.469246	0	0.469246	0		-0.066425	0	0.469459	0	0.469459	0	-0.066507	0	0.469246	0	0.469246	0
-0.066292	2.54726	0.470125	-4.48499	0.470125	-3.51937	-0.066374	12.7588	0.469911	-8.41536	0.469911	-11.8812		-0.066292	0	0.470125	0	0.470125	0	-0.066374	0	0.469911	0	0.469911	0		-0.066292	0	0.470125	0	0.470125	0	-0.066374	0	0.469911	0	0.469911	0
-0.066159	2.52158	0.470791	-4.48546	0.470791	-3.52546	-0.066241	12.733	0.470577	-8.42588	0.470577	-11.8921		-0.066159	0	0.470791	0	0.470791	0	-0.066241	0	0.470577	0	0.470577	0		-0.066159	0	0.470791	0	0.470791	0	-0.066241	0	0.470577	0	0.470577	0
-0.066026	2.49588	0.471457	-4.48679	0.471457	-3.53217	-0.066108	12.707	0.471243	-8.44312	0.471243	-11.9065		-0.066026	0	0.471457	0	0.471457	0	-0.066108	0	0.471243	0	0.471243	0		-0.066026	0	0.471457	0	0.471457	0	-0.066108	0	0.471243	0	0.471243	0
-0.065893	2.47014	0.472122	-4.48905	0.472122	-3.54068	-0.065974	12.6801	0.471908	-8.46348	0.471908	-11.9313		-0.065893	0	0.472122	0	0.472122	0	-0.065974	0	0.471908	0	0.471908	0		-0.065893	0	0.472122	0	0.472122	0	-0.065974	0	0.471908	0	0.471908	0
-0.065759	2.44434	0.472788	-4.48785	0.472788	-3.5425	-0.065841	12.6598	0.472574	-8.48398	0.472574	-11.9553		-0.065759	0	0.472788	0	0.472788	0	-0.065841	0	0.472574	0	0.472574	0		-0.065759	0	0.472788	0	0.472788	0	-0.065841	0	0.472574	0	0.472574	0
-0.065626	2.42194	0.473454	-4.48761	0.473454	-3.53617	-0.065708	12.6432	0.47324	-8.50121	0.47324	-11.9763		-0.065626	0	0.473454	0	0.473454	0	-0.065708	0	0.47324	0	0.47324	0		-0.065626	0	0.473454	0	0.473454	0	-0.065708	0	0.47324	0	0.47324	0
-0.065493	2.40458	0.47412	-4.48514	0.47412	-3.5254	-0.065575	12.6262	0.473906	-8.51411	0.473906	-11.9914		-0.065493	0	0.47412	0	0.47412	0	-0.065575	0	0.473906	0	0.473906	0		-0.065493	0	0.47412	0	0.47412	0	-0.065575	0	0.473906	0	0.473906	0
-0.06536	2.38614	0.474786	-4.47508	0.474786	-3.51493	-0.065442	12.6095	0.474571	-8.52359	0.474571	-12.0079		-0.06536	0	0.474786	0	0.474786	0	-0.065442	0	0.474571	0	0.474571	0		-0.06536	0	0.474786	0	0.474786	0	-0.065442	0	0.474571	0	0.474571	0
-0.065227	2.3676	0.475451	-4.46731	0.475451	-3.50597	-0.065309	12.5928	0.475237	-8.53235	0.475237	-12.0305		-0.065227	0	0.475451	0	0.475451	0	-0.065309	0	0.475237	0	0.475237	0		-0.065227	0	0.475451	0	0.475451	0	-0.065309	0	0.475237	0	0.475237	0
-0.065094	2.34902	0.476117	-4.45811	0.476117	-3.49826	-0.065176	12.5764	0.475903	-8.54198	0.475903	-12.0499		-0.065094	0	0.476117	0	0.476117	0	-0.065176	0	0.475903	0	0.475903	0		-0.065094	0	0.476117	0	0.476117	0	-0.065176	0	0.475903	0	0.475903	0
-0.064961	2.33119	0.476783	-4.44431	0.476783	-3.48285	-0.065042	12.5594	0.476568	-8.55466	0.476568	-12.0657		-0.064961	0	0.476783	0	0.476783	0	-0.065042	0	0.476568	0	0.476568	0		-0.064961	0	0.476783	0	0.476783	0	-0.065042	0	0.476568	0	0.476568	0
-0.064827	2.31255	0.477449	-4.433	0.477449	-3.46396	-0.064909	12.5442	0.477234	-8.56486	0.477234	-12.0782		-0.064827	0	0.477449	0	0.477449	0	-0.064909	0	0.477234	0	0.477234	0		-0.064827	0	0.477449	0	0.477449	0	-0.064909	0	0.477234	0	0.477234	0
-0.064694	2.2953	0.478115	-4.42086	0.478115	-3.44269	-0.064776	12.5272	0.4779	-8.56835	0.4779	-12.0834		-0.064694	0	0.478115	0	0.478115	0	-0.064776	0	0.4779	0	0.4779	0		-0.064694	0	0.478115	0	0.478115	0	-0.064776	0	0.4779	0	0.4779	0
-0.064561	2.28352	0.478781	-4.40794	0.478781	-3.41819	-0.064643	12.5105	0.478565	-8.56908	0.478565	-12.0833		-0.064561	0	0.478781	0	0.478781	0	-0.064643	0	0.478565	0	0.478565	0		-0.064561	0	0.478781	0	0.478781	0	-0.064643	0	0.478565	0	0.478565	0
-0.064428	2.27248	0.479447	-4.40026	0.479447	-3.40162	-0.06451	12.4932	0.479231	-8.57014	0.479231	-12.0827		-0.064428	0	0.479447	0	0.479447	0	-0.06451	0	0.479231	0	0.479231	0		-0.064428	0	0.479447	0	0.479447	0	-0.06451	0	0.479231	0	0.479231	0
-0.064295	2.26096	0.480112	-4.39672	0.480112	-3.39493	-0.064377	12.4761	0.479897	-8.5742	0.479897	-12.0816		-0.064295	0	0.480112	0	0.480112	0	-0.064377	0	0.479897	0	0.479897	0		-0.064295	0	0.480112	0	0.480112	0	-0.064377	0	0.479897	0	0.479897	0
-0.064162	2.24988	0.480778	-4.3957	0.480778	-3.39208	-0.064244	12.4594	0.480563	-8.57751	0.480563	-12.0782		-0.064162	0	0.480778	0	0.480778	0	-0.064244	0	0.480563	0	0.480563	0		-0.064162	0	0.480778	0	0.480778	0	-0.064244	0	0.480563	0	0.480563	0
-0.064029	2.23829	0.481444	-4.39193	0.481444	-3.38858	-0.064111	12.4421	0.481228	-8.57882	0.481228	-12.0722		-0.064029	0	0.481444	0	0.481444	0	-0.064111	0	0.481228	0	0.481228	0		-0.064029	0	0.481444	0	0.481444	0	-0.064111	0	0.481228	0	0.481228	0
-0.063895	2.22716	0.48211	-4.38859	0.48211	-3.38418	-0.063977	12.4254	0.481894	-8.58305	0.481894	-12.0661		-0.063895	0	0.48211	0	0.48211	0	-0.063977	0	0.481894	0	0.481894	0		-0.063895	0	0.48211	0	0.48211	0	-0.063977	0	0.481894	0	0.481894	0
-0.063762	2.21599	0.482776	-4.38629	0.482776	-3.3808	-0.063844	12.4081	0.48256	-8.59001	0.48256	-12.0609		-0.063762	0	0.482776	0	0.482776	0	-0.063844	0	0.48256	0	0.48256	0		-0.063762	0	0.482776	0	0.482776	0	-0.063844	0	0.48256	0	0.48256	0
-0.063629	2.20873	0.483441	-4.38655	0.483441	-3.38428	-0.063711	12.3891	0.483225	-8.59426	0.483225	-12.0602		-0.063629	0	0.483441	0	0.483441	0	-0.063711	0	0.483225	0	0.483225	0		-0.063629	0	0.483441	0	0.483441	0	-0.063711	0	0.483225	0	0.483225	0
-0.063496	2.20242	0.484107	-4.38825	0.484107	-3.39238	-0.063578	12.3702	0.483891	-8.59595	0.483891	-12.0695		-0.063496	0	0.484107	0	0.484107	0	-0.063578	0	0.483891	0	0.483891	0		-0.063496	0	0.484107	0	0.484107	0	-0.063578	0	0.483891	0	0.483891	0
-0.063363	2.19606	0.484773	-4.39172	0.484773	-3.3979	-0.063445	12.3522	0.484557	-8.59657	0.484557	-12.0839		-0.063363	0	0.484773	0	0.484773	0	-0.063445	0	0.484557	0	0.484557	0		-0.063363	0	0.484773	0	0.484773	0	-0.063445	0	0.484557	0	0.484557	0
-0.06323	2.18969	0.485439	-4.39647	0.485439	-3.40744	-0.063312	12.3326	0.485222	-8.59817	0.485222	-12.0946		-0.06323	0	0.485439	0	0.485439	0	-0.063312	0	0.485222	0	0.485222	0		-0.06323	0	0.485439	0	0.485439	0	-0.063312	0	0.485222	0	0.485222	0
-0.063097	2.18329	0.486105	-4.39879	0.486105	-3.41646	-0.063179	12.3135	0.485888	-8.60046	0.485888	-12.1011		-0.063097	0	0.486105	0	0.486105	0	-0.063179	0	0.485888	0	0.485888	0		-0.063097	0	0.486105	0	0.486105	0	-0.063179	0	0.485888	0	0.485888	0
-0.062963	2.17688	0.486771	-4.397	0.486771	-3.4238	-0.063045	12.2954	0.486554	-8.60449	0.486554	-12.111		-0.062963	0	0.486771	0	0.486771	0	-0.063045	0	0.486554	0	0.486554	0		-0.062963	0	0.486771	0	0.486771	0	-0.063045	0	0.486554	0	0.486554	0
-0.06283	2.17071	0.487436	-4.38914	0.487436	-3.42638	-0.062912	12.2841	0.48722	-8.60967	0.48722	-12.1252		-0.06283	0	0.487436	0	0.487436	0	-0.062912	0	0.48722	0	0.48722	0		-0.06283	0	0.487436	0	0.487436	0	-0.062912	0	0.48722	0	0.48722	0
-0.062697	2.16538	0.488102	-4.38976	0.488102	-3.42892	-0.062779	12.2751	0.487885	-8.60976	0.487885	-12.1393		-0.062697	0	0.488102	0	0.488102	0	-0.062779	0	0.487885	0	0.487885	0		-0.062697	0	0.488102	0	0.488102	0	-0.062779	0	0.487885	0	0.487885	0
-0.062564	2.16043	0.488768	-4.38979	0.488768	-3.42844	-0.062646	12.2662	0.488551	-8.60342	0.488551	-12.1457		-0.062564	0	0.488768	0	0.488768	0	-0.062646	0	0.488551	0	0.488551	0		-0.062564	0	0.488768	0	0.488768	0	-0.062646	0	0.488551	0	0.488551	0
-0.062431	2.15304	0.489434	-4.38831	0.489434	-3.4273	-0.062513	12.2577	0.489217	-8.59666	0.489217	-12.148		-0.062431	0	0.489434	0	0.489434	0	-0.062513	0	0.489217	0	0.489217	0		-0.062431	0	0.489434	0	0.489434	0	-0.062513	0	0.489217	0	0.489217	0
-0.062298	2.14591	0.4901	-4.39274	0.4901	-3.42192	-0.06238	12.2491	0.489882	-8.59402	0.489882	-12.1527		-0.062298	0	0.4901	0	0.4901	0	-0.06238	0	0.489882	0	0.489882	0		-0.062298	0	0.4901	0	0.4901	0	-0.06238	0	0.489882	0	0.489882	0
-0.062165	2.13847	0.490766	-4.39081	0.490766	-3.41238	-0.062247	12.2408	0.490548	-8.59597	0.490548	-12.1543		-0.062165	0	0.490766	0	0.490766	0	-0.062247	0	0.490548	0	0.490548	0		-0.062165	0	0.490766	0	0.490766	0	-0.062247	0	0.490548	0	0.490548	0
-0.062031	2.1313	0.491431	-4.38098	0.491431	-3.40418	-0.062113	12.2326	0.491214	-8.60379	0.491214	-12.1562		-0.062031	0	0.491431	0	0.491431	0	-0.062113	0	0.491214	0	0.491214	0		-0.062031	0	0.491431	0	0.491431	0	-0.062113	0	0.491214	0	0.491214	0
-0.061898	2.12406	0.492097	-4.37572	0.492097	-3.39444	-0.06198	12.2262	0.491879	-8.61161	0.491879	-12.1621		-0.061898	0	0.492097	0	0.492097	0	-0.06198	0	0.491879	0	0.491879	0		-0.061898	0	0.492097	0	0.492097	0	-0.06198	0	0.491879	0	0.491879	0
-0.061765	2.11574	0.492763	-4.36946	0.492763	-3.38273	-0.061847	12.2213	0.492545	-8.6147	0.492545	-12.1709		-0.061765	0	0.492763	0	0.492763	0	-0.061847	0	0.492545	0	0.492545	0		-0.061765	0	0.492763	0	0.492763	0	-0.061847	0	0.492545	0	0.492545	0
-0.061632	2.10641	0.493429	-4.36182	0.493429	-3.37133	-0.061714	12.2168	0.493211	-8.61554	0.493211	-12.1797		-0.061632	0	0.493429	0	0.493429	0	-0.061714	0	0.493211	0	0.493211	0		-0.061632	0	0.493429	0	0.493429	0	-0.061714	0	0.493211	0	0.493211	0
-0.061499	2.09791	0.494095	-4.35982	0.494095	-3.36099	-0.061581	12.2124	0.493876	-8.62092	0.493876	-12.1877		-0.061499	0	0.494095	0	0.494095	0	-0.061581	0	0.493876	0	0.493876	0		-0.061499	0	0.494095	0	0.494095	0	-0.061581	0	0.493876	0	0.493876	0
-0.061366	2.08988	0.494761	-4.35946	0.494761	-3.35411	-0.061448	12.2079	0.494542	-8.63169	0.494542	-12.1957		-0.061366	0	0.494761	0	0.494761	0	-0.061448	0	0.494542	0	0.494542	0		-0.061366	0	0.494761	0	0.494761	0	-0.061448	0	0.494542	0	0.494542	0
-0.061233	2.0815	0.495426	-4.35994	0.495426	-3.35405	-0.061315	12.2034	0.495208	-8.64444	0.495208	-12.2065		-0.061233	0	0.495426	0	0.495426	0	-0.061315	0	0.495208	0	0.495208	0		-0.061233	0	0.495426	0	0.495426	0	-0.061315	0	0.495208	0	0.495208	0
-0.061099	2.07311	0.496092	-4.35899	0.496092	-3.34667	-0.061181	12.1988	0.495874	-8.65487	0.495874	-12.2164		-0.061099	0	0.496092	0	0.496092	0	-0.061181	0	0.495874	0	0.495874	0		-0.061099	0	0.496092	0	0.496092	0	-0.061181	0	0.495874	0	0.495874	0
-0.060966	2.06502	0.496758	-4.35218	0.496758	-3.33725	-0.061048	12.1942	0.496539	-8.66056	0.496539	-12.221		-0.060966	0	0.496758	0	0.496758	0	-0.061048	0	0.496539	0	0.496539	0		-0.060966	0	0.496758	0	0.496758	0	-0.061048	0	0.496539	0	0.496539	0
-0.060833	2.05749	0.497424	-4.35144	0.497424	-3.32821	-0.060915	12.1902	0.497205	-8.66194	0.497205	-12.223		-0.060833	0	0.497424	0	0.497424	0	-0.060915	0	0.497205	0	0.497205	0		-0.060833	0	0.497424	0	0.497424	0	-0.060915	0	0.497205	0	0.497205	0
-0.0607	2.05273	0.49809	-4.36435	0.49809	-3.33245	-0.060782	12.1853	0.497871	-8.66076	0.497871	-12.2231		-0.0607	0	0.49809	0	0.49809	0	-0.060782	0	0.497871	0	0.497871	0		-0.0607	0	0.49809	0	0.49809	0	-0.060782	0	0.497871	0	0.497871	0
-0.060567	2.048	0.498755	-4.36926	0.498755	-3.33814	-0.060649	12.1794	0.498536	-8.6612	0.498536	-12.2201		-0.060567	0	0.498755	0	0.498755	0	-0.060649	0	0.498536	0	0.498536	0		-0.060567	0	0.498755	0	0.498755	0	-0.060649	0	0.498536	0	0.498536	0
-0.060434	2.04354	0.499421	-4.37393	0.499421	-3.34158	-0.060516	12.1734	0.499202	-8.66353	0.499202	-12.2123		-0.060434	0	0.499421	0	0.499421	0	-0.060516	0	0.499202	0	0.499202	0		-0.060434	0	0.499421	0	0.499421	0	-0.060516	0	0.499202	0	0.499202	0
-0.060301	2.03905	0.500087	-4.37826	0.500087	-3.34181	-0.060383	12.1673	0.499868	-8.66	0.499868	-12.2018		-0.060301	0	0.500087	0	0.500087	0	-0.060383	0	0.499868	0	0.499868	0		-0.060301	0	0.500087	0	0.500087	0	-0.060383	0	0.499868	0	0.499868	0
-0.060168	2.03456	0.500753	-4.37744	0.500753	-3.34163	-0.060249	12.1611	0.500533	-8.6524	0.500533	-12.1927		-0.060168	0	0.500753	0	0.500753	0	-0.060249	0	0.500533	0	0.500533	0		-0.060168	0	0.500753	0	0.500753	0	-0.060249	0	0.500533	0	0.500533	0
-0.060034	2.0302	0.501419	-4.37812	0.501419	-3.34109	-0.060116	12.1549	0.501199	-8.64597	0.501199	-12.1859		-0.060034	0	0.501419	0	0.501419	0	-0.060116	0	0.501199	0	0.501199	0		-0.060034	0	0.501419	0	0.501419	0	-0.060116	0	0.501199	0	0.501199	0
-0.059901	2.02572	0.502085	-4.38129	0.502085	-3.33453	-0.059983	12.1485	0.501865	-8.64052	0.501865	-12.1839		-0.059901	0	0.502085	0	0.502085	0	-0.059983	0	0.501865	0	0.501865	0		-0.059901	0	0.502085	0	0.502085	0	-0.059983	0	0.501865	0	0.501865	0
-0.059768	2.02197	0.502751	-4.38662	0.502751	-3.33757	-0.05985	12.1423	0.502531	-8.63541	0.502531	-12.186		-0.059768	0	0.502751	0	0.502751	0	-0.05985	0	0.502531	0	0.502531	0		-0.059768	0	0.502751	0	0.502751	0	-0.05985	0	0.502531	0	0.502531	0
-0.059635	2.01901	0.503416	-4.39405	0.503416	-3.34625	-0.059717	12.1363	0.503196	-8.63096	0.503196	-12.1857		-0.059635	0	0.503416	0	0.503416	0	-0.059717	0	0.503196	0	0.503196	0		-0.059635	0	0.503416	0	0.503416	0	-0.059717	0	0.503196	0	0.503196	0
-0.059502	2.01677	0.504082	-4.39791	0.504082	-3.356	-0.059584	12.1301	0.503862	-8.6312	0.503862	-12.188		-0.059502	0	0.504082	0	0.504082	0	-0.059584	0	0.503862	0	0.503862	0		-0.059502	0	0.504082	0	0.504082	0	-0.059584	0	0.503862	0	0.503862	0
-0.059369	2.01468	0.504748	-4.38985	0.504748	-3.35728	-0.059451	12.1239	0.504528	-8.63335	0.504528	-12.1964		-0.059369	0	0.504748	0	0.504748	0	-0.059451	0	0.504528	0	0.504528	0		-0.059369	0	0.504748	0	0.504748	0	-0.059451	0	0.504528	0	0.504528	0
-0.059236	2.01259	0.505414	-4.3858	0.505414	-3.35911	-0.059317	12.1177	0.505193	-8.63491	0.505193	-12.2064		-0.059236	0	0.505414	0	0.505414	0	-0.059317	0	0.505193	0	0.505193	0		-0.059236	0	0.505414	0	0.505414	0	-0.059317	0	0.505193	0	0.505193	0
-0.059102	2.01048	0.50608	-4.38479	0.50608	-3.36258	-0.059184	12.1115	0.505859	-8.63548	0.505859	-12.217		-0.059102	0	0.50608	0	0.50608	0	-0.059184	0	0.505859	0	0.505859	0		-0.059102	0	0.50608	0	0.50608	0	-0.059184	0	0.505859	0	0.505859	0
-0.058969	2.00847	0.506745	-4.38646	0.506745	-3.36293	-0.059051	12.1053	0.506525	-8.63571	0.506525	-12.2275		-0.058969	0	0.506745	0	0.506745	0	-0.059051	0	0.506525	0	0.506525	0		-0.058969	0	0.506745	0	0.506745	0	-0.059051	0	0.506525	0	0.506525	0
-0.058836	2.00682	0.507411	-4.3903	0.507411	-3.36407	-0.058918	12.1	0.50719	-8.63603	0.50719	-12.2388		-0.058836	0	0.507411	0	0.507411	0	-0.058918	0	0.50719	0	0.50719	0		-0.058836	0	0.507411	0	0.507411	0	-0.058918	0	0.50719	0	0.50719	0
-0.058703	2.00632	0.508077	-4.39156	0.508077	-3.36924	-0.058785	12.098	0.507856	-8.63799	0.507856	-12.2457		-0.058703	0	0.508077	0	0.508077	0	-0.058785	0	0.507856	0	0.507856	0		-0.058703	0	0.508077	0	0.508077	0	-0.058785	0	0.507856	0	0.507856	0
-0.05857	2.00514	0.508743	-4.3906	0.508743	-3.37633	-0.058652	12.0978	0.508522	-8.64549	0.508522	-12.2477		-0.05857	0	0.508743	0	0.508743	0	-0.058652	0	0.508522	0	0.508522	0		-0.05857	0	0.508743	0	0.508743	0	-0.058652	0	0.508522	0	0.508522	0
-0.058437	2.00321	0.509409	-4.38973	0.509409	-3.3764	-0.058519	12.0977	0.509188	-8.65571	0.509188	-12.2482		-0.058437	0	0.509409	0	0.509409	0	-0.058519	0	0.509188	0	0.509188	0		-0.058437	0	0.509409	0	0.509409	0	-0.058519	0	0.509188	0	0.509188	0
-0.058304	2.00129	0.510075	-4.38999	0.510075	-3.36896	-0.058386	12.0975	0.509853	-8.66278	0.509853	-12.2536		-0.058304	0	0.510075	0	0.510075	0	-0.058386	0	0.509853	0	0.509853	0		-0.058304	0	0.510075	0	0.510075	0	-0.058386	0	0.509853	0	0.509853	0
-0.05817	1.9994	0.51074	-4.392	0.51074	-3.36457	-0.058252	12.0974	0.510519	-8.66377	0.510519	-12.256		-0.05817	0	0.51074	0	0.51074	0	-0.058252	0	0.510519	0	0.510519	0		-0.05817	0	0.51074	0	0.51074	0	-0.058252	0	0.510519	0	0.510519	0
-0.058037	1.99745	0.511406	-4.38997	0.511406	-3.35682	-0.058119	12.0972	0.511185	-8.66205	0.511185	-12.2515		-0.058037	0	0.511406	0	0.511406	0	-0.058119	0	0.511185	0	0.511185	0		-0.058037	0	0.511406	0	0.511406	0	-0.058119	0	0.511185	0	0.511185	0
-0.057904	1.99554	0.512072	-4.38794	0.512072	-3.34794	-0.057986	12.0989	0.51185	-8.66075	0.51185	-12.2518		-0.057904	0	0.512072	0	0.512072	0	-0.057986	0	0.51185	0	0.51185	0		-0.057904	0	0.512072	0	0.512072	0	-0.057986	0	0.51185	0	0.51185	0
-0.057771	1.99363	0.512738	-4.38766	0.512738	-3.34211	-0.057853	12.1058	0.512516	-8.66315	0.512516	-12.2593		-0.057771	0	0.512738	0	0.512738	0	-0.057853	0	0.512516	0	0.512516	0		-0.057771	0	0.512738	0	0.512738	0	-0.057853	0	0.512516	0	0.512516	0
-0.057638	1.9921	0.513404	-4.39219	0.513404	-3.34102	-0.05772	12.1165	0.513182	-8.66895	0.513182	-12.2692		-0.057638	0	0.513404	0	0.513404	0	-0.05772	0	0.513182	0	0.513182	0		-0.057638	0	0.513404	0	0.513404	0	-0.05772	0	0.513182	0	0.513182	0
-0.057505	1.99158	0.51407	-4.39377	0.51407	-3.33837	-0.057587	12.1272	0.513847	-8.6734	0.513847	-12.2699		-0.057505	0	0.51407	0	0.51407	0	-0.057587	0	0.513847	0	0.513847	0		-0.057505	0	0.51407	0	0.51407	0	-0.057587	0	0.513847	0	0.513847	0
-0.057372	1.99106	0.514735	-4.39252	0.514735	-3.32965	-0.057454	12.1379	0.514513	-8.6737	0.514513	-12.2732		-0.057372	0	0.514735	0	0.514735	0	-0.057454	0	0.514513	0	0.514513	0		-0.057372	0	0.514735	0	0.514735	0	-0.057454	0	0.514513	0	0.514513	0
-0.057238	1.99055	0.515401	-4.38784	0.515401	-3.32552	-0.05732	12.1486	0.515179	-8.6673	0.515179	-12.2826		-0.057238	0	0.515401	0	0.515401	0	-0.05732	0	0.515179	0	0.515179	0		-0.057238	0	0.515401	0	0.515401	0	-0.05732	0	0.515179	0	0.515179	0
-0.057105	1.99003	0.516067	-4.38603	0.516067	-3.32762	-0.057187	12.1593	0.515844	-8.65973	0.515844	-12.289		-0.057105	0	0.516067	0	0.516067	0	-0.057187	0	0.515844	0	0.515844	0		-0.057105	0	0.516067	0	0.516067	0	-0.057187	0	0.515844	0	0.515844	0
-0.056972	1.98952	0.516733	-4.38354	0.516733	-3.33737	-0.057054	12.1707	0.51651	-8.65889	0.51651	-12.2988		-0.056972	0	0.516733	0	0.516733	0	-0.057054	0	0.51651	0	0.51651	0		-0.056972	0	0.516733	0	0.516733	0	-0.057054	0	0.51651	0	0.51651	0
-0.056839	1.98904	0.517399	-4.37815	0.517399	-3.33772	-0.056921	12.1808	0.517176	-8.66204	0.517176	-12.3129		-0.056839	0	0.517399	0	0.517399	0	-0.056921	0	0.517176	0	0.517176	0		-0.056839	0	0.517399	0	0.517399	0	-0.056921	0	0.517176	0	0.517176	0
-0.056706	1.98846	0.518064	-4.38138	0.518064	-3.33848	-0.056788	12.1868	0.517842	-8.6662	0.517842	-12.3187		-0.056706	0	0.518064	0	0.518064	0	-0.056788	0	0.517842	0	0.517842	0		-0.056706	0	0.518064	0	0.518064	0	-0.056788	0	0.517842	0	0.517842	0
-0.056573	1.98739	0.51873	-4.38353	0.51873	-3.34369	-0.056655	12.1928	0.518507	-8.67202	0.518507	-12.321		-0.056573	0	0.51873	0	0.51873	0	-0.056655	0	0.518507	0	0.518507	0		-0.056573	0	0.51873	0	0.51873	0	-0.056655	0	0.518507	0	0.518507	0
-0.05644	1.98633	0.519396	-4.38382	0.519396	-3.34445	-0.056522	12.1989	0.519173	-8.67707	0.519173	-12.3209		-0.05644	0	0.519396	0	0.519396	0	-0.056522	0	0.519173	0	0.519173	0		-0.05644	0	0.519396	0	0.519396	0	-0.056522	0	0.519173	0	0.519173	0
-0.056306	1.98528	0.520062	-4.381	0.520062	-3.34244	-0.056388	12.2049	0.519839	-8.68204	0.519839	-12.3129		-0.056306	0	0.520062	0	0.520062	0	-0.056388	0	0.519839	0	0.519839	0		-0.056306	0	0.520062	0	0.520062	0	-0.056388	0	0.519839	0	0.519839	0
-0.056173	1.98424	0.520728	-4.37799	0.520728	-3.33933	-0.056255	12.211	0.520504	-8.68629	0.520504	-12.3125		-0.056173	0	0.520728	0	0.520728	0	-0.056255	0	0.520504	0	0.520504	0		-0.056173	0	0.520728	0	0.520728	0	-0.056255	0	0.520504	0	0.520504	0
-0.05604	1.98326	0.521394	-4.37347	0.521394	-3.33815	-0.056122	12.2162	0.52117	-8.69164	0.52117	-12.3139		-0.05604	0	0.521394	0	0.521394	0	-0.056122	0	0.52117	0	0.52117	0		-0.05604	0	0.521394	0	0.521394	0	-0.056122	0	0.52117	0	0.52117	0
-0.055907	1.98311	0.522059	-4.3799	0.522059	-3.33546	-0.055989	12.2172	0.521836	-8.69968	0.521836	-12.3111		-0.055907	0	0.522059	0	0.522059	0	-0.055989	0	0.521836	0	0.521836	0		-0.055907	0	0.522059	0	0.522059	0	-0.055989	0	0.521836	0	0.521836	0
-0.055774	1.98476	0.522725	-4.38226	0.522725	-3.33112	-0.055856	12.2132	0.522501	-8.70951	0.522501	-12.3115		-0.055774	0	0.522725	0	0.522725	0	-0.055856	0	0.522501	0	0.522501	0		-0.055774	0	0.522725	0	0.522725	0	-0.055856	0	0.522501	0	0.522501	0
-0.055641	1.98635	0.523391	-4.38274	0.523391	-3.32437	-0.055723	12.2084	0.523167	-8.71636	0.523167	-12.308		-0.055641	0	0.523391	0	0.523391	0	-0.055723	0	0.523167	0	0.523167	0		-0.055641	0	0.523391	0	0.523391	0	-0.055723	0	0.523167	0	0.523167	0
-0.055508	1.98788	0.524057	-4.38593	0.524057	-3.31944	-0.05559	12.2036	0.523833	-8.7224	0.523833	-12.304		-0.055508	0	0.524057	0	0.524057	0	-0.05559	0	0.523833	0	0.523833	0		-0.055508	0	0.524057	0	0.524057	0	-0.05559	0	0.523833	0	0.523833	0
-0.055374	1.98943	0.524723	-4.38495	0.524723	-3.31142	-0.055456	12.1988	0.524499	-8.72946	0.524499	-12.3096		-0.055374	0	0.524723	0	0.524723	0	-0.055456	0	0.524499	0	0.524499	0		-0.055374	0	0.524723	0	0.524723	0	-0.055456	0	0.524499	0	0.524499	0
-0.055241	1.99099	0.525389	-4.38096	0.525389	-3.30043	-0.055323	12.1939	0.525164	-8.7304	0.525164	-12.3155		-0.055241	0	0.525389	0	0.525389	0	-0.055323	0	0.525164	0	0.525164	0		-0.055241	0	0.525389	0	0.525389	0	-0.055323	0	0.525164	0	0.525164	0
-0.055108	1.99252	0.526055	-4.3739	0.526055	-3.29042	-0.05519	12.1892	0.52583	-8.7269	0.52583	-12.3211		-0.055108	0	0.526055	0	0.526055	0	-0.05519	0	0.52583	0	0.52583	0		-0.055108	0	0.526055	0	0.526055	0	-0.05519	0	0.52583	0	0.52583	0
-0.054975	1.9939	0.52672	-4.36514	0.52672	-3.27818	-0.055057	12.1857	0.526496	-8.72233	0.526496	-12.3294		-0.054975	0	0.52672	0	0.52672	0	-0.055057	0	0.526496	0	0.526496	0		-0.054975	0	0.52672	0	0.52672	0	-0.055057	0	0.526496	0	0.526496	0
-0.054842	1.99459	0.527386	-4.35805	0.527386	-3.26127	-0.054924	12.1887	0.527161	-8.72136	0.527161	-12.3377		-0.054842	0	0.527386	0	0.527386	0	-0.054924	0	0.527161	0	0.527161	0		-0.054842	0	0.527386	0	0.527386	0	-0.054924	0	0.527161	0	0.527161	0
-0.054709	1.99548	0.528052	-4.35198	0.528052	-3.24684	-0.054791	12.1983	0.527827	-8.72537	0.527827	-12.3428		-0.054709	0	0.528052	0	0.528052	0	-0.054791	0	0.527827	0	0.527827	0		-0.054709	0	0.528052	0	0.528052	0	-0.054791	0	0.527827	0	0.527827	0
-0.054576	1.99718	0.528718	-4.33661	0.528718	-3.23446	-0.054658	12.2079	0.528493	-8.72786	0.528493	-12.3457		-0.054576	0	0.528718	0	0.528718	0	-0.054658	0	0.528493	0	0.528493	0		-0.054576	0	0.528718	0	0.528718	0	-0.054658	0	0.528493	0	0.528493	0
-0.054442	1.99889	0.529384	-4.32376	0.529384	-3.22484	-0.054524	12.2174	0.529158	-8.73043	0.529158	-12.3474		-0.054442	0	0.529384	0	0.529384	0	-0.054524	0	0.529158	0	0.529158	0		-0.054442	0	0.529384	0	0.529384	0	-0.054524	0	0.529158	0	0.529158	0
-0.054309	2.00057	0.530049	-4.31498	0.530049	-3.21601	-0.054391	12.2271	0.529824	-8.73412	0.529824	-12.3523		-0.054309	0	0.530049	0	0.530049	0	-0.054391	0	0.529824	0	0.529824	0		-0.054309	0	0.530049	0	0.530049	0	-0.054391	0	0.529824	0	0.529824	0
-0.054176	2.00228	0.530715	-4.30674	0.530715	-3.21089	-0.054258	12.2372	0.53049	-8.73803	0.53049	-12.3591		-0.054176	0	0.530715	0	0.530715	0	-0.054258	0	0.53049	0	0.53049	0		-0.054176	0	0.530715	0	0.530715	0	-0.054258	0	0.53049	0	0.53049	0
-0.054043	2.00395	0.531381	-4.30214	0.531381	-3.20711	-0.054125	12.2496	0.531155	-8.74099	0.531155	-12.3702		-0.054043	0	0.531381	0	0.531381	0	-0.054125	0	0.531155	0	0.531155	0		-0.054043	0	0.531381	0	0.531381	0	-0.054125	0	0.531155	0	0.531155	0
-0.05391	2.00555	0.532047	-4.30064	0.532047	-3.20382	-0.053992	12.2621	0.531821	-8.74572	0.531821	-12.3836		-0.05391	0	0.532047	0	0.532047	0	-0.053992	0	0.531821	0	0.531821	0		-0.05391	0	0.532047	0	0.532047	0	-0.053992	0	0.531821	0	0.531821	0
-0.053777	2.00703	0.532713	-4.30079	0.532713	-3.20448	-0.053859	12.2715	0.532487	-8.75397	0.532487	-12.3898		-0.053777	0	0.532713	0	0.532713	0	-0.053859	0	0.532487	0	0.532487	0		-0.053777	0	0.532713	0	0.532713	0	-0.053859	0	0.532487	0	0.532487	0
-0.053644	2.00908	0.533379	-4.30455	0.533379	-3.20971	-0.053726	12.2808	0.533153	-8.76369	0.533153	-12.3919		-0.053644	0	0.533379	0	0.533379	0	-0.053726	0	0.533153	0	0.533153	0		-0.053644	0	0.533379	0	0.533379	0	-0.053726	0	0.533153	0	0.533153	0
-0.053511	2.0112	0.534044	-4.31125	0.534044	-3.21679	-0.053593	12.29	0.533818	-8.77169	0.533818	-12.397		-0.053511	0	0.534044	0	0.534044	0	-0.053593	0	0.533818	0	0.533818	0		-0.053511	0	0.534044	0	0.534044	0	-0.053593	0	0.533818	0	0.533818	0
-0.053377	2.01332	0.53471	-4.31367	0.53471	-3.22138	-0.053459	12.2994	0.534484	-8.77556	0.534484	-12.4036		-0.053377	0	0.53471	0	0.53471	0	-0.053459	0	0.534484	0	0.534484	0		-0.053377	0	0.53471	0	0.53471	0	-0.053459	0	0.534484	0	0.534484	0
-0.053244	2.01534	0.535376	-4.32026	0.535376	-3.22402	-0.053326	12.3088	0.53515	-8.77863	0.53515	-12.4143		-0.053244	0	0.535376	0	0.535376	0	-0.053326	0	0.53515	0	0.53515	0		-0.053244	0	0.535376	0	0.535376	0	-0.053326	0	0.53515	0	0.53515	0
-0.053111	2.01736	0.536042	-4.32842	0.536042	-3.22052	-0.053193	12.3185	0.535815	-8.7812	0.535815	-12.4272		-0.053111	0	0.536042	0	0.536042	0	-0.053193	0	0.535815	0	0.535815	0		-0.053111	0	0.536042	0	0.536042	0	-0.053193	0	0.535815	0	0.535815	0
-0.052978	2.01935	0.536708	-4.33085	0.536708	-3.21895	-0.05306	12.3272	0.536481	-8.78389	0.536481	-12.4355		-0.052978	0	0.536708	0	0.536708	0	-0.05306	0	0.536481	0	0.536481	0		-0.052978	0	0.536708	0	0.536708	0	-0.05306	0	0.536481	0	0.536481	0
-0.052845	2.02085	0.537374	-4.33241	0.537374	-3.22089	-0.052927	12.3315	0.537147	-8.78641	0.537147	-12.44		-0.052845	0	0.537374	0	0.537374	0	-0.052927	0	0.537147	0	0.537147	0		-0.052845	0	0.537374	0	0.537374	0	-0.052927	0	0.537147	0	0.537147	0
-0.052712	2.02266	0.538039	-4.33386	0.538039	-3.22193	-0.052794	12.3326	0.537812	-8.78764	0.537812	-12.4402		-0.052712	0	0.538039	0	0.538039	0	-0.052794	0	0.537812	0	0.537812	0		-0.052712	0	0.538039	0	0.538039	0	-0.052794	0	0.537812	0	0.537812	0
-0.052579	2.02487	0.538705	-4.33319	0.538705	-3.22111	-0.052661	12.3337	0.538478	-8.7889	0.538478	-12.4382		-0.052579	0	0.538705	0	0.538705	0	-0.052661	0	0.538478	0	0.538478	0		-0.052579	0	0.538705	0	0.538705	0	-0.052661	0	0.538478	0	0.538478	0
-0.052445	2.02724	0.539371	-4.33185	0.539371	-3.21847	-0.052527	12.3349	0.539144	-8.79256	0.539144	-12.4414		-0.052445	0	0.539371	0	0.539371	0	-0.052527	0	0.539144	0	0.539144	0		-0.052445	0	0.539371	0	0.539371	0	-0.052527	0	0.539144	0	0.539144	0
-0.052312	2.02962	0.540037	-4.32617	0.540037	-3.21505	-0.052394	12.336	0.53981	-8.79667	0.53981	-12.4499		-0.052312	0	0.540037	0	0.540037	0	-0.052394	0	0.53981	0	0.53981	0		-0.052312	0	0.540037	0	0.540037	0	-0.052394	0	0.53981	0	0.53981	0
-0.052179	2.03203	0.540703	-4.31391	0.540703	-3.21202	-0.052261	12.3352	0.540475	-8.79843	0.540475	-12.4564		-0.052179	0	0.540703	0	0.540703	0	-0.052261	0	0.540475	0	0.540475	0		-0.052179	0	0.540703	0	0.540703	0	-0.052261	0	0.540475	0	0.540475	0
-0.052046	2.03445	0.541368	-4.31548	0.541368	-3.20764	-0.052128	12.3305	0.541141	-8.79621	0.541141	-12.4553		-0.052046	0	0.541368	0	0.541368	0	-0.052128	0	0.541141	0	0.541141	0		-0.052046	0	0.541368	0	0.541368	0	-0.052128	0	0.541141	0	0.541141	0
-0.051913	2.03696	0.542034	-4.3174	0.542034	-3.20257	-0.051995	12.3218	0.541807	-8.79199	0.541807	-12.45		-0.051913	0	0.542034	0	0.542034	0	-0.051995	0	0.541807	0	0.541807	0		-0.051913	0	0.542034	0	0.542034	0	-0.051995	0	0.541807	0	0.541807	0
-0.05178	2.0399	0.5427	-4.31239	0.5427	-3.20477	-0.051862	12.3103	0.542472	-8.78928	0.542472	-12.4489		-0.05178	0	0.5427	0	0.5427	0	-0.051862	0	0.542472	0	0.542472	0		-0.05178	0	0.5427	0	0.5427	0	-0.051862	0	0.542472	0	0.542472	0
-0.051647	2.04407	0.543366	-4.31574	0.543366	-3.20757	-0.051729	12.299	0.543138	-8.79044	0.543138	-12.4521		-0.051647	0	0.543366	0	0.543366	0	-0.051729	0	0.543138	0	0.543138	0		-0.051647	0	0.543366	0	0.543366	0	-0.051729	0	0.543138	0	0.543138	0
-0.051513	2.0497	0.544032	-4.32254	0.544032	-3.21161	-0.051595	12.2876	0.543804	-8.7924	0.543804	-12.4573		-0.051513	0	0.544032	0	0.544032	0	-0.051595	0	0.543804	0	0.543804	0		-0.051513	0	0.544032	0	0.544032	0	-0.051595	0	0.543804	0	0.543804	0
-0.05138	2.05594	0.544698	-4.33173	0.544698	-3.21836	-0.051462	12.276	0.544469	-8.79341	0.544469	-12.4632		-0.05138	0	0.544698	0	0.544698	0	-0.051462	0	0.544469	0	0.544469	0		-0.05138	0	0.544698	0	0.544698	0	-0.051462	0	0.544469	0	0.544469	0
-0.051247	2.06223	0.545363	-4.34309	0.545363	-3.22551	-0.051329	12.263	0.545135	-8.79353	0.545135	-12.4701		-0.051247	0	0.545363	0	0.545363	0	-0.051329	0	0.545135	0	0.545135	0		-0.051247	0	0.545363	0	0.545363	0	-0.051329	0	0.545135	0	0.545135	0
-0.051114	2.06858	0.546029	-4.356	0.546029	-3.23229	-0.051196	12.2456	0.545801	-8.79519	0.545801	-12.4802		-0.051114	0	0.546029	0	0.546029	0	-0.051196	0	0.545801	0	0.545801	0		-0.051114	0	0.546029	0	0.546029	0	-0.051196	0	0.545801	0	0.545801	0
-0.050981	2.07503	0.546695	-4.37011	0.546695	-3.24033	-0.051063	12.2243	0.546467	-8.79679	0.546467	-12.4917		-0.050981	0	0.546695	0	0.546695	0	-0.051063	0	0.546467	0	0.546467	0		-0.050981	0	0.546695	0	0.546695	0	-0.051063	0	0.546467	0	0.546467	0
-0.050848	2.08135	0.547361	-4.38234	0.547361	-3.24958	-0.05093	12.2007	0.547132	-8.79851	0.547132	-12.5011		-0.050848	0	0.547361	0	0.547361	0	-0.05093	0	0.547132	0	0.547132	0		-0.050848	0	0.547361	0	0.547361	0	-0.05093	0	0.547132	0	0.547132	0
-0.050715	2.08694	0.548027	-4.38476	0.548027	-3.25879	-0.050797	12.1758	0.547798	-8.80286	0.547798	-12.5132		-0.050715	0	0.548027	0	0.548027	0	-0.050797	0	0.547798	0	0.547798	0		-0.050715	0	0.548027	0	0.548027	0	-0.050797	0	0.547798	0	0.547798	0
-0.050581	2.0919	0.548693	-4.38537	0.548693	-3.26797	-0.050663	12.1512	0.548464	-8.80935	0.548464	-12.5234		-0.050581	0	0.548693	0	0.548693	0	-0.050663	0	0.548464	0	0.548464	0		-0.050581	0	0.548693	0	0.548693	0	-0.050663	0	0.548464	0	0.548464	0
-0.050448	2.09678	0.549358	-4.39203	0.549358	-3.27226	-0.05053	12.1263	0.549129	-8.81221	0.549129	-12.526		-0.050448	0	0.549358	0	0.549358	0	-0.05053	0	0.549129	0	0.549129	0		-0.050448	0	0.549358	0	0.549358	0	-0.05053	0	0.549129	0	0.549129	0
-0.050315	2.10169	0.550024	-4.39591	0.550024	-3.27186	-0.050397	12.1015	0.549795	-8.80862	0.549795	-12.5244		-0.050315	0	0.550024	0	0.550024	0	-0.050397	0	0.549795	0	0.549795	0		-0.050315	0	0.550024	0	0.550024	0	-0.050397	0	0.549795	0	0.549795	0
-0.050182	2.10662	0.55069	-4.39655	0.55069	-3.26628	-0.050264	12.0807	0.550461	-8.80489	0.550461	-12.5246		-0.050182	0	0.55069	0	0.55069	0	-0.050264	0	0.550461	0	0.550461	0		-0.050182	0	0.55069	0	0.55069	0	-0.050264	0	0.550461	0	0.550461	0
-0.050049	2.11152	0.551356	-4.39282	0.551356	-3.26414	-0.050131	12.0633	0.551126	-8.80242	0.551126	-12.528		-0.050049	0	0.551356	0	0.551356	0	-0.050131	0	0.551126	0	0.551126	0		-0.050049	0	0.551356	0	0.551356	0	-0.050131	0	0.551126	0	0.551126	0
-0.049916	2.11646	0.552022	-4.38469	0.552022	-3.26132	-0.049998	12.0442	0.551792	-8.79987	0.551792	-12.5287		-0.049916	0	0.552022	0	0.552022	0	-0.049998	0	0.551792	0	0.551792	0		-0.049916	0	0.552022	0	0.552022	0	-0.049998	0	0.551792	0	0.551792	0
-0.049783	2.12183	0.552688	-4.37546	0.552688	-3.25511	-0.049865	12.0239	0.552458	-8.79596	0.552458	-12.5216		-0.049783	0	0.552688	0	0.552688	0	-0.049865	0	0.552458	0	0.552458	0		-0.049783	0	0.552688	0	0.552688	0	-0.049865	0	0.552458	0	0.552458	0
-0.049649	2.12791	0.553353	-4.36601	0.553353	-3.24404	-0.049731	12.0041	0.553123	-8.79732	0.553123	-12.5095		-0.049649	0	0.553353	0	0.553353	0	-0.049731	0	0.553123	0	0.553123	0		-0.049649	0	0.553353	0	0.553353	0	-0.049731	0	0.553123	0	0.553123	0
-0.049516	2.13427	0.554019	-4.36592	0.554019	-3.23573	-0.049598	11.9841	0.553789	-8.80498	0.553789	-12.5005		-0.049516	0	0.554019	0	0.554019	0	-0.049598	0	0.553789	0	0.553789	0		-0.049516	0	0.554019	0	0.554019	0	-0.049598	0	0.553789	0	0.553789	0
-0.049383	2.14064	0.554685	-4.36984	0.554685	-3.23084	-0.049465	11.9638	0.554455	-8.81278	0.554455	-12.4926		-0.049383	0	0.554685	0	0.554685	0	-0.049465	0	0.554455	0	0.554455	0		-0.049383	0	0.554685	0	0.554685	0	-0.049465	0	0.554455	0	0.554455	0
-0.04925	2.14699	0.555351	-4.37668	0.555351	-3.22108	-0.049332	11.9463	0.555121	-8.82146	0.555121	-12.4888		-0.04925	0	0.555351	0	0.555351	0	-0.049332	0	0.555121	0	0.555121	0		-0.04925	0	0.555351	0	0.555351	0	-0.049332	0	0.555121	0	0.555121	0
-0.049117	2.15342	0.556017	-4.37963	0.556017	-3.20997	-0.049199	11.932	0.555786	-8.83057	0.555786	-12.492		-0.049117	0	0.556017	0	0.556017	0	-0.049199	0	0.555786	0	0.555786	0		-0.049117	0	0.556017	0	0.556017	0	-0.049199	0	0.555786	0	0.555786	0
-0.048984	2.15982	0.556683	-4.38136	0.556683	-3.20017	-0.049066	11.916	0.556452	-8.83867	0.556452	-12.4978		-0.048984	0	0.556683	0	0.556683	0	-0.049066	0	0.556452	0	0.556452	0		-0.048984	0	0.556683	0	0.556683	0	-0.049066	0	0.556452	0	0.556452	0
-0.048851	2.16622	0.557348	-4.38355	0.557348	-3.20274	-0.048933	11.8977	0.557118	-8.84732	0.557118	-12.4998		-0.048851	0	0.557348	0	0.557348	0	-0.048933	0	0.557118	0	0.557118	0		-0.048851	0	0.557348	0	0.557348	0	-0.048933	0	0.557118	0	0.557118	0
-0.048717	2.17392	0.558014	-4.38697	0.558014	-3.20228	-0.048799	11.8791	0.557783	-8.8554	0.557783	-12.4988		-0.048717	0	0.558014	0	0.558014	0	-0.048799	0	0.557783	0	0.557783	0		-0.048717	0	0.558014	0	0.558014	0	-0.048799	0	0.557783	0	0.557783	0
-0.048584	2.18296	0.55868	-4.39251	0.55868	-3.20323	-0.048666	11.8611	0.558449	-8.86027	0.558449	-12.5014		-0.048584	0	0.55868	0	0.55868	0	-0.048666	0	0.558449	0	0.558449	0		-0.048584	0	0.55868	0	0.55868	0	-0.048666	0	0.558449	0	0.558449	0
-0.048451	2.19234	0.559346	-4.39831	0.559346	-3.20921	-0.048533	11.843	0.559115	-8.86206	0.559115	-12.5086		-0.048451	0	0.559346	0	0.559346	0	-0.048533	0	0.559115	0	0.559115	0		-0.048451	0	0.559346	0	0.559346	0	-0.048533	0	0.559115	0	0.559115	0
-0.048318	2.20163	0.560012	-4.40383	0.560012	-3.22187	-0.0484	11.8233	0.55978	-8.86054	0.55978	-12.5176		-0.048318	0	0.560012	0	0.560012	0	-0.0484	0	0.55978	0	0.55978	0		-0.048318	0	0.560012	0	0.560012	0	-0.0484	0	0.55978	0	0.55978	0
-0.048185	2.21086	0.560678	-4.40605	0.560678	-3.23292	-0.048267	11.7964	0.560446	-8.85944	0.560446	-12.5271		-0.048185	0	0.560678	0	0.560678	0	-0.048267	0	0.560446	0	0.560446	0		-0.048185	0	0.560678	0	0.560678	0	-0.048267	0	0.560446	0	0.560446	0
-0.048052	2.22018	0.561343	-4.4039	0.561343	-3.23813	-0.048134	11.7634	0.561112	-8.86247	0.561112	-12.5396		-0.048052	0	0.561343	0	0.561343	0	-0.048134	0	0.561112	0	0.561112	0		-0.048052	0	0.561343	0	0.561343	0	-0.048134	0	0.561112	0	0.561112	0
-0.047919	2.22933	0.562009	-4.39542	0.562009	-3.24172	-0.048001	11.7302	0.561778	-8.86254	0.561778	-12.5492		-0.047919	0	0.562009	0	0.562009	0	-0.048001	0	0.561778	0	0.561778	0		-0.047919	0	0.562009	0	0.562009	0	-0.048001	0	0.561778	0	0.561778	0
-0.047785	2.23881	0.562675	-4.39131	0.562675	-3.24151	-0.047868	11.697	0.562443	-8.86053	0.562443	-12.5494		-0.047785	0	0.562675	0	0.562675	0	-0.047868	0	0.562443	0	0.562443	0		-0.047785	0	0.562675	0	0.562675	0	-0.047868	0	0.562443	0	0.562443	0
-0.047652	2.24931	0.563341	-4.38549	0.563341	-3.23499	-0.047734	11.664	0.563109	-8.86177	0.563109	-12.5524		-0.047652	0	0.563341	0	0.563341	0	-0.047734	0	0.563109	0	0.563109	0		-0.047652	0	0.563341	0	0.563341	0	-0.047734	0	0.563109	0	0.563109	0
-0.047519	2.25997	0.564007	-4.37726	0.564007	-3.22482	-0.047601	11.6311	0.563775	-8.86369	0.563775	-12.5613		-0.047519	0	0.564007	0	0.564007	0	-0.047601	0	0.563775	0	0.563775	0		-0.047519	0	0.564007	0	0.564007	0	-0.047601	0	0.563775	0	0.563775	0
-0.047386	2.27102	0.564672	-4.36245	0.564672	-3.21498	-0.047468	11.5977	0.56444	-8.86609	0.56444	-12.5677		-0.047386	0	0.564672	0	0.564672	0	-0.047468	0	0.56444	0	0.56444	0		-0.047386	0	0.564672	0	0.564672	0	-0.047468	0	0.56444	0	0.56444	0
-0.047253	2.28184	0.565338	-4.35653	0.565338	-3.205	-0.047335	11.5674	0.565106	-8.86947	0.565106	-12.5672		-0.047253	0	0.565338	0	0.565338	0	-0.047335	0	0.565106	0	0.565106	0		-0.047253	0	0.565338	0	0.565338	0	-0.047335	0	0.565106	0	0.565106	0
-0.04712	2.29263	0.566004	-4.35638	0.566004	-3.19535	-0.047202	11.5377	0.565772	-8.87509	0.565772	-12.5667		-0.04712	0	0.566004	0	0.566004	0	-0.047202	0	0.565772	0	0.565772	0		-0.04712	0	0.566004	0	0.566004	0	-0.047202	0	0.565772	0	0.565772	0
-0.046987	2.3035	0.56667	-4.3552	0.56667	-3.17939	-0.047069	11.5054	0.566437	-8.87913	0.566437	-12.5722		-0.046987	0	0.56667	0	0.56667	0	-0.047069	0	0.566437	0	0.566437	0		-0.046987	0	0.56667	0	0.56667	0	-0.047069	0	0.566437	0	0.566437	0
-0.046854	2.31382	0.567336	-4.35266	0.567336	-3.16311	-0.046936	11.4715	0.567103	-8.87877	0.567103	-12.5782		-0.046854	0	0.567336	0	0.567336	0	-0.046936	0	0.567103	0	0.567103	0		-0.046854	0	0.567336	0	0.567336	0	-0.046936	0	0.567103	0	0.567103	0
-0.04672	2.32389	0.568002	-4.35261	0.568002	-3.15111	-0.046802	11.4379	0.567769	-8.87575	0.567769	-12.5829		-0.04672	0	0.568002	0	0.568002	0	-0.046802	0	0.567769	0	0.567769	0		-0.04672	0	0.568002	0	0.568002	0	-0.046802	0	0.567769	0	0.567769	0
-0.046587	2.33398	0.568667	-4.35897	0.568667	-3.15671	-0.046669	11.4042	0.568434	-8.87528	0.568434	-12.591		-0.046587	0	0.568667	0	0.568667	0	-0.046669	0	0.568434	0	0.568434	0		-0.046587	0	0.568667	0	0.568667	0	-0.046669	0	0.568434	0	0.568434	0
-0.046454	2.34423	0.569333	-4.36611	0.569333	-3.17132	-0.046536	11.3709	0.5691	-8.87954	0.5691	-12.6069		-0.046454	0	0.569333	0	0.569333	0	-0.046536	0	0.5691	0	0.5691	0		-0.046454	0	0.569333	0	0.569333	0	-0.046536	0	0.5691	0	0.5691	0
-0.046321	2.35443	0.569999	-4.37622	0.569999	-3.19217	-0.046403	11.3397	0.569766	-8.88745	0.569766	-12.6158		-0.046321	0	0.569999	0	0.569999	0	-0.046403	0	0.569766	0	0.569766	0		-0.046321	0	0.569999	0	0.569999	0	-0.046403	0	0.569766	0	0.569766	0
-0.046188	2.36458	0.570665	-4.39069	0.570665	-3.20173	-0.04627	11.3116	0.570432	-8.89488	0.570432	-12.6163		-0.046188	0	0.570665	0	0.570665	0	-0.04627	0	0.570432	0	0.570432	0		-0.046188	0	0.570665	0	0.570665	0	-0.04627	0	0.570432	0	0.570432	0
-0.046055	2.37473	0.571331	-4.41262	0.571331	-3.21259	-0.046137	11.2834	0.571097	-8.90104	0.571097	-12.6189		-0.046055	0	0.571331	0	0.571331	0	-0.046137	0	0.571097	0	0.571097	0		-0.046055	0	0.571331	0	0.571331	0	-0.046137	0	0.571097	0	0.571097	0
-0.045922	2.38399	0.571997	-4.42733	0.571997	-3.22584	-0.046004	11.2541	0.571763	-8.90769	0.571763	-12.6285		-0.045922	0	0.571997	0	0.571997	0	-0.046004	0	0.571763	0	0.571763	0		-0.045922	0	0.571997	0	0.571997	0	-0.046004	0	0.571763	0	0.571763	0
-0.045788	2.39165	0.572662	-4.43858	0.572662	-3.23263	-0.04587	11.2249	0.572429	-8.91209	0.572429	-12.6368		-0.045788	0	0.572662	0	0.572662	0	-0.04587	0	0.572429	0	0.572429	0		-0.045788	0	0.572662	0	0.572662	0	-0.04587	0	0.572429	0	0.572429	0
-0.045655	2.39847	0.573328	-4.45006	0.573328	-3.24408	-0.045737	11.1958	0.573094	-8.91723	0.573094	-12.6381		-0.045655	0	0.573328	0	0.573328	0	-0.045737	0	0.573094	0	0.573094	0		-0.045655	0	0.573328	0	0.573328	0	-0.045737	0	0.573094	0	0.573094	0
-0.045522	2.40531	0.573994	-4.45787	0.573994	-3.25975	-0.045604	11.1668	0.57376	-8.92597	0.57376	-12.6389		-0.045522	0	0.573994	0	0.573994	0	-0.045604	0	0.57376	0	0.57376	0		-0.045522	0	0.573994	0	0.573994	0	-0.045604	0	0.57376	0	0.57376	0
-0.045389	2.41221	0.57466	-4.46075	0.57466	-3.25727	-0.045471	11.1375	0.574426	-8.9349	0.574426	-12.641		-0.045389	0	0.57466	0	0.57466	0	-0.045471	0	0.574426	0	0.574426	0		-0.045389	0	0.57466	0	0.57466	0	-0.045471	0	0.574426	0	0.574426	0
-0.045256	2.41912	0.575326	-4.46331	0.575326	-3.24716	-0.045338	11.1117	0.575091	-8.9433	0.575091	-12.6432		-0.045256	0	0.575326	0	0.575326	0	-0.045338	0	0.575091	0	0.575091	0		-0.045256	0	0.575326	0	0.575326	0	-0.045338	0	0.575091	0	0.575091	0
-0.045123	2.42603	0.575992	-4.46234	0.575992	-3.23799	-0.045205	11.0881	0.575757	-8.94982	0.575757	-12.6464		-0.045123	0	0.575992	0	0.575992	0	-0.045205	0	0.575757	0	0.575757	0		-0.045123	0	0.575992	0	0.575992	0	-0.045205	0	0.575757	0	0.575757	0
-0.04499	2.43239	0.576657	-4.45983	0.576657	-3.23531	-0.045072	11.0648	0.576423	-8.95162	0.576423	-12.6506		-0.04499	0	0.576657	0	0.576657	0	-0.045072	0	0.576423	0	0.576423	0		-0.04499	0	0.576657	0	0.576657	0	-0.045072	0	0.576423	0	0.576423	0
-0.044856	2.43821	0.577323	-4.46283	0.577323	-3.23029	-0.044938	11.0415	0.577089	-8.95264	0.577089	-12.6544		-0.044856	0	0.577323	0	0.577323	0	-0.044938	0	0.577089	0	0.577089	0		-0.044856	0	0.577323	0	0.577323	0	-0.044938	0	0.577089	0	0.577089	0
-0.044723	2.44399	0.577989	-4.46197	0.577989	-3.22148	-0.044805	11.0178	0.577754	-8.95582	0.577754	-12.6597		-0.044723	0	0.577989	0	0.577989	0	-0.044805	0	0.577754	0	0.577754	0		-0.044723	0	0.577989	0	0.577989	0	-0.044805	0	0.577754	0	0.577754	0
-0.04459	2.4498	0.578655	-4.45895	0.578655	-3.21119	-0.044672	10.9948	0.57842	-8.95959	0.57842	-12.6644		-0.04459	0	0.578655	0	0.578655	0	-0.044672	0	0.57842	0	0.57842	0		-0.04459	0	0.578655	0	0.578655	0	-0.044672	0	0.57842	0	0.57842	0
-0.044457	2.45557	0.579321	-4.45642	0.579321	-3.20974	-0.044539	10.9716	0.579086	-8.96512	0.579086	-12.6666		-0.044457	0	0.579321	0	0.579321	0	-0.044539	0	0.579086	0	0.579086	0		-0.044457	0	0.579321	0	0.579321	0	-0.044539	0	0.579086	0	0.579086	0
-0.044324	2.46128	0.579987	-4.45326	0.579987	-3.20569	-0.044406	10.9499	0.579751	-8.97091	0.579751	-12.6659		-0.044324	0	0.579987	0	0.579987	0	-0.044406	0	0.579751	0	0.579751	0		-0.044324	0	0.579987	0	0.579987	0	-0.044406	0	0.579751	0	0.579751	0
-0.044191	2.46703	0.580652	-4.4531	0.580652	-3.19515	-0.044273	10.9279	0.580417	-8.97309	0.580417	-12.6627		-0.044191	0	0.580652	0	0.580652	0	-0.044273	0	0.580417	0	0.580417	0		-0.044191	0	0.580652	0	0.580652	0	-0.044273	0	0.580417	0	0.580417	0
-0.044058	2.47279	0.581318	-4.45727	0.581318	-3.20047	-0.04414	10.9046	0.581083	-8.97194	0.581083	-12.6607		-0.044058	0	0.581318	0	0.581318	0	-0.04414	0	0.581083	0	0.581083	0		-0.044058	0	0.581318	0	0.581318	0	-0.04414	0	0.581083	0	0.581083	0
-0.043924	2.47943	0.581984	-4.46125	0.581984	-3.20271	-0.044006	10.8805	0.581748	-8.97234	0.581748	-12.6602		-0.043924	0	0.581984	0	0.581984	0	-0.044006	0	0.581748	0	0.581748	0		-0.043924	0	0.581984	0	0.581984	0	-0.044006	0	0.581748	0	0.581748	0
-0.043791	2.4871	0.58265	-4.46487	0.58265	-3.20204	-0.043873	10.8568	0.582414	-8.97251	0.582414	-12.6585		-0.043791	0	0.58265	0	0.58265	0	-0.043873	0	0.582414	0	0.582414	0		-0.043791	0	0.58265	0	0.58265	0	-0.043873	0	0.582414	0	0.582414	0
-0.043658	2.49484	0.583316	-4.46478	0.583316	-3.19445	-0.04374	10.8335	0.58308	-8.97254	0.58308	-12.655		-0.043658	0	0.583316	0	0.583316	0	-0.04374	0	0.58308	0	0.58308	0		-0.043658	0	0.583316	0	0.583316	0	-0.04374	0	0.58308	0	0.58308	0
-0.043525	2.50259	0.583982	-4.45254	0.583982	-3.19225	-0.043607	10.8103	0.583746	-8.97289	0.583746	-12.6539		-0.043525	0	0.583982	0	0.583982	0	-0.043607	0	0.583746	0	0.583746	0		-0.043525	0	0.583982	0	0.583982	0	-0.043607	0	0.583746	0	0.583746	0
-0.043392	2.51035	0.584647	-4.44454	0.584647	-3.19267	-0.043474	10.7866	0.584411	-8.97077	0.584411	-12.6505		-0.043392	0	0.584647	0	0.584647	0	-0.043474	0	0.584411	0	0.584411	0		-0.043392	0	0.584647	0	0.584647	0	-0.043474	0	0.584411	0	0.584411	0
-0.043259	2.51803	0.585313	-4.43884	0.585313	-3.18717	-0.043341	10.7639	0.585077	-8.96755	0.585077	-12.6437		-0.043259	0	0.585313	0	0.585313	0	-0.043341	0	0.585077	0	0.585077	0		-0.043259	0	0.585313	0	0.585313	0	-0.043341	0	0.585077	0	0.585077	0
-0.043126	2.52557	0.585979	-4.43308	0.585979	-3.18103	-0.043208	10.7405	0.585743	-8.96715	0.585743	-12.6399		-0.043126	0	0.585979	0	0.585979	0	-0.043208	0	0.585743	0	0.585743	0		-0.043126	0	0.585979	0	0.585979	0	-0.043208	0	0.585743	0	0.585743	0
-0.042992	2.53283	0.586645	-4.42733	0.586645	-3.17699	-0.043075	10.7169	0.586408	-8.96594	0.586408	-12.6412		-0.042992	0	0.586645	0	0.586645	0	-0.043075	0	0.586408	0	0.586408	0		-0.042992	0	0.586645	0	0.586645	0	-0.043075	0	0.586408	0	0.586408	0
-0.042859	2.54006	0.587311	-4.42107	0.587311	-3.1762	-0.042941	10.6931	0.587074	-8.96655	0.587074	-12.647		-0.042859	0	0.587311	0	0.587311	0	-0.042941	0	0.587074	0	0.587074	0		-0.042859	0	0.587311	0	0.587311	0	-0.042941	0	0.587074	0	0.587074	0
-0.042726	2.54744	0.587976	-4.41799	0.587976	-3.17408	-0.042808	10.6689	0.58774	-8.96866	0.58774	-12.6484		-0.042726	0	0.587976	0	0.587976	0	-0.042808	0	0.58774	0	0.58774	0		-0.042726	0	0.587976	0	0.587976	0	-0.042808	0	0.58774	0	0.58774	0
-0.042593	2.55483	0.588642	-4.41052	0.588642	-3.17085	-0.042675	10.6449	0.588405	-8.9687	0.588405	-12.6466		-0.042593	0	0.588642	0	0.588642	0	-0.042675	0	0.588405	0	0.588405	0		-0.042593	0	0.588642	0	0.588642	0	-0.042675	0	0.588405	0	0.588405	0
-0.04246	2.56197	0.589308	-4.40276	0.589308	-3.16719	-0.042542	10.6209	0.589071	-8.96756	0.589071	-12.6429		-0.04246	0	0.589308	0	0.589308	0	-0.042542	0	0.589071	0	0.589071	0		-0.04246	0	0.589308	0	0.589308	0	-0.042542	0	0.589071	0	0.589071	0
-0.042327	2.56918	0.589974	-4.39779	0.589974	-3.16562	-0.042409	10.5996	0.589737	-8.96668	0.589737	-12.6412		-0.042327	0	0.589974	0	0.589974	0	-0.042409	0	0.589737	0	0.589737	0		-0.042327	0	0.589974	0	0.589974	0	-0.042409	0	0.589737	0	0.589737	0
-0.042194	2.57657	0.59064	-4.39588	0.59064	-3.16629	-0.042276	10.5797	0.590402	-8.96695	0.590402	-12.6435		-0.042194	0	0.59064	0	0.59064	0	-0.042276	0	0.590402	0	0.590402	0		-0.042194	0	0.59064	0	0.59064	0	-0.042276	0	0.590402	0	0.590402	0
-0.04206	2.58247	0.591306	-4.39424	0.591306	-3.16985	-0.042143	10.5593	0.591068	-8.96988	0.591068	-12.6498		-0.04206	0	0.591306	0	0.591306	0	-0.042143	0	0.591068	0	0.591068	0		-0.04206	0	0.591306	0	0.591306	0	-0.042143	0	0.591068	0	0.591068	0
-0.041927	2.5875	0.591972	-4.39219	0.591972	-3.17548	-0.042009	10.5386	0.591734	-8.97311	0.591734	-12.6539		-0.041927	0	0.591972	0	0.591972	0	-0.042009	0	0.591734	0	0.591734	0		-0.041927	0	0.591972	0	0.591972	0	-0.042009	0	0.591734	0	0.591734	0
-0.041794	2.59224	0.592637	-4.39095	0.592637	-3.17857	-0.041876	10.5173	0.5924	-8.96967	0.5924	-12.6569		-0.041794	0	0.592637	0	0.592637	0	-0.041876	0	0.5924	0	0.5924	0		-0.041794	0	0.592637	0	0.592637	0	-0.041876	0	0.5924	0	0.5924	0
-0.041661	2.59716	0.593303	-4.39351	0.593303	-3.17828	-0.041743	10.4964	0.593065	-8.96453	0.593065	-12.659		-0.041661	0	0.593303	0	0.593303	0	-0.041743	0	0.593065	0	0.593065	0		-0.041661	0	0.593303	0	0.593303	0	-0.041743	0	0.593065	0	0.593065	0
-0.041528	2.602	0.593969	-4.39984	0.593969	-3.1766	-0.04161	10.4758	0.593731	-8.96193	0.593731	-12.6601		-0.041528	0	0.593969	0	0.593969	0	-0.04161	0	0.593731	0	0.593731	0		-0.041528	0	0.593969	0	0.593969	0	-0.04161	0	0.593731	0	0.593731	0
-0.041395	2.60689	0.594635	-4.40365	0.594635	-3.1777	-0.041477	10.4558	0.594397	-8.96448	0.594397	-12.6644		-0.041395	0	0.594635	0	0.594635	0	-0.041477	0	0.594397	0	0.594397	0		-0.041395	0	0.594635	0	0.594635	0	-0.041477	0	0.594397	0	0.594397	0
-0.041262	2.6118	0.595301	-4.40788	0.595301	-3.18048	-0.041344	10.4354	0.595062	-8.96628	0.595062	-12.6702		-0.041262	0	0.595301	0	0.595301	0	-0.041344	0	0.595062	0	0.595062	0		-0.041262	0	0.595301	0	0.595301	0	-0.041344	0	0.595062	0	0.595062	0
-0.041128	2.6154	0.595966	-4.41233	0.595966	-3.17981	-0.041211	10.414	0.595728	-8.96756	0.595728	-12.6716		-0.041128	0	0.595966	0	0.595966	0	-0.041211	0	0.595728	0	0.595728	0		-0.041128	0	0.595966	0	0.595966	0	-0.041211	0	0.595728	0	0.595728	0
-0.040995	2.61861	0.596632	-4.41321	0.596632	-3.17835	-0.041077	10.3931	0.596394	-8.97253	0.596394	-12.6723		-0.040995	0	0.596632	0	0.596632	0	-0.041077	0	0.596394	0	0.596394	0		-0.040995	0	0.596632	0	0.596632	0	-0.041077	0	0.596394	0	0.596394	0
-0.040862	2.62172	0.597298	-4.41556	0.597298	-3.1769	-0.040944	10.3725	0.597059	-8.97552	0.597059	-12.6739		-0.040862	0	0.597298	0	0.597298	0	-0.040944	0	0.597059	0	0.597059	0		-0.040862	0	0.597298	0	0.597298	0	-0.040944	0	0.597059	0	0.597059	0
-0.040729	2.62477	0.597964	-4.41965	0.597964	-3.17428	-0.040811	10.3513	0.597725	-8.97513	0.597725	-12.6778		-0.040729	0	0.597964	0	0.597964	0	-0.040811	0	0.597725	0	0.597725	0		-0.040729	0	0.597964	0	0.597964	0	-0.040811	0	0.597725	0	0.597725	0
-0.040596	2.62789	0.59863	-4.42429	0.59863	-3.17031	-0.040678	10.3305	0.598391	-8.9722	0.598391	-12.6821		-0.040596	0	0.59863	0	0.59863	0	-0.040678	0	0.598391	0	0.598391	0		-0.040596	0	0.59863	0	0.59863	0	-0.040678	0	0.598391	0	0.598391	0
-0.040463	2.63102	0.599296	-4.42678	0.599296	-3.16543	-0.040545	10.3117	0.599057	-8.97164	0.599057	-12.6827		-0.040463	0	0.599296	0	0.599296	0	-0.040545	0	0.599057	0	0.599057	0		-0.040463	0	0.599296	0	0.599296	0	-0.040545	0	0.599057	0	0.599057	0
-0.04033	2.63423	0.599961	-4.42591	0.599961	-3.16005	-0.040412	10.2969	0.599722	-8.97049	0.599722	-12.6805		-0.04033	0	0.599961	0	0.599961	0	-0.040412	0	0.599722	0	0.599722	0		-0.04033	0	0.599961	0	0.599961	0	-0.040412	0	0.599722	0	0.599722	0
-0.040196	2.6372	0.600627	-4.42113	0.600627	-3.15824	-0.040279	10.2837	0.600388	-8.96659	0.600388	-12.6807		-0.040196	0	0.600627	0	0.600627	0	-0.040279	0	0.600388	0	0.600388	0		-0.040196	0	0.600627	0	0.600627	0	-0.040279	0	0.600388	0	0.600388	0
-0.040063	2.64148	0.601293	-4.41764	0.601293	-3.15416	-0.040145	10.2707	0.601054	-8.95926	0.601054	-12.6828		-0.040063	0	0.601293	0.003492	0.601293	0.004079	-0.040145	0	0.601054	0.007331	0.601054	-0.002154		-0.040063	0	0.601293	7.00899e-06	0.601293	8.18719e-06	-0.040145	0	0.601054	4.03958e-05	0.601054	-1.18691e-05
-0.03993	2.64638	0.601959	-4.41348	0.601959	-3.14625	-0.040012	10.2581	0.601719	-8.95459	0.601719	-12.6875		-0.03993	0	0.601959	0.007654	0.601959	0.011983	-0.040012	0	0.601719	0.012008	0.601719	-0.00686		-0.03993	0	0.601959	1.53628e-05	0.601959	2.40518e-05	-0.040012	0	0.601719	6.61674e-05	0.601719	-3.78005e-05
-0.039797	2.65145	0.602625	-4.40822	0.602625	-3.14138	-0.039879	10.2453	0.602385	-8.95148	0.602385	-12.6907		-0.039797	0	0.602625	0.012912	0.602625	0.016857	-0.039879	0	0.602385	0.015116	0.602385	-0.009997		-0.039797	0	0.602625	2.59164e-05	0.602625	3.38346e-05	-0.039879	0	0.602385	8.32933e-05	0.602385	-5.50862e-05
-0.039664	2.65654	0.603291	-4.4095	0.603291	-3.13849	-0.039746	10.2323	0.603051	-8.94711	0.603051	-12.6885		-0.039664	0	0.603291	0.011633	0.603291	0.019752	-0.039746	0	0.603051	0.019482	0.603051	-0.007845		-0.039664	0	0.603291	2.33492e-05	0.603291	3.96453e-05	-0.039746	0	0.603051	0.000107351	0.603051	-4.32281e-05
-0.039531	2.66145	0.603956	-4.40992	0.603956	-3.13699	-0.039613	10.2209	0.603716	-8.94347	0.603716	-12.6837		-0.039531	0	0.603956	0.011219	0.603956	0.021251	-0.039613	0	0.603716	0.023119	0.603716	-0.002999		-0.039531	0	0.603956	2.25183e-05	0.603956	4.26541e-05	-0.039613	0	0.603716	0.000127392	0.603716	-1.65253e-05
-0.039398	2.66659	0.604622	-4.40729	0.604622	-3.13629	-0.03948	10.2122	0.604382	-8.94289	0.604382	-12.6792		-0.039398	0	0.604622	0.013845	0.604622	0.021947	-0.03948	0	0.604382	0.023703	0.604382	0.001508		-0.039398	0	0.604622	2.77891e-05	0.604622	4.40511e-05	-0.03948	0	0.604382	0.00013061	0.604382	8.30949e-06
-0.039265	2.67194	0.605288	-4.40104	0.605288	-3.12896	-0.039347	10.2038	0.605048	-8.95071	0.605048	-12.6817		-0.039265	0	0.605288	0.020099	0.605288	0.02928	-0.039347	0	0.605048	0.015882	0.605048	-0.001079		-0.039265	0	0.605288	4.03418e-05	0.605288	5.87695e-05	-0.039347	0	0.605048	8.75142e-05	0.605048	-5.94558e-06
-0.039131	2.68026	0.605954	-4.39222	0.605954	-3.11844	-0.039213	10.1951	0.605714	-8.95969	0.605714	-12.6916		-0.039131	0	0.605954	0.028912	0.605954	0.039798	-0.039213	0	0.605714	0.006909	0.605714	-0.010955		-0.039131	0	0.605954	5.80309e-05	0.605954	7.98808e-05	-0.039213	0	0.605714	3.80705e-05	0.605714	-6.0365e-05
-0.038998	2.69113	0.60662	-4.38433	0.60662	-3.11239	-0.03908	10.1865	0.606379	-8.96504	0.606379	-12.7018		-0.038998	0	0.60662	0.036801	0.60662	0.045846	-0.03908	0	0.606379	0.001552	0.606379	-0.021182		-0.038998	0	0.60662	7.38654e-05	0.60662	9.20201e-05	-0.03908	0	0.606379	8.55194e-06	0.606379	-0.000116719
-0.038865	2.70252	0.607285	-4.38039	0.607285	-3.10562	-0.038947	10.1779	0.607045	-8.96709	0.607045	-12.7064		-0.038865	0	0.607285	0.040741	0.607285	0.052615	-0.038947	0	0.607045	-0.000497	0.607045	-0.02578		-0.038865	0	0.607285	8.17735e-05	0.607285	0.000105607	-0.038947	0	0.607045	-2.73861e-06	0.607045	-0.000142055
-0.038732	2.71385	0.607951	-4.37493	0.607951	-3.10231	-0.038814	10.1692	0.607711	-8.96847	0.607711	-12.7048		-0.038732	0	0.607951	0.046204	0.607951	0.055923	-0.038814	0	0.607711	-0.001878	0.607711	-0.024106		-0.038732	0	0.607951	9.27386e-05	0.607951	0.000112246	-0.038814	0	0.607711	-1.03483e-05	0.607711	-0.000132831
-0.038599	2.72514	0.608617	-4.37043	0.608617	-3.10437	-0.038681	10.1606	0.608376	-8.97078	0.608376	-12.7028		-0.038599	0	0.608617	0.05071	0.608617	0.053864	-0.038681	0	0.608376	-0.00419	0.608376	-0.022172		-0.038599	0	0.608617	0.000101783	0.608617	0.000108113	-0.038681	0	0.608376	-2.3088e-05	0.608376	-0.000122174
-0.038466	2.73567	0.609283	-4.36773	0.609283	-3.10033	-0.038548	10.1516	0.609042	-8.97352	0.609042	-12.7088		-0.038466	0	0.609283	0.0534	0.609283	0.057912	-0.038548	0	0.609042	-0.006926	0.609042	-0.028111		-0.038466	0	0.609283	0.000107182	0.609283	0.000116238	-0.038548	0	0.609042	-3.81642e-05	0.609042	-0.000154899
-0.038333	2.74702	0.609949	-4.36118	0.609949	-3.09198	-0.038415	10.1401	0.609708	-8.97476	0.609708	-12.7203		-0.038333	0	0.609949	0.059959	0.609949	0.066257	-0.038415	0	0.609708	-0.008165	0.609708	-0.039618		-0.038333	0	0.609949	0.000120347	0.609949	0.000132988	-0.038415	0	0.609708	-4.49914e-05	0.609708	-0.000218306
-0.038199	2.75706	0.610615	-4.35574	0.610615	-3.08203	-0.038281	10.1274	0.610373	-8.97689	0.610373	-12.731		-0.038199	0	0.610615	0.065397	0.610615	0.076211	-0.038281	0	0.610373	-0.010298	0.610373	-0.050382		-0.038199	0	0.610615	0.000131262	0.610615	0.000152967	-0.038281	0	0.610373	-5.67448e-05	0.610373	-0.000277619
-0.038066	2.76657	0.61128	-4.35296	0.61128	-3.07364	-0.038148	10.1146	0.611039	-8.97876	0.611039	-12.7357		-0.038066	0	0.61128	0.068174	0.61128	0.084593	-0.038148	0	0.611039	-0.012168	0.611039	-0.055041		-0.038066	0	0.61128	0.000136836	0.61128	0.000169791	-0.038148	0	0.611039	-6.7049e-05	0.611039	-0.000303291
-0.037933	2.77539	0.611946	-4.35136	0.611946	-3.07277	-0.038015	10.1018	0.611705	-8.97578	0.611705	-12.7314		-0.037933	0	0.611946	0.069779	0.611946	0.085467	-0.038015	0	0.611705	-0.009186	0.611705	-0.050752		-0.037933	0	0.611946	0.000140057	0.611946	0.000171546	-0.038015	0	0.611705	-5.06174e-05	0.611705	-0.000279657
-0.0378	2.78463	0.612612	-4.35095	0.612612	-3.07309	-0.037882	10.0886	0.61237	-8.9725	0.61237	-12.7203		-0.0378	0	0.612612	0.070183	0.612612	0.085147	-0.037882	0	0.61237	-0.005906	0.61237	-0.039585		-0.0378	0	0.612612	0.000140868	0.612612	0.000170903	-0.037882	0	0.61237	-3.25437e-05	0.61237	-0.000218124
-0.037667	2.79399	0.613278	-4.35026	0.613278	-3.07236	-0.037749	10.0757	0.613036	-8.9728	0.613036	-12.7135		-0.037667	0	0.613278	0.070876	0.613278	0.085881	-0.037749	0	0.613036	-0.006206	0.613036	-0.032793		-0.037667	0	0.613278	0.000142259	0.613278	0.000172377	-0.037749	0	0.613036	-3.41968e-05	0.613036	-0.000180698
-0.037534	2.80298	0.613944	-4.35757	0.613944	-3.0745	-0.037616	10.0665	0.613702	-8.97678	0.613702	-12.714		-0.037534	0	0.613944	0.06357	0.613944	0.083735	-0.037616	0	0.613702	-0.010188	0.613702	-0.033337		-0.037534	0	0.613944	0.000127595	0.613944	0.000168069	-0.037616	0	0.613702	-5.61387e-05	0.613702	-0.000183696
-0.037401	2.8122	0.61461	-4.36326	0.61461	-3.07898	-0.037483	10.0591	0.614368	-8.98032	0.614368	-12.7199		-0.037401	0	0.61461	0.057872	0.61461	0.079261	-0.037483	0	0.614368	-0.013729	0.614368	-0.039239		-0.037401	0	0.61461	0.000116158	0.61461	0.000159089	-0.037483	0	0.614368	-7.56505e-05	0.614368	-0.000216218
-0.037267	2.82056	0.615276	-4.36613	0.615276	-3.07884	-0.03735	10.052	0.615033	-8.98184	0.615033	-12.7247		-0.037267	0	0.615276	0.055009	0.615276	0.079393	-0.03735	0	0.615033	-0.015246	0.615033	-0.044013		-0.037267	0	0.615276	0.000110412	0.615276	0.000159354	-0.03735	0	0.615033	-8.40096e-05	0.615033	-0.000242524
-0.037134	2.82956	0.615941	-4.3721	0.615941	-3.0832	-0.037216	10.0452	0.615699	-8.98211	0.615699	-12.7303		-0.037134	0	0.615941	0.049034	0.615941	0.075036	-0.037216	0	0.615699	-0.015511	0.615699	-0.049607		-0.037134	0	0.615941	9.84189e-05	0.615941	0.000150609	-0.037216	0	0.615699	-8.54698e-05	0.615699	-0.000273348
-0.037001	2.8381	0.616607	-4.37724	0.616607	-3.08833	-0.037083	10.0384	0.616365	-8.98194	0.616365	-12.7352		-0.037001	0	0.616607	0.043899	0.616607	0.069902	-0.037083	0	0.616365	-0.015351	0.616365	-0.054513		-0.037001	0	0.616607	8.81121e-05	0.616607	0.000140304	-0.037083	0	0.616365	-8.45882e-05	0.616365	-0.000300382
-0.036868	2.84679	0.617273	-4.38161	0.617273	-3.09539	-0.03695	10.0317	0.61703	-8.98198	0.61703	-12.7394		-0.036868	0	0.617273	0.039521	0.617273	0.062843	-0.03695	0	0.61703	-0.015384	0.61703	-0.058774		-0.036868	0	0.617273	7.93248e-05	0.617273	0.000126136	-0.03695	0	0.61703	-8.477e-05	0.61703	-0.000323861
-0.036735	2.85582	0.617939	-4.38752	0.617939	-3.09895	-0.036817	10.0247	0.617696	-8.98171	0.617696	-12.7487		-0.036735	0	0.617939	0.033616	0.617939	0.059289	-0.036817	0	0.617696	-0.015113	0.617696	-0.068011		-0.036735	0	0.617939	6.74726e-05	0.617939	0.000119002	-0.036817	0	0.617696	-8.32768e-05	0.617696	-0.000374759
-0.036602	2.86456	0.618605	-4.39419	0.618605	-3.10541	-0.036684	10.0194	0.618362	-8.98014	0.618362	-12.7639		-0.036602	0	0.618605	0.026949	0.618605	0.052823	-0.036684	0	0.618362	-0.013547	0.618362	-0.083192		-0.036602	0	0.618605	5.40909e-05	0.618605	0.000106024	-0.036684	0	0.618362	-7.46477e-05	0.618362	-0.000458411
-0.036469	2.87322	0.61927	-4.40232	0.61927	-3.1145	-0.036551	10.0162	0.619027	-8.98205	0.619027	-12.7829		-0.036469	0	0.61927	0.018812	0.61927	0.043735	-0.036551	0	0.619027	-0.015455	0.619027	-0.102188		-0.036469	0	0.61927	3.77586e-05	0.61927	8.7783e-05	-0.036551	0	0.619027	-8.51613e-05	0.619027	-0.000563084
-0.036335	2.88195	0.619936	-4.41273	0.619936	-3.12052	-0.036418	10.0146	0.619693	-8.98961	0.619693	-12.8		-0.036335	0	0.619936	0.0084	0.619936	0.037716	-0.036418	0	0.619693	-0.023018	0.619693	-0.11933		-0.036335	0	0.619936	1.68601e-05	0.619936	7.57019e-05	-0.036418	0	0.619693	-0.000126835	0.619693	-0.000657541
-0.036202	2.89258	0.620602	-4.41059	0.620602	-3.11878	-0.036284	10.0133	0.620359	-8.99795	0.620359	-12.8073		-0.036202	0	0.620602	0.01054	0.620602	0.03946	-0.036284	0	0.620359	-0.031353	0.620359	-0.126636		-0.036202	0	0.620602	2.11554e-05	0.620602	7.92024e-05	-0.036284	0	0.620359	-0.000172764	0.620359	-0.000697799
-0.036069	2.9031	0.621268	-4.41315	0.621268	-3.10932	-0.036151	10.0119	0.621025	-9.00797	0.621025	-12.8093		-0.036069	0	0.621268	0.007984	0.621268	0.048915	-0.036151	0	0.621025	-0.04138	0.621025	-0.128664		-0.036069	0	0.621268	1.60251e-05	0.621268	9.818e-05	-0.036151	0	0.621025	-0.000228015	0.621025	-0.000708974
-0.035936	2.91352	0.621934	-4.42282	0.621934	-3.11159	-0.036018	10.0106	0.62169	-9.01854	0.62169	-12.8196		-0.035936	0	0.621934	-0.001684	0.621934	0.046649	-0.036018	0	0.62169	-0.051942	0.62169	-0.138964		-0.035936	0	0.621934	-3.38005e-06	0.621934	9.36318e-05	-0.036018	0	0.62169	-0.000286215	0.62169	-0.00076573
-0.035803	2.92429	0.6226	-4.42531	0.6226	-3.11624	-0.035885	10.0092	0.622356	-9.02759	0.622356	-12.8358		-0.035803	0	0.6226	-0.004173	0.6226	0.041993	-0.035885	0	0.622356	-0.061	0.622356	-0.155093		-0.035803	0	0.6226	-8.37586e-06	0.6226	8.42865e-05	-0.035885	0	0.622356	-0.000336127	0.622356	-0.000854605
-0.03567	2.9351	0.623265	-4.42886	0.623265	-3.11843	-0.035752	10.0083	0.623022	-9.03625	0.623022	-12.8493		-0.03567	0	0.623265	-0.00772	0.623265	0.039803	-0.035752	0	0.623022	-0.069657	0.623022	-0.168588		-0.03567	0	0.623265	-1.54952e-05	0.623265	7.98908e-05	-0.035752	0	0.623022	-0.000383829	0.623022	-0.000928966
-0.035537	2.94588	0.623931	-4.43362	0.623931	-3.11691	-0.035619	10.0079	0.623687	-9.04054	0.623687	-12.8518		-0.035537	0	0.623931	-0.012481	0.623931	0.041325	-0.035619	0	0.623687	-0.073951	0.623687	-0.171148		-0.035537	0	0.623931	-2.50513e-05	0.623931	8.29457e-05	-0.035619	0	0.623687	-0.00040749	0.623687	-0.000943072
-0.035403	2.95643	0.624597	-4.43598	0.624597	-3.11391	-0.035486	10.0052	0.624353	-9.04056	0.624353	-12.849		-0.035403	0	0.624597	-0.014848	0.624597	0.044327	-0.035486	0	0.624353	-0.073969	0.624353	-0.168359		-0.035403	0	0.624597	-2.98023e-05	0.624597	8.89712e-05	-0.035486	0	0.624353	-0.000407589	0.624353	-0.000927704
-0.03527	2.96844	0.625263	-4.43769	0.625263	-3.11083	-0.035352	10.0019	0.625019	-9.04417	0.625019	-12.8487		-0.03527	0	0.625263	-0.016559	0.625263	0.047403	-0.035352	0	0.625019	-0.077581	0.625019	-0.168033		-0.03527	0	0.625263	-3.32365e-05	0.625263	9.51452e-05	-0.035352	0	0.625019	-0.000427493	0.625019	-0.000925908
-0.035137	2.98082	0.625929	-4.4383	0.625929	-3.10862	-0.035219	9.99869	0.625684	-9.04436	0.625684	-12.8519		-0.035137	0	0.625929	-0.017165	0.625929	0.049615	-0.035219	0	0.625684	-0.077766	0.625684	-0.171226		-0.035137	0	0.625929	-3.44528e-05	0.625929	9.95851e-05	-0.035219	0	0.625684	-0.000428512	0.625684	-0.000943502
-0.035004	2.99319	0.626595	-4.43915	0.626595	-3.11244	-0.035086	9.99536	0.62635	-9.03733	0.62635	-12.8514		-0.035004	0	0.626595	-0.018019	0.626595	0.045798	-0.035086	0	0.62635	-0.070732	0.62635	-0.170712		-0.035004	0	0.626595	-3.61669e-05	0.626595	9.19237e-05	-0.035086	0	0.62635	-0.000389753	0.62635	-0.00094067
-0.034871	3.00552	0.62726	-4.4414	0.62726	-3.12104	-0.034953	9.99201	0.627016	-9.03029	0.627016	-12.8529		-0.034871	0	0.62726	-0.020261	0.62726	0.0372	-0.034953	0	0.627016	-0.063692	0.627016	-0.172219		-0.034871	0	0.62726	-4.0667e-05	0.62726	7.46662e-05	-0.034953	0	0.627016	-0.00035096	0.627016	-0.000948974
-0.034738	3.01782	0.627926	-4.4381	0.627926	-3.13099	-0.03482	9.98879	0.627681	-9.02223	0.627681	-12.8537		-0.034738	0	0.627926	-0.016962	0.627926	0.02725	-0.03482	0	0.627681	-0.055631	0.627681	-0.172986		-0.034738	0	0.627926	-3.40454e-05	0.627926	5.4695e-05	-0.03482	0	0.627681	-0.000306542	0.627681	-0.0009532
-0.034605	3.03057	0.628592	-4.42389	0.628592	-3.12936	-0.034687	9.98645	0.628347	-9.01412	0.628347	-12.846		-0.034605	0	0.628592	-0.002757	0.628592	0.02888	-0.034687	0	0.628347	-0.047527	0.628347	-0.165284		-0.034605	0	0.628592	-5.53373e-06	0.628592	5.79667e-05	-0.034687	0	0.628347	-0.000261887	0.628347	-0.00091076
-0.034471	3.04278	0.629258	-4.41396	0.629258	-3.12598	-0.034554	9.9842	0.629013	-9.00757	0.629013	-12.8305		-0.034471	0	0.629258	0.007175	0.629258	0.032259	-0.034554	0	0.629013	-0.040975	0.629013	-0.14979		-0.034471	0	0.629258	1.44013e-05	0.629258	6.47488e-05	-0.034554	0	0.629013	-0.000225783	0.629013	-0.000825384
-0.034338	3.05334	0.629924	-4.40674	0.629924	-3.12307	-0.03442	9.982	0.629679	-8.99706	0.629679	-12.8155		-0.034338	0	0.629924	0.014391	0.629924	0.035168	-0.03442	0	0.629679	-0.030471	0.629679	-0.134836		-0.034338	0	0.629924	2.8885e-05	0.629924	7.05877e-05	-0.03442	0	0.629679	-0.000167904	0.629679	-0.000742983
-0.034205	3.06324	0.630589	-4.40226	0.630589	-3.11718	-0.034287	9.97971	0.630344	-8.98658	0.630344	-12.8067		-0.034205	0	0.630589	0.018878	0.630589	0.04106	-0.034287	0	0.630344	-0.019987	0.630344	-0.126062		-0.034205	0	0.630589	3.78911e-05	0.630589	8.24138e-05	-0.034287	0	0.630344	-0.000110134	0.630344	-0.000694636
-0.034072	3.07304	0.631255	-4.39261	0.631255	-3.10874	-0.034154	9.97751	0.63101	-8.98069	0.63101	-12.7984		-0.034072	0	0.631255	0.028524	0.631255	0.0495	-0.034154	0	0.63101	-0.014097	0.63101	-0.117736		-0.034072	0	0.631255	5.72521e-05	0.631255	9.93542e-05	-0.034154	0	0.63101	-7.76783e-05	0.63101	-0.000648758
-0.033939	3.08243	0.631921	-4.38388	0.631921	-3.09789	-0.034021	9.97522	0.631676	-8.97451	0.631676	-12.7855		-0.033939	0	0.631921	0.037253	0.631921	0.060346	-0.034021	0	0.631676	-0.007916	0.631676	-0.104835		-0.033939	0	0.631921	7.47726e-05	0.631921	0.000121124	-0.034021	0	0.631676	-4.36193e-05	0.631676	-0.000577669
-0.033806	3.09253	0.632587	-4.37628	0.632587	-3.08866	-0.033888	9.97292	0.632341	-8.96769	0.632341	-12.768		-0.033806	0	0.632587	0.044855	0.632587	0.069579	-0.033888	0	0.632341	-0.001095	0.632341	-0.087336		-0.033806	0	0.632587	9.0031e-05	0.632587	0.000139656	-0.033888	0	0.632341	-6.03375e-06	0.632341	-0.000481245
-0.033673	3.10189	0.633253	-4.36965	0.633253	-3.08043	-0.033755	9.96946	0.633007	-8.9592	0.633007	-12.7512		-0.033673	0	0.633253	0.051489	0.633253	0.077811	-0.033755	0	0.633007	0.007395	0.633007	-0.070522		-0.033673	0	0.633253	0.000103346	0.633253	0.000156179	-0.033755	0	0.633007	4.07485e-05	0.633007	-0.000388595
-0.033539	3.11155	0.633919	-4.36406	0.633919	-3.07442	-0.033622	9.96388	0.633673	-8.94832	0.633673	-12.7361		-0.033539	0	0.633919	0.057074	0.633919	0.083813	-0.033622	0	0.633673	0.018274	0.633673	-0.055401		-0.033539	0	0.633919	0.000114556	0.633919	0.000168226	-0.033622	0	0.633673	0.000100695	0.633673	-0.000305275
-0.033406	3.11956	0.634584	-4.36257	0.634584	-3.06953	-0.033488	9.9575	0.634338	-8.93821	0.634338	-12.7312		-0.033406	0	0.634584	0.058568	0.634584	0.088705	-0.033488	0	0.634338	0.02838	0.634338	-0.050488		-0.033406	0	0.634584	0.000117555	0.634584	0.000178045	-0.033488	0	0.634338	0.000156382	0.634338	-0.000278203
-0.033273	3.12644	0.63525	-4.37146	0.63525	-3.06972	-0.033355	9.95105	0.635004	-8.93334	0.635004	-12.7264		-0.033273	0	0.63525	0.049671	0.63525	0.088513	-0.033355	0	0.635004	0.033253	0.635004	-0.045772		-0.033273	0	0.63525	9.96975e-05	0.63525	0.000177659	-0.033355	0	0.635004	0.000183233	0.635004	-0.000252216
-0.03314	3.13349	0.635916	-4.38001	0.635916	-3.07053	-0.033222	9.94487	0.63567	-8.92645	0.63567	-12.7202		-0.03314	0	0.635916	0.041126	0.635916	0.087707	-0.033222	0	0.63567	0.040146	0.63567	-0.039559		-0.03314	0	0.635916	8.25463e-05	0.635916	0.000176042	-0.033222	0	0.63567	0.000221215	0.63567	-0.000217981
-0.033007	3.14056	0.636582	-4.38532	0.636582	-3.06725	-0.033089	9.93847	0.636336	-8.91837	0.636336	-12.7173		-0.033007	0	0.636582	0.035812	0.636582	0.09099	-0.033089	0	0.636336	0.048224	0.636336	-0.036613		-0.033007	0	0.636582	7.18803e-05	0.636582	0.000182631	-0.033089	0	0.636336	0.000265727	0.636336	-0.000201748
-0.032874	3.14791	0.637248	-4.38699	0.637248	-3.06507	-0.032956	9.93203	0.637001	-8.91943	0.637001	-12.7199		-0.032874	0	0.637248	0.034147	0.637248	0.09317	-0.032956	0	0.637001	0.04716	0.637001	-0.039252		-0.032874	0	0.637248	6.85384e-05	0.637248	0.000187007	-0.032956	0	0.637001	0.000259864	0.637001	-0.000216289
-0.032741	3.15469	0.637914	-4.39118	0.637914	-3.06701	-0.032823	9.92612	0.637667	-8.91511	0.637667	-12.7245		-0.032741	0	0.637914	0.029954	0.637914	0.091225	-0.032823	0	0.637667	0.051484	0.637667	-0.043831		-0.032741	0	0.637914	6.01224e-05	0.637914	0.000183103	-0.032823	0	0.637667	0.000283691	0.637667	-0.000241521
-0.032608	3.16198	0.638579	-4.39509	0.638579	-3.07494	-0.03269	9.91976	0.638333	-8.90394	0.638333	-12.7236		-0.032608	0	0.638579	0.026042	0.638579	0.083297	-0.03269	0	0.638333	0.062652	0.638333	-0.042912		-0.032608	0	0.638579	5.22704e-05	0.638579	0.00016719	-0.03269	0	0.638333	0.00034523	0.638333	-0.000236457
-0.032474	3.16668	0.639245	-4.39934	0.639245	-3.07947	-0.032556	9.91169	0.638998	-8.88702	0.638998	-12.721		-0.032474	0	0.639245	0.021797	0.639245	0.078768	-0.032556	0	0.638998	0.079576	0.638998	-0.040368		-0.032474	0	0.639245	4.375e-05	0.639245	0.0001581	-0.032556	0	0.638998	0.000438486	0.638998	-0.000222439
-0.032341	3.17184	0.639911	-4.39851	0.639911	-3.07785	-0.032423	9.90338	0.639664	-8.87779	0.639664	-12.7192		-0.032341	0	0.639911	0.022621	0.639911	0.080389	-0.032423	0	0.639664	0.0888	0.639664	-0.038545		-0.032341	0	0.639911	4.54039e-05	0.639911	0.000161353	-0.032423	0	0.639664	0.000489312	0.639664	-0.000212393
-0.032208	3.17823	0.640577	-4.39716	0.640577	-3.07438	-0.03229	9.89542	0.64033	-8.87207	0.64033	-12.7204		-0.032208	0	0.640577	0.023979	0.640577	0.083859	-0.03229	0	0.64033	0.094522	0.64033	-0.039685		-0.032208	0	0.640577	4.81296e-05	0.640577	0.000168318	-0.03229	0	0.64033	0.000520842	0.64033	-0.000218675
-0.032075	3.18466	0.641243	-4.39489	0.641243	-3.07166	-0.032157	9.88716	0.640995	-8.86781	0.640995	-12.7131		-0.032075	0	0.641243	0.026244	0.641243	0.086581	-0.032157	0	0.640995	0.098789	0.640995	-0.032429		-0.032075	0	0.641243	5.26758e-05	0.641243	0.000173782	-0.032157	0	0.640995	0.000544354	0.640995	-0.000178693
-0.031942	3.19109	0.641909	-4.39379	0.641909	-3.0692	-0.032024	9.87885	0.641661	-8.85504	0.641661	-12.7014		-0.031942	0	0.641909	0.027348	0.641909	0.089034	-0.032024	0	0.641661	0.111554	0.641661	-0.020685		-0.031942	0	0.641909	5.48917e-05	0.641909	0.000178705	-0.032024	0	0.641661	0.000614693	0.641661	-0.00011398
-0.031809	3.19778	0.642574	-4.39306	0.642574	-3.06912	-0.031891	9.87053	0.642327	-8.84302	0.642327	-12.6831		-0.031809	0	0.642574	0.028075	0.642574	0.08912	-0.031891	0	0.642327	0.123574	0.642327	-0.002418		-0.031809	0	0.642574	5.63509e-05	0.642574	0.000178878	-0.031891	0	0.642327	0.000680927	0.642327	-1.33238e-05
-0.031676	3.20419	0.64324	-4.39183	0.64324	-3.0657	-0.031758	9.86553	0.642993	-8.83583	0.642993	-12.669		-0.031676	0	0.64324	0.029308	0.64324	0.092537	-0.031758	0	0.642993	0.130767	0.642993	0.011706		-0.031676	0	0.64324	5.88257e-05	0.64324	0.000185736	-0.031758	0	0.642993	0.000720562	0.642993	6.45033e-05
-0.031542	3.21127	0.643906	-4.3865	0.643906	-3.06199	-0.031625	9.86002	0.643658	-8.8333	0.643658	-12.6588		-0.031542	0	0.643906	0.03464	0.643906	0.096251	-0.031625	0	0.643658	0.133296	0.643658	0.021871		-0.031542	0	0.643906	6.95279e-05	0.643906	0.000193191	-0.031625	0	0.643658	0.000734497	0.643658	0.000120515
-0.031409	3.21858	0.644572	-4.38425	0.644572	-3.06031	-0.031491	9.85439	0.644324	-8.83774	0.644324	-12.6543		-0.031409	0	0.644572	0.036887	0.644572	0.097925	-0.031491	0	0.644324	0.128849	0.644324	0.026404		-0.031409	0	0.644572	7.4038e-05	0.644572	0.000196551	-0.031491	0	0.644324	0.000709993	0.644324	0.000145493
-0.031276	3.225	0.645238	-4.38806	0.645238	-3.05992	-0.031358	9.84877	0.64499	-8.84887	0.64499	-12.6589		-0.031276	0	0.645238	0.033072	0.645238	0.098321	-0.031358	0	0.64499	0.117728	0.64499	0.021721		-0.031276	0	0.645238	6.63807e-05	0.645238	0.000197346	-0.031358	0	0.64499	0.000648713	0.64499	0.000119689
-0.031143	3.23167	0.645904	-4.39042	0.645904	-3.06023	-0.031225	9.84339	0.645655	-8.86734	0.645655	-12.6682		-0.031143	0	0.645904	0.030719	0.645904	0.098008	-0.031225	0	0.645655	0.099256	0.645655	0.012498		-0.031143	0	0.645904	6.16578e-05	0.645904	0.000196717	-0.031225	0	0.645655	0.000546928	0.645655	6.88674e-05
-0.03101	3.23834	0.646569	-4.39324	0.646569	-3.05912	-0.031092	9.8378	0.646321	-8.88486	0.646321	-12.6796		-0.03101	0	0.646569	0.027892	0.646569	0.099117	-0.031092	0	0.646321	0.081729	0.646321	0.001061		-0.03101	0	0.646569	5.59836e-05	0.646569	0.000198943	-0.031092	0	0.646321	0.000450349	0.646321	5.8464e-06
-0.030877	3.2447	0.647235	-4.39827	0.647235	-3.05561	-0.030959	9.83218	0.646987	-8.89941	0.646987	-12.6903		-0.030877	0	0.647235	0.022867	0.647235	0.102624	-0.030959	0	0.646987	0.067185	0.646987	-0.009603		-0.030877	0	0.647235	4.58976e-05	0.647235	0.000205982	-0.030959	0	0.646987	0.000370208	0.646987	-5.29152e-05
-0.030744	3.25134	0.647901	-4.40196	0.647901	-3.05377	-0.030826	9.82628	0.647652	-8.90944	0.647652	-12.6982		-0.030744	0	0.647901	0.019173	0.647901	0.104466	-0.030826	0	0.647652	0.057158	0.647652	-0.017539		-0.030744	0	0.647901	3.84832e-05	0.647901	0.00020968	-0.030826	0	0.647652	0.000314956	0.647652	-9.66447e-05
-0.03061	3.25715	0.648567	-4.40197	0.648567	-3.05236	-0.030693	9.81966	0.648318	-8.92406	0.648318	-12.7118		-0.03061	0	0.648567	0.019169	0.648567	0.105875	-0.030693	0	0.648318	0.042534	0.648318	-0.031102		-0.03061	0	0.648567	3.84752e-05	0.648567	0.000212508	-0.030693	0	0.648318	0.000234374	0.648318	-0.000171381
-0.030477	3.26259	0.649233	-4.4011	0.649233	-3.04838	-0.030559	9.81291	0.648984	-8.94196	0.648984	-12.7381		-0.030477	0	0.649233	0.020032	0.649233	0.109858	-0.030559	0	0.648984	0.024633	0.648984	-0.057417		-0.030477	0	0.649233	4.02074e-05	0.649233	0.000220502	-0.030559	0	0.648984	0.000135735	0.648984	-0.000316383
-0.030344	3.2673	0.649899	-4.40333	0.649899	-3.05352	-0.030426	9.80615	0.64965	-8.96026	0.64965	-12.7523		-0.030344	0	0.649899	0.017807	0.649899	0.104718	-0.030426	0	0.64965	0.006339	0.64965	-0.071612		-0.030344	0	0.649899	3.57414e-05	0.649899	0.000210185	-0.030426	0	0.64965	3.49296e-05	0.64965	-0.000394602
-0.030211	3.27237	0.650564	-4.40846	0.650564	-3.06225	-0.030293	9.79969	0.650315	-8.96931	0.650315	-12.7615		-0.030211	0	0.650564	0.01268	0.650564	0.095991	-0.030293	0	0.650315	-0.002715	0.650315	-0.080873		-0.030211	0	0.650564	2.54507e-05	0.650564	0.000192669	-0.030293	0	0.650315	-1.49604e-05	0.650315	-0.000445632
-0.030078	3.277	0.65123	-4.40925	0.65123	-3.06258	-0.03016	9.79295	0.650981	-8.97361	0.650981	-12.7685		-0.030078	0	0.65123	0.011881	0.65123	0.095655	-0.03016	0	0.650981	-0.007016	0.650981	-0.087866		-0.030078	0	0.65123	2.3847e-05	0.65123	0.000191995	-0.03016	0	0.650981	-3.86601e-05	0.650981	-0.000484166
-0.029945	3.28183	0.651896	-4.40402	0.651896	-3.06019	-0.030027	9.78618	0.651647	-8.97423	0.651647	-12.7718		-0.029945	0	0.651896	0.017119	0.651896	0.098048	-0.030027	0	0.651647	-0.00764	0.651647	-0.091088		-0.029945	0	0.651896	3.43605e-05	0.651896	0.000196798	-0.030027	0	0.651647	-4.20985e-05	0.651647	-0.00050192
-0.029812	3.28645	0.652562	-4.40609	0.652562	-3.06222	-0.029894	9.77887	0.652312	-8.97321	0.652312	-12.7726		-0.029812	0	0.652562	0.015049	0.652562	0.096022	-0.029894	0	0.652312	-0.00662	0.652312	-0.091937		-0.029812	0	0.652562	3.02057e-05	0.652562	0.000192731	-0.029894	0	0.652312	-3.6478e-05	0.652312	-0.000506598
-0.029678	3.29127	0.653228	-4.41324	0.653228	-3.06938	-0.029761	9.76902	0.652978	-8.97393	0.652978	-12.7718		-0.029678	0	0.653228	0.007899	0.653228	0.088858	-0.029761	0	0.652978	-0.007333	0.652978	-0.091166		-0.029678	0	0.653228	1.58545e-05	0.653228	0.000178352	-0.029761	0	0.652978	-4.04068e-05	0.652978	-0.00050235
-0.029545	3.29401	0.653893	-4.41863	0.653893	-3.0791	-0.029627	9.75806	0.653644	-8.9761	0.653644	-12.7733		-0.029545	0	0.653893	0.002505	0.653893	0.079141	-0.029627	0	0.653644	-0.009503	0.653644	-0.09261		-0.029545	0	0.653893	5.02793e-06	0.653893	0.000158848	-0.029627	0	0.653644	-5.23641e-05	0.653644	-0.000510306
-0.029412	3.29624	0.654559	-4.42282	0.654559	-3.08715	-0.029494	9.74702	0.654309	-8.97764	0.654309	-12.7755		-0.029412	0	0.654559	-0.001689	0.654559	0.071091	-0.029494	0	0.654309	-0.011045	0.654309	-0.094866		-0.029412	0	0.654559	-3.39009e-06	0.654559	0.000142691	-0.029494	0	0.654309	-6.0861e-05	0.654309	-0.000522738
-0.029279	3.29821	0.655225	-4.42698	0.655225	-3.09208	-0.029361	9.73649	0.654975	-8.9802	0.654975	-12.7754		-0.029279	0	0.655225	-0.005841	0.655225	0.066161	-0.029361	0	0.654975	-0.013609	0.654975	-0.094701		-0.029279	0	0.655225	-1.17238e-05	0.655225	0.000132795	-0.029361	0	0.654975	-7.49893e-05	0.654975	-0.000521828
-0.029146	3.30028	0.655891	-4.43223	0.655891	-3.09442	-0.029228	9.72548	0.655641	-8.98115	0.655641	-12.7731		-0.029146	0	0.655891	-0.011093	0.655891	0.063814	-0.029228	0	0.655641	-0.014558	0.655641	-0.092453		-0.029146	0	0.655891	-2.22654e-05	0.655891	0.000128085	-0.029228	0	0.655641	-8.02186e-05	0.655641	-0.000509441
-0.029013	3.30225	0.656557	-4.43686	0.656557	-3.09516	-0.029095	9.71444	0.656307	-8.97531	0.656307	-12.7766		-0.029013	0	0.656557	-0.015727	0.656557	0.063082	-0.029095	0	0.656307	-0.008713	0.656307	-0.095921		-0.029013	0	0.656557	-3.15665e-05	0.656557	0.000126615	-0.029095	0	0.656307	-4.8011e-05	0.656307	-0.000528551
-0.02888	3.30421	0.657223	-4.44249	0.657223	-3.09771	-0.028962	9.70421	0.656972	-8.97051	0.656972	-12.7809		-0.02888	0	0.657223	-0.021354	0.657223	0.060528	-0.028962	0	0.656972	-0.003915	0.656972	-0.10027		-0.02888	0	0.657223	-4.28608e-05	0.657223	0.000121489	-0.028962	0	0.656972	-2.15727e-05	0.656972	-0.000552515
-0.028746	3.30615	0.657888	-4.44935	0.657888	-3.10101	-0.028829	9.69616	0.657638	-8.96823	0.657638	-12.7838		-0.028746	0	0.657888	-0.02821	0.657888	0.057225	-0.028829	0	0.657638	-0.001633	0.657638	-0.103087		-0.028746	0	0.657888	-5.66219e-05	0.657888	0.00011486	-0.028829	0	0.657638	-8.99828e-06	0.657638	-0.000568038
-0.028613	3.3062	0.658554	-4.46096	0.658554	-3.10445	-0.028695	9.68654	0.658304	-8.97069	0.658304	-12.793		-0.028613	0	0.658554	-0.039826	0.658554	0.053789	-0.028695	0	0.658304	-0.004101	0.658304	-0.112362		-0.028613	0	0.658554	-7.9937e-05	0.658554	0.000107963	-0.028695	0	0.658304	-2.25976e-05	0.658304	-0.000619145
-0.02848	3.30653	0.65922	-4.46652	0.65922	-3.1093	-0.028562	9.67641	0.658969	-8.97501	0.658969	-12.8068		-0.02848	0	0.65922	-0.045384	0.65922	0.048939	-0.028562	0	0.658969	-0.008415	0.658969	-0.126146		-0.02848	0	0.65922	-9.10928e-05	0.65922	9.82282e-05	-0.028562	0	0.658969	-4.63689e-05	0.658969	-0.000695099
-0.028347	3.30902	0.659886	-4.46577	0.659886	-3.11287	-0.028429	9.66624	0.659635	-8.97719	0.659635	-12.8204		-0.028347	0	0.659886	-0.044637	0.659886	0.045364	-0.028429	0	0.659635	-0.010595	0.659635	-0.139688		-0.028347	0	0.659886	-8.95934e-05	0.659886	9.10526e-05	-0.028429	0	0.659635	-5.83813e-05	0.659635	-0.000769719
-0.028214	3.31164	0.660552	-4.46695	0.660552	-3.113	-0.028296	9.65655	0.660301	-8.97477	0.660301	-12.8295		-0.028214	0	0.660552	-0.045813	0.660552	0.045239	-0.028296	0	0.660301	-0.008173	0.660301	-0.14883		-0.028214	0	0.660552	-9.19538e-05	0.660552	9.08017e-05	-0.028296	0	0.660301	-4.50355e-05	0.660301	-0.000820094
-0.028081	3.31413	0.661218	-4.4733	0.661218	-3.11199	-0.028163	9.64639	0.660966	-8.97438	0.660966	-12.8414		-0.028081	0	0.661218	-0.052162	0.661218	0.046242	-0.028163	0	0.660966	-0.007786	0.660966	-0.160692		-0.028081	0	0.661218	-0.000104697	0.661218	9.28149e-05	-0.028163	0	0.660966	-4.2903e-05	0.660966	-0.000885457
-0.027948	3.31674	0.661883	-4.48118	0.661883	-3.11849	-0.02803	9.63668	0.661632	-8.97135	0.661632	-12.8565		-0.027948	0	0.661883	-0.060044	0.661883	0.039742	-0.02803	0	0.661632	-0.00476	0.661632	-0.175809		-0.027948	0	0.661883	-0.000120518	0.661883	7.97684e-05	-0.02803	0	0.661632	-2.62289e-05	0.661632	-0.000968756
-0.027814	3.31926	0.662549	-4.48395	0.662549	-3.12758	-0.027897	9.62663	0.662298	-8.96669	0.662298	-12.8668		-0.027814	0	0.662549	-0.062814	0.662549	0.030656	-0.027897	0	0.662298	-9.8e-05	0.662298	-0.186172		-0.027814	0	0.662549	-0.000126078	0.662549	6.15314e-05	-0.027897	0	0.662298	-5.40007e-07	0.662298	-0.00102586
-0.027681	3.32267	0.663215	-4.48365	0.663215	-3.13407	-0.027763	9.61531	0.662963	-8.96838	0.662963	-12.8753		-0.027681	0	0.663215	-0.06252	0.663215	0.024164	-0.027763	0	0.662963	-0.001786	0.662963	-0.194653		-0.027681	0	0.663215	-0.000125487	0.663215	4.85009e-05	-0.027763	0	0.662963	-9.84135e-06	0.662963	-0.00107259
-0.027548	3.32698	0.663881	-4.48452	0.663881	-3.13943	-0.02763	9.60322	0.663629	-8.97018	0.663629	-12.8831		-0.027548	0	0.663881	-0.06339	0.663881	0.018806	-0.02763	0	0.663629	-0.00359	0.663629	-0.202481		-0.027548	0	0.663881	-0.000127234	0.663881	3.77466e-05	-0.02763	0	0.663629	-1.97819e-05	0.663629	-0.00111573
-0.027415	3.33073	0.664547	-4.48871	0.664547	-3.14805	-0.027497	9.59166	0.664295	-8.97112	0.664295	-12.8899		-0.027415	0	0.664547	-0.06757	0.664547	0.010187	-0.027497	0	0.664295	-0.004529	0.664295	-0.209209		-0.027415	0	0.664547	-0.000135624	0.664547	2.04469e-05	-0.027497	0	0.664295	-2.4956e-05	0.664295	-0.0011528
-0.027282	3.33385	0.665213	-4.48964	0.665213	-3.15222	-0.027364	9.57954	0.664961	-8.97099	0.664961	-12.8853		-0.027282	0	0.665213	-0.068508	0.665213	0.006017	-0.027364	0	0.664961	-0.004393	0.664961	-0.204598		-0.027282	0	0.665213	-0.000137506	0.665213	1.20771e-05	-0.027364	0	0.664961	-2.42066e-05	0.664961	-0.00112739
-0.027149	3.33711	0.665878	-4.4909	0.665878	-3.14964	-0.027231	9.56796	0.665626	-8.96501	0.665626	-12.8713		-0.027149	0	0.665878	-0.069766	0.665878	0.008596	-0.027231	0	0.665626	0.00158	0.665626	-0.190608		-0.027149	0	0.665878	-0.000140031	0.665878	1.72535e-05	-0.027231	0	0.665626	8.70623e-06	0.665626	-0.0010503
-0.027016	3.34023	0.666544	-4.49529	0.666544	-3.14816	-0.027098	9.55583	0.666292	-8.95624	0.666292	-12.8595		-0.027016	0	0.666544	-0.074151	0.666544	0.010075	-0.027098	0	0.666292	0.010355	0.666292	-0.178864		-0.027016	0	0.666544	-0.000148833	0.666544	2.02221e-05	-0.027098	0	0.666292	5.70589e-05	0.666292	-0.00098559
-0.026882	3.34349	0.66721	-4.4989	0.66721	-3.15082	-0.026965	9.54531	0.666958	-8.95227	0.666958	-12.8535		-0.026882	0	0.66721	-0.077764	0.66721	0.007419	-0.026965	0	0.666958	0.014322	0.666958	-0.172825		-0.026882	0	0.66721	-0.000156084	0.66721	1.48911e-05	-0.026965	0	0.666958	7.89181e-05	0.666958	-0.000952313
-0.026749	3.34673	0.667876	-4.49998	0.667876	-3.15611	-0.026831	9.5355	0.667623	-8.94887	0.667623	-12.8495		-0.026749	0	0.667876	-0.078849	0.667876	0.002126	-0.026831	0	0.667623	0.017728	0.667623	-0.168872		-0.026749	0	0.667876	-0.000158262	0.667876	4.26721e-06	-0.026831	0	0.667623	9.76861e-05	0.667623	-0.000930531
-0.026616	3.35041	0.668542	-4.49931	0.668542	-3.15912	-0.026698	9.52644	0.668289	-8.94776	0.668289	-12.8426		-0.026616	0	0.668542	-0.078171	0.668542	-0.000886	-0.026698	0	0.668289	0.018831	0.668289	-0.161889		-0.026616	0	0.668542	-0.000156901	0.668542	-1.77834e-06	-0.026698	0	0.668289	0.000103764	0.668289	-0.000892053
-0.026483	3.35408	0.669208	-4.49872	0.669208	-3.16138	-0.026565	9.51736	0.668955	-8.94793	0.668955	-12.8353		-0.026483	0	0.669208	-0.077583	0.669208	-0.003145	-0.026565	0	0.668955	0.018664	0.668955	-0.154606		-0.026483	0	0.669208	-0.000155721	0.669208	-6.31251e-06	-0.026565	0	0.668955	0.000102844	0.668955	-0.000851921
-0.02635	3.35763	0.669873	-4.49881	0.669873	-3.16262	-0.026432	9.50785	0.66962	-8.94987	0.66962	-12.8304		-0.02635	0	0.669873	-0.077677	0.669873	-0.004378	-0.026432	0	0.66962	0.01672	0.66962	-0.14978		-0.02635	0	0.669873	-0.00015591	0.669873	-8.78733e-06	-0.026432	0	0.66962	9.21318e-05	0.66962	-0.000825329
-0.026217	3.36117	0.670539	-4.49913	0.670539	-3.16333	-0.026299	9.49876	0.670286	-8.95297	0.670286	-12.8317		-0.026217	0	0.670539	-0.078	0.670539	-0.005092	-0.026299	0	0.670286	0.013624	0.670286	-0.151043		-0.026217	0	0.670539	-0.000156558	0.670539	-1.02204e-05	-0.026299	0	0.670286	7.5072e-05	0.670286	-0.000832288
-0.026084	3.36489	0.671205	-4.49855	0.671205	-3.16833	-0.026166	9.48966	0.670952	-8.9531	0.670952	-12.8285		-0.026084	0	0.671205	-0.077413	0.671205	-0.010092	-0.026166	0	0.670952	0.013497	0.670952	-0.14788		-0.026084	0	0.671205	-0.00015538	0.671205	-2.02562e-05	-0.026166	0	0.670952	7.43722e-05	0.670952	-0.000814859
-0.02595	3.36858	0.671871	-4.49892	0.671871	-3.17672	-0.026033	9.48094	0.671618	-8.95289	0.671618	-12.8293		-0.02595	0	0.671871	-0.077787	0.671871	-0.018482	-0.026033	0	0.671618	0.013707	0.671618	-0.148622		-0.02595	0	0.671871	-0.000156131	0.671871	-3.70963e-05	-0.026033	0	0.671618	7.55293e-05	0.671618	-0.000818948
-0.025817	3.372	0.672537	-4.49982	0.672537	-3.18645	-0.0259	9.47274	0.672283	-8.95622	0.672283	-12.8366		-0.025817	0	0.672537	-0.078689	0.672537	-0.028209	-0.0259	0	0.672283	0.010374	0.672283	-0.155965		-0.025817	0	0.672537	-0.000157941	0.672537	-5.66199e-05	-0.0259	0	0.672283	5.71636e-05	0.672283	-0.00085941
-0.025684	3.37334	0.673203	-4.50011	0.673203	-3.19213	-0.025766	9.46218	0.672949	-8.96213	0.672949	-12.842		-0.025684	0	0.673203	-0.078978	0.673203	-0.033889	-0.025766	0	0.672949	0.004462	0.672949	-0.161363		-0.025684	0	0.673203	-0.000158521	0.673203	-6.80205e-05	-0.025766	0	0.672949	2.45868e-05	0.672949	-0.000889154
-0.025551	3.3739	0.673868	-4.49852	0.673868	-3.19491	-0.025633	9.45161	0.673615	-8.96514	0.673615	-12.8425		-0.025551	0	0.673868	-0.077388	0.673868	-0.036672	-0.025633	0	0.673615	0.001451	0.673615	-0.161867		-0.025551	0	0.673868	-0.00015533	0.673868	-7.36064e-05	-0.025633	0	0.673615	7.99541e-06	0.673615	-0.000891931
-0.025418	3.37715	0.674534	-4.49691	0.674534	-3.19604	-0.0255	9.44052	0.67428	-8.96599	0.67428	-12.8388		-0.025418	0	0.674534	-0.075773	0.674534	-0.037798	-0.0255	0	0.67428	0.000599	0.67428	-0.158166		-0.025418	0	0.674534	-0.000152088	0.674534	-7.58665e-05	-0.0255	0	0.67428	3.30065e-06	0.67428	-0.000871538
-0.025285	3.38055	0.6752	-4.49707	0.6752	-3.19192	-0.025367	9.42993	0.674946	-8.96527	0.674946	-12.8352		-0.025285	0	0.6752	-0.075936	0.6752	-0.033685	-0.025367	0	0.674946	0.001322	0.674946	-0.154537		-0.025285	0	0.6752	-0.000152415	0.6752	-6.76111e-05	-0.025367	0	0.674946	7.28458e-06	0.674946	-0.000851541
-0.025152	3.38394	0.675866	-4.50471	0.675866	-3.18531	-0.025234	9.41933	0.675612	-8.9625	0.675612	-12.8324		-0.025152	0	0.675866	-0.083577	0.675866	-0.027075	-0.025234	0	0.675612	0.004092	0.675612	-0.151689		-0.025152	0	0.675866	-0.000167752	0.675866	-5.43438e-05	-0.025234	0	0.675612	2.2548e-05	0.675612	-0.000835848
-0.025019	3.38719	0.676532	-4.51278	0.676532	-3.1745	-0.025101	9.40887	0.676277	-8.95674	0.676277	-12.8255		-0.025019	0	0.676532	-0.091641	0.676532	-0.016264	-0.025101	0	0.676277	0.009849	0.676277	-0.144839		-0.025019	0	0.676532	-0.000183938	0.676532	-3.26444e-05	-0.025101	0	0.676277	5.42707e-05	0.676277	-0.000798102
-0.024885	3.39061	0.677197	-4.5179	0.677197	-3.16879	-0.024968	9.39945	0.676943	-8.95185	0.676943	-12.8138		-0.024885	0	0.677197	-0.096765	0.677197	-0.010549	-0.024968	0	0.676943	0.01474	0.676943	-0.13315		-0.024885	0	0.677197	-0.000194222	0.677197	-2.11735e-05	-0.024968	0	0.676943	8.12214e-05	0.676943	-0.000733693
-0.024752	3.39432	0.677863	-4.52235	0.677863	-3.16298	-0.024834	9.39026	0.677609	-8.95117	0.677609	-12.8125		-0.024752	0	0.677863	-0.101211	0.677863	-0.004746	-0.024834	0	0.677609	0.015423	0.677609	-0.13183		-0.024752	0	0.677863	-0.000203146	0.677863	-9.52596e-06	-0.024834	0	0.677609	8.49849e-05	0.677609	-0.000726419
-0.024619	3.3983	0.678529	-4.52698	0.678529	-3.15448	-0.024701	9.38106	0.678274	-8.95285	0.678274	-12.8186		-0.024619	0	0.678529	-0.105841	0.678529	0.003753	-0.024701	0	0.678274	0.013745	0.678274	-0.137948		-0.024619	0	0.678529	-0.000212439	0.678529	7.53286e-06	-0.024701	0	0.678274	7.57387e-05	0.678274	-0.000760131
-0.024486	3.40145	0.679195	-4.53224	0.679195	-3.14994	-0.024568	9.37184	0.67894	-8.95479	0.67894	-12.8256		-0.024486	0	0.679195	-0.111109	0.679195	0.0083	-0.024568	0	0.67894	0.011807	0.67894	-0.14492		-0.024486	0	0.679195	-0.000223013	0.679195	1.66594e-05	-0.024568	0	0.67894	6.50598e-05	0.67894	-0.000798549
-0.024353	3.40438	0.679861	-4.53582	0.679861	-3.14845	-0.024435	9.36261	0.679606	-8.95495	0.679606	-12.8316		-0.024353	0	0.679861	-0.114686	0.679861	0.009783	-0.024435	0	0.679606	0.011645	0.679606	-0.150933		-0.024353	0	0.679861	-0.000230193	0.679861	1.9636e-05	-0.024435	0	0.679606	6.41671e-05	0.679606	-0.000831682
-0.02422	3.40745	0.680527	-4.54288	0.680527	-3.14867	-0.024302	9.35337	0.680272	-8.96032	0.680272	-12.8409		-0.02422	0	0.680527	-0.121744	0.680527	0.009563	-0.024302	0	0.680272	0.00627	0.680272	-0.160228		-0.02422	0	0.680527	-0.000244359	0.680527	1.91944e-05	-0.024302	0	0.680272	3.45494e-05	0.680272	-0.0008829
-0.024087	3.4105	0.681192	-4.55246	0.681192	-3.1488	-0.024169	9.34412	0.680937	-8.96883	0.680937	-12.8562		-0.024087	0	0.681192	-0.131321	0.681192	0.009437	-0.024169	0	0.680937	-0.00224	0.680937	-0.17555		-0.024087	0	0.681192	-0.000263582	0.681192	1.89415e-05	-0.024169	0	0.680937	-1.2343e-05	0.680937	-0.000967328
-0.023953	3.41343	0.681858	-4.56068	0.681858	-3.15085	-0.024036	9.33493	0.681603	-8.97881	0.681603	-12.87		-0.023953	0	0.681858	-0.139543	0.681858	0.007387	-0.024036	0	0.681603	-0.012212	0.681603	-0.18931		-0.023953	0	0.681858	-0.000280085	0.681858	1.48269e-05	-0.024036	0	0.681603	-6.72915e-05	0.681603	-0.00104315
-0.02382	3.41651	0.682524	-4.56357	0.682524	-3.15763	-0.023902	9.32555	0.682269	-8.9887	0.682269	-12.8829		-0.02382	0	0.682524	-0.142432	0.682524	0.000602	-0.023902	0	0.682269	-0.02211	0.682269	-0.202264		-0.02382	0	0.682524	-0.000285883	0.682524	1.20831e-06	-0.023902	0	0.682269	-0.000121832	0.682269	-0.00111453
-0.023687	3.41974	0.68319	-4.56559	0.68319	-3.17035	-0.023769	9.31653	0.682934	-8.99481	0.682934	-12.893		-0.023687	0	0.68319	-0.144456	0.68319	-0.012108	-0.023769	0	0.682934	-0.028218	0.682934	-0.212295		-0.023687	0	0.68319	-0.000289946	0.68319	-2.43026e-05	-0.023769	0	0.682934	-0.000155489	0.682934	-0.0011698
-0.023554	3.42227	0.683856	-4.56993	0.683856	-3.17297	-0.023636	9.30708	0.6836	-8.99681	0.6836	-12.8953		-0.023554	0	0.683856	-0.148794	0.683856	-0.01473	-0.023636	0	0.6836	-0.030212	0.6836	-0.21461		-0.023554	0	0.683856	-0.000298653	0.683856	-2.95654e-05	-0.023636	0	0.6836	-0.000166476	0.6836	-0.00118256
-0.023421	3.42445	0.684522	-4.57054	0.684522	-3.17172	-0.023503	9.29761	0.684266	-8.99758	0.684266	-12.8893		-0.023421	0	0.684522	-0.149409	0.684522	-0.013488	-0.023503	0	0.684266	-0.030987	0.684266	-0.208668		-0.023421	0	0.684522	-0.000299887	0.684522	-2.70725e-05	-0.023503	0	0.684266	-0.000170747	0.684266	-0.00114982
-0.023288	3.4268	0.685187	-4.56889	0.685187	-3.16881	-0.02337	9.28817	0.684931	-8.99424	0.684931	-12.8777		-0.023288	0	0.685187	-0.147754	0.685187	-0.010577	-0.02337	0	0.684931	-0.027643	0.684931	-0.197065		-0.023288	0	0.685187	-0.000296565	0.685187	-2.12297e-05	-0.02337	0	0.684931	-0.00015232	0.684931	-0.00108588
-0.023155	3.42896	0.685853	-4.5669	0.685853	-3.1716	-0.023237	9.27914	0.685597	-8.98963	0.685597	-12.8654		-0.023155	0	0.685853	-0.145767	0.685853	-0.013362	-0.023237	0	0.685597	-0.023031	0.685597	-0.184754		-0.023155	0	0.685853	-0.000292577	0.685853	-2.68196e-05	-0.023237	0	0.685597	-0.000126907	0.685597	-0.00101805
-0.023021	3.43113	0.686519	-4.5667	0.686519	-3.17214	-0.023104	9.27064	0.686263	-8.98808	0.686263	-12.8563		-0.023021	0	0.686519	-0.145562	0.686519	-0.013906	-0.023104	0	0.686263	-0.021488	0.686263	-0.17564		-0.023021	0	0.686519	-0.000292166	0.686519	-2.79115e-05	-0.023104	0	0.686263	-0.000118405	0.686263	-0.000967824
-0.022888	3.43352	0.687185	-4.56325	0.687185	-3.16668	-0.02297	9.26286	0.686929	-8.98293	0.686929	-12.8485		-0.022888	0	0.687185	-0.142113	0.687185	-0.008439	-0.02297	0	0.686929	-0.016337	0.686929	-0.167844		-0.022888	0	0.687185	-0.000285243	0.687185	-1.69384e-05	-0.02297	0	0.686929	-9.00213e-05	0.686929	-0.000924866
-0.022755	3.43593	0.687851	-4.55589	0.687851	-3.16013	-0.022837	9.25443	0.687594	-8.9735	0.687594	-12.8242		-0.022755	0	0.687851	-0.134757	0.687851	-0.001896	-0.022837	0	0.687594	-0.006903	0.687594	-0.143578		-0.022755	0	0.687851	-0.000270478	0.687851	-3.80557e-06	-0.022837	0	0.687594	-3.80374e-05	0.687594	-0.000791154
-0.022622	3.43842	0.688516	-4.54823	0.688516	-3.15392	-0.022704	9.24604	0.68826	-8.96395	0.68826	-12.8074		-0.022622	0	0.688516	-0.127091	0.688516	0.004322	-0.022704	0	0.68826	0.002645	0.68826	-0.126782		-0.022622	0	0.688516	-0.000255091	0.688516	8.67493e-06	-0.022704	0	0.68826	1.45747e-05	0.68826	-0.000698603
-0.022489	3.44076	0.689182	-4.54391	0.689182	-3.14886	-0.022571	9.23797	0.688926	-8.95864	0.688926	-12.8038		-0.022489	0	0.689182	-0.122772	0.689182	0.009377	-0.022571	0	0.688926	0.007958	0.688926	-0.123151		-0.022489	0	0.689182	-0.000246423	0.689182	1.88211e-05	-0.022571	0	0.688926	4.38508e-05	0.688926	-0.000678596
-0.022356	3.44308	0.689848	-4.54278	0.689848	-3.14212	-0.022438	9.22985	0.689591	-8.9583	0.689591	-12.8113		-0.022356	0	0.689848	-0.121649	0.689848	0.016118	-0.022438	0	0.689591	0.008294	0.689591	-0.13066		-0.022356	0	0.689848	-0.000244169	0.689848	3.23513e-05	-0.022438	0	0.689591	4.57022e-05	0.689591	-0.000719972
-0.022223	3.44533	0.690514	-4.54069	0.690514	-3.13783	-0.022305	9.22143	0.690257	-8.96953	0.690257	-12.8261		-0.022223	0	0.690514	-0.119553	0.690514	0.020404	-0.022305	0	0.690257	-0.002939	0.690257	-0.145418		-0.022223	0	0.690514	-0.000239962	0.690514	4.0954e-05	-0.022305	0	0.690257	-1.61947e-05	0.690257	-0.000801293
-0.022089	3.44765	0.69118	-4.54363	0.69118	-3.13688	-0.022172	9.21372	0.690923	-8.97987	0.690923	-12.8441		-0.022089	0	0.69118	-0.122495	0.69118	0.021355	-0.022172	0	0.690923	-0.013271	0.690923	-0.163403		-0.022089	0	0.69118	-0.000245867	0.69118	4.28628e-05	-0.022172	0	0.690923	-7.31268e-05	0.690923	-0.000900395
-0.021956	3.44984	0.691846	-4.5487	0.691846	-3.14726	-0.022038	9.20742	0.691588	-8.9912	0.691588	-12.8665		-0.021956	0	0.691846	-0.12757	0.691846	0.010972	-0.022038	0	0.691588	-0.024602	0.691588	-0.185873		-0.021956	0	0.691846	-0.000256053	0.691846	2.20225e-05	-0.022038	0	0.691588	-0.000135564	0.691588	-0.00102421
-0.021823	3.45146	0.692512	-4.55013	0.692512	-3.14724	-0.021905	9.19994	0.692254	-9.01033	0.692254	-12.891		-0.021823	0	0.692512	-0.128996	0.692512	0.011	-0.021905	0	0.692254	-0.043733	0.692254	-0.210337		-0.021823	0	0.692512	-0.000258915	0.692512	2.20787e-05	-0.021905	0	0.692254	-0.000240981	0.692254	-0.00115901
-0.02169	3.45205	0.693177	-4.55091	0.693177	-3.14742	-0.021772	9.19274	0.69292	-9.02428	0.69292	-12.9144		-0.02169	0	0.693177	-0.129771	0.693177	0.010817	-0.021772	0	0.69292	-0.057688	0.69292	-0.233718		-0.02169	0	0.693177	-0.000260471	0.693177	2.17114e-05	-0.021772	0	0.69292	-0.000317877	0.69292	-0.00128785
-0.021557	3.4534	0.693843	-4.55393	0.693843	-3.15315	-0.021639	9.18552	0.693586	-9.03673	0.693586	-12.9349		-0.021557	0	0.693843	-0.132798	0.693843	0.005085	-0.021639	0	0.693586	-0.070135	0.693586	-0.254206		-0.021557	0	0.693843	-0.000266546	0.693843	1.02064e-05	-0.021639	0	0.693586	-0.000386463	0.693586	-0.00140074
-0.021424	3.4547	0.694509	-4.5602	0.694509	-3.15399	-0.021506	9.17829	0.694251	-9.05425	0.694251	-12.9649		-0.021424	0	0.694509	-0.139066	0.694509	0.004246	-0.021506	0	0.694251	-0.087661	0.694251	-0.284205		-0.021424	0	0.694509	-0.000279127	0.694509	8.52238e-06	-0.021506	0	0.694251	-0.000483036	0.694251	-0.00156605
-0.021291	3.45606	0.695175	-4.56556	0.695175	-3.1544	-0.021373	9.17104	0.694917	-9.07098	0.694917	-12.9885		-0.021291	0	0.695175	-0.144424	0.695175	0.003836	-0.021373	0	0.694917	-0.104381	0.694917	-0.30788		-0.021291	0	0.695175	-0.000289882	0.695175	7.69945e-06	-0.021373	0	0.694917	-0.000575168	0.694917	-0.0016965
-0.021157	3.45742	0.695841	-4.56977	0.695841	-3.15899	-0.02124	9.16404	0.695583	-9.08523	0.695583	-13.0004		-0.021157	0	0.695841	-0.148639	0.695841	-0.000758	-0.02124	0	0.695583	-0.11864	0.695583	-0.319716		-0.021157	0	0.695841	-0.000298342	0.695841	-1.52142e-06	-0.02124	0	0.695583	-0.000653739	0.695583	-0.00176172
-0.021024	3.45877	0.696507	-4.57383	0.696507	-3.16311	-0.021107	9.15936	0.696248	-9.09517	0.696248	-13.0047		-0.021024	0	0.696507	-0.152694	0.696507	-0.004873	-0.021107	0	0.696248	-0.128577	0.696248	-0.324014		-0.021024	0	0.696507	-0.000306481	0.696507	-9.78087e-06	-0.021107	0	0.696248	-0.000708494	0.696248	-0.00178541
-0.020891	3.46019	0.697172	-4.57798	0.697172	-3.16661	-0.020973	9.15659	0.696914	-9.09885	0.696914	-13.0097		-0.020891	0	0.697172	-0.156845	0.697172	-0.008375	-0.020973	0	0.696914	-0.132257	0.696914	-0.32905		-0.020891	0	0.697172	-0.000314812	0.697172	-1.68099e-05	-0.020973	0	0.696914	-0.000728772	0.696914	-0.00181316
-0.020758	3.46231	0.697838	-4.58021	0.697838	-3.17365	-0.02084	9.15382	0.69758	-9.10239	0.69758	-13.0155		-0.020758	0	0.697838	-0.159079	0.697838	-0.015417	-0.02084	0	0.69758	-0.135796	0.69758	-0.334875		-0.020758	0	0.697838	-0.000319296	0.697838	-3.09443e-05	-0.02084	0	0.69758	-0.000748273	0.69758	-0.00184525
-0.020625	3.46454	0.698504	-4.57957	0.698504	-3.17733	-0.020707	9.15104	0.698245	-9.10425	0.698245	-13.0243		-0.020625	0	0.698504	-0.158432	0.698504	-0.019088	-0.020707	0	0.698245	-0.13766	0.698245	-0.343657		-0.020625	0	0.698504	-0.000317998	0.698504	-3.83126e-05	-0.020707	0	0.698245	-0.000758544	0.698245	-0.00189364
-0.020492	3.46672	0.69917	-4.58077	0.69917	-3.17562	-0.020574	9.14828	0.698911	-9.10488	0.698911	-13.032		-0.020492	0	0.69917	-0.159631	0.69917	-0.017383	-0.020574	0	0.698911	-0.138284	0.698911	-0.351337		-0.020492	0	0.69917	-0.000320404	0.69917	-3.48904e-05	-0.020574	0	0.698911	-0.000761983	0.698911	-0.00193596
-0.020359	3.46883	0.699836	-4.5845	0.699836	-3.17139	-0.020441	9.14559	0.699577	-9.10914	0.699577	-13.0388		-0.020359	0	0.699836	-0.163362	0.699836	-0.013158	-0.020441	0	0.699577	-0.142544	0.699577	-0.358123		-0.020359	0	0.699836	-0.000327893	0.699836	-2.64102e-05	-0.020441	0	0.699577	-0.000785456	0.699577	-0.00197336
-0.020225	3.47101	0.700501	-4.5906	0.700501	-3.17753	-0.020308	9.14267	0.700242	-9.11691	0.700242	-13.0436		-0.020225	0	0.700501	-0.169467	0.700501	-0.019289	-0.020308	0	0.700242	-0.150315	0.700242	-0.362943		-0.020225	0	0.700501	-0.000340147	0.700501	-3.8716e-05	-0.020308	0	0.700242	-0.000828277	0.700242	-0.00199992
-0.020092	3.47313	0.701167	-4.59559	0.701167	-3.1852	-0.020175	9.13878	0.700908	-9.12115	0.700908	-13.0417		-0.020092	0	0.701167	-0.174458	0.701167	-0.026961	-0.020175	0	0.700908	-0.154552	0.700908	-0.361073		-0.020092	0	0.701167	-0.000350164	0.701167	-5.41149e-05	-0.020175	0	0.700908	-0.000851624	0.700908	-0.00198961
-0.019959	3.47533	0.701833	-4.59886	0.701833	-3.17762	-0.020041	9.13289	0.701574	-9.12613	0.701574	-13.0436		-0.019959	0	0.701833	-0.177723	0.701833	-0.019386	-0.020041	0	0.701574	-0.159541	0.701574	-0.362904		-0.019959	0	0.701833	-0.000356718	0.701833	-3.89107e-05	-0.020041	0	0.701574	-0.000879115	0.701574	-0.0019997
-0.019826	3.47748	0.702499	-4.59932	0.702499	-3.18331	-0.019908	9.12717	0.70224	-9.13286	0.70224	-13.0474		-0.019826	0	0.702499	-0.178184	0.702499	-0.02507	-0.019908	0	0.70224	-0.166267	0.70224	-0.366744		-0.019826	0	0.702499	-0.000357643	0.702499	-5.03194e-05	-0.019908	0	0.70224	-0.000916177	0.70224	-0.00202086
-0.019693	3.47948	0.703165	-4.60022	0.703165	-3.18819	-0.019775	9.12126	0.702905	-9.13995	0.702905	-13.0512		-0.019693	0	0.703165	-0.179082	0.703165	-0.029953	-0.019775	0	0.702905	-0.173354	0.702905	-0.3705		-0.019693	0	0.703165	-0.000359446	0.703165	-6.01203e-05	-0.019775	0	0.702905	-0.000955228	0.702905	-0.00204156
-0.01956	3.48152	0.703831	-4.60278	0.703831	-3.18529	-0.019642	9.11555	0.703571	-9.14822	0.703571	-13.051		-0.01956	0	0.703831	-0.181643	0.703831	-0.02705	-0.019642	0	0.703571	-0.181627	0.703571	-0.370378		-0.01956	0	0.703831	-0.000364586	0.703831	-5.42936e-05	-0.019642	0	0.703571	-0.00100081	0.703571	-0.00204088
-0.019427	3.48349	0.704496	-4.60808	0.704496	-3.18278	-0.019509	9.10978	0.704237	-9.15553	0.704237	-13.0487		-0.019427	0	0.704496	-0.186945	0.704496	-0.024542	-0.019509	0	0.704237	-0.188933	0.704237	-0.36799		-0.019427	0	0.704496	-0.000375228	0.704496	-4.92596e-05	-0.019509	0	0.704237	-0.00104107	0.704237	-0.00202773
-0.019293	3.48555	0.705162	-4.61041	0.705162	-3.18377	-0.019376	9.10412	0.704902	-9.16157	0.704902	-13.0493		-0.019293	0	0.705162	-0.189278	0.705162	-0.025528	-0.019376	0	0.704902	-0.194978	0.704902	-0.368607		-0.019293	0	0.705162	-0.00037991	0.705162	-5.12387e-05	-0.019376	0	0.704902	-0.00107438	0.704902	-0.00203113
-0.01916	3.48759	0.705828	-4.61179	0.705828	-3.18795	-0.019243	9.10035	0.705568	-9.16715	0.705568	-13.0518		-0.01916	0	0.705828	-0.190654	0.705828	-0.02971	-0.019243	0	0.705568	-0.200554	0.705568	-0.371175		-0.01916	0	0.705828	-0.000382672	0.705828	-5.96326e-05	-0.019243	0	0.705568	-0.00110511	0.705568	-0.00204528
-0.019027	3.4895	0.706494	-4.61096	0.706494	-3.18589	-0.019109	9.09825	0.706234	-9.16971	0.706234	-13.0556		-0.019027	0	0.706494	-0.189828	0.706494	-0.027658	-0.019109	0	0.706234	-0.203119	0.706234	-0.374903		-0.019027	0	0.706494	-0.000381014	0.706494	-5.55139e-05	-0.019109	0	0.706234	-0.00111924	0.706234	-0.00206582
-0.018894	3.49053	0.70716	-4.60708	0.70716	-3.17858	-0.018976	9.09607	0.706899	-9.16983	0.706899	-13.0598		-0.018894	0	0.70716	-0.18595	0.70716	-0.020347	-0.018976	0	0.706899	-0.20324	0.706899	-0.379126		-0.018894	0	0.70716	-0.000373231	0.70716	-4.08396e-05	-0.018976	0	0.706899	-0.00111991	0.706899	-0.00208909
-0.018761	3.48923	0.707826	-4.60372	0.707826	-3.17076	-0.018843	9.09389	0.707565	-9.16914	0.707565	-13.0675		-0.018761	0	0.707826	-0.182588	0.707826	-0.012526	-0.018843	0	0.707565	-0.202544	0.707565	-0.386839		-0.018761	0	0.707826	-0.000366483	0.707826	-2.51416e-05	-0.018843	0	0.707565	-0.00111607	0.707565	-0.00213159
-0.018628	3.48791	0.708491	-4.60014	0.708491	-3.17346	-0.01871	9.09177	0.708231	-9.1673	0.708231	-13.0774		-0.018628	0	0.708491	-0.179006	0.708491	-0.015226	-0.01871	0	0.708231	-0.200706	0.708231	-0.396703		-0.018628	0	0.708491	-0.000359293	0.708491	-3.0561e-05	-0.01871	0	0.708231	-0.00110594	0.708231	-0.00218594
-0.018495	3.48661	0.709157	-4.59673	0.709157	-3.16687	-0.018577	9.08956	0.708897	-9.16497	0.708897	-13.0842		-0.018495	0	0.709157	-0.17559	0.709157	-0.00863	-0.018577	0	0.708897	-0.198378	0.708897	-0.403548		-0.018495	0	0.709157	-0.000352437	0.709157	-1.73218e-05	-0.018577	0	0.708897	-0.00109312	0.708897	-0.00222366
-0.018362	3.48536	0.709823	-4.58865	0.709823	-3.15788	-0.018444	9.08734	0.709562	-9.16294	0.709562	-13.0883		-0.018362	0	0.709823	-0.167511	0.709823	0.000353	-0.018444	0	0.709562	-0.196349	0.709562	-0.40764		-0.018362	0	0.709823	-0.000336221	0.709823	7.08526e-07	-0.018444	0	0.709562	-0.00108194	0.709562	-0.00224621
-0.018228	3.48411	0.710489	-4.57731	0.710489	-3.15854	-0.018311	9.08507	0.710228	-9.16061	0.710228	-13.0884		-0.018228	0	0.710489	-0.15618	0.710489	-0.000307	-0.018311	0	0.710228	-0.194018	0.710228	-0.407738		-0.018228	0	0.710489	-0.000313478	0.710489	-6.16197e-07	-0.018311	0	0.710228	-0.00106909	0.710228	-0.00224675
-0.018095	3.48284	0.711155	-4.56473	0.711155	-3.15579	-0.018177	9.08268	0.710894	-9.15754	0.710894	-13.0852		-0.018095	0	0.711155	-0.143599	0.711155	0.00245	-0.018177	0	0.710894	-0.19095	0.710894	-0.404507		-0.018095	0	0.711155	-0.000288226	0.711155	4.91753e-06	-0.018177	0	0.710894	-0.00105219	0.710894	-0.00222894
-0.017962	3.48197	0.71182	-4.55228	0.71182	-3.14905	-0.018044	9.08024	0.711559	-9.15475	0.711559	-13.0836		-0.017962	0	0.71182	-0.131147	0.71182	0.009185	-0.018044	0	0.711559	-0.188153	0.711559	-0.40296		-0.017962	0	0.71182	-0.000263233	0.71182	1.84357e-05	-0.018044	0	0.711559	-0.00103677	0.711559	-0.00222042
-0.017829	3.48318	0.712486	-4.54173	0.712486	-3.1362	-0.017911	9.07787	0.712225	-9.15353	0.712225	-13.0805		-0.017829	0	0.712486	-0.120593	0.712486	0.022033	-0.017911	0	0.712225	-0.186936	0.712225	-0.399879		-0.017829	0	0.712486	-0.000242049	0.712486	4.42237e-05	-0.017911	0	0.712225	-0.00103007	0.712225	-0.00220344
-0.017696	3.48624	0.713152	-4.53466	0.713152	-3.13042	-0.017778	9.07547	0.712891	-9.15413	0.712891	-13.0754		-0.017696	0	0.713152	-0.113526	0.713152	0.027812	-0.017778	0	0.712891	-0.18754	0.712891	-0.394737		-0.017696	0	0.713152	-0.000227864	0.713152	5.5823e-05	-0.017778	0	0.712891	-0.0010334	0.712891	-0.00217511
-0.017563	3.48919	0.713818	-4.52864	0.713818	-3.12757	-0.017645	9.073	0.713556	-9.15508	0.713556	-13.0774		-0.017563	0	0.713818	-0.107505	0.713818	0.030664	-0.017645	0	0.713556	-0.188482	0.713556	-0.396718		-0.017563	0	0.713818	-0.000215779	0.713818	6.15474e-05	-0.017645	0	0.713556	-0.00103859	0.713556	-0.00218602
-0.01743	3.49218	0.714484	-4.52397	0.714484	-3.12845	-0.017512	9.0706	0.714222	-9.15384	0.714222	-13.076		-0.01743	0	0.714484	-0.102836	0.714484	0.02979	-0.017512	0	0.714222	-0.187244	0.714222	-0.395333		-0.01743	0	0.714484	-0.000206408	0.714484	5.97932e-05	-0.017512	0	0.714222	-0.00103177	0.714222	-0.00217839
-0.017296	3.49524	0.71515	-4.52015	0.71515	-3.12528	-0.017379	9.06818	0.714888	-9.1525	0.714888	-13.0677		-0.017296	0	0.71515	-0.099011	0.71515	0.032958	-0.017379	0	0.714888	-0.185908	0.714888	-0.387076		-0.017296	0	0.71515	-0.000198731	0.71515	6.61519e-05	-0.017379	0	0.714888	-0.0010244	0.714888	-0.00213289
-0.017163	3.49821	0.715816	-4.517	0.715816	-3.12606	-0.017245	9.06558	0.715553	-9.15228	0.715553	-13.0616		-0.017163	0	0.715816	-0.095868	0.715816	0.032179	-0.017245	0	0.715553	-0.185683	0.715553	-0.380896		-0.017163	0	0.715816	-0.000192422	0.715816	6.45883e-05	-0.017245	0	0.715553	-0.00102316	0.715553	-0.00209884
-0.01703	3.50139	0.716481	-4.52109	0.716481	-3.12848	-0.017112	9.06258	0.716219	-9.15158	0.716219	-13.0582		-0.01703	0	0.716481	-0.099955	0.716481	0.029752	-0.017112	0	0.716219	-0.184982	0.716219	-0.377489		-0.01703	0	0.716481	-0.000200625	0.716481	5.97169e-05	-0.017112	0	0.716219	-0.0010193	0.716219	-0.00208007
-0.016897	3.50545	0.717147	-4.5312	0.717147	-3.12689	-0.016979	9.05964	0.716885	-9.15081	0.716885	-13.0572		-0.016897	0	0.717147	-0.110069	0.717147	0.031352	-0.016979	0	0.716885	-0.184213	0.716885	-0.37656		-0.016897	0	0.717147	-0.000220926	0.717147	6.29284e-05	-0.016979	0	0.716885	-0.00101506	0.716885	-0.00207495
-0.016764	3.50986	0.717813	-4.54228	0.717813	-3.12542	-0.016846	9.05658	0.717551	-9.14978	0.717551	-13.0572		-0.016764	0	0.717813	-0.12114	0.717813	0.032818	-0.016846	0	0.717551	-0.183185	0.717551	-0.376524		-0.016764	0	0.717813	-0.000243147	0.717813	6.58708e-05	-0.016846	0	0.717551	-0.0010094	0.717551	-0.00207475
-0.016631	3.51434	0.718479	-4.55391	0.718479	-3.12288	-0.016713	9.05355	0.718216	-9.14851	0.718216	-13.0546		-0.016631	0	0.718479	-0.132779	0.718479	0.035359	-0.016713	0	0.718216	-0.181916	0.718216	-0.373887		-0.016631	0	0.718479	-0.000266508	0.718479	7.0971e-05	-0.016713	0	0.718216	-0.00100241	0.718216	-0.00206022
-0.016498	3.51891	0.719145	-4.56514	0.719145	-3.13388	-0.01658	9.05057	0.718882	-9.14915	0.718882	-13.0541		-0.016498	0	0.719145	-0.144001	0.719145	0.02436	-0.01658	0	0.718882	-0.182554	0.718882	-0.373483		-0.016498	0	0.719145	-0.000289032	0.719145	4.88943e-05	-0.01658	0	0.718882	-0.00100592	0.718882	-0.00205799
-0.016364	3.52334	0.71981	-4.57853	0.71981	-3.14446	-0.016447	9.04761	0.719548	-9.14909	0.719548	-13.0577		-0.016364	0	0.71981	-0.157392	0.71981	0.01378	-0.016447	0	0.719548	-0.182493	0.719548	-0.377078		-0.016364	0	0.71981	-0.00031591	0.71981	2.76586e-05	-0.016447	0	0.719548	-0.00100559	0.719548	-0.0020778
-0.016231	3.52772	0.720476	-4.58474	0.720476	-3.15375	-0.016313	9.04535	0.720213	-9.14761	0.720213	-13.059		-0.016231	0	0.720476	-0.163608	0.720476	0.004489	-0.016313	0	0.720213	-0.181014	0.720213	-0.378303		-0.016231	0	0.720476	-0.000328387	0.720476	9.01012e-06	-0.016313	0	0.720213	-0.000997437	0.720213	-0.00208455
-0.016098	3.53212	0.721142	-4.58651	0.721142	-3.15419	-0.01618	9.04397	0.720879	-9.14973	0.720879	-13.0568		-0.016098	0	0.721142	-0.165377	0.721142	0.004047	-0.01618	0	0.720879	-0.183141	0.720879	-0.37618		-0.016098	0	0.721142	-0.000331937	0.721142	8.12296e-06	-0.01618	0	0.720879	-0.00100916	0.720879	-0.00207285
-0.015965	3.53711	0.721808	-4.5862	0.721808	-3.14739	-0.016047	9.04258	0.721545	-9.14924	0.721545	-13.0522		-0.015965	0	0.721808	-0.165064	0.721808	0.010846	-0.016047	0	0.721545	-0.182647	0.721545	-0.371572		-0.015965	0	0.721808	-0.000331309	0.721808	2.17696e-05	-0.016047	0	0.721545	-0.00100643	0.721545	-0.00204746
-0.015832	3.54226	0.722474	-4.58121	0.722474	-3.13772	-0.015914	9.04119	0.72221	-9.14376	0.72221	-13.0447		-0.015832	0	0.722474	-0.160072	0.722474	0.020514	-0.015914	0	0.72221	-0.177165	0.72221	-0.364003		-0.015832	0	0.722474	-0.000321289	0.722474	4.11748e-05	-0.015914	0	0.72221	-0.000976228	0.72221	-0.00200576
-0.015699	3.54744	0.72314	-4.57523	0.72314	-3.13051	-0.015781	9.03979	0.722876	-9.13799	0.722876	-13.0356		-0.015699	0	0.72314	-0.154092	0.72314	0.027731	-0.015781	0	0.722876	-0.171397	0.722876	-0.354931		-0.015699	0	0.72314	-0.000309287	0.72314	5.56604e-05	-0.015781	0	0.722876	-0.000944444	0.722876	-0.00195577
-0.015566	3.55263	0.723805	-4.57235	0.723805	-3.12194	-0.015648	9.03839	0.723542	-9.13255	0.723542	-13.0275		-0.015566	0	0.723805	-0.15122	0.723805	0.036296	-0.015648	0	0.723542	-0.16596	0.723542	-0.346847		-0.015566	0	0.723805	-0.000303522	0.723805	7.28517e-05	-0.015648	0	0.723542	-0.000914485	0.723542	-0.00191122
-0.015432	3.55783	0.724471	-4.56906	0.724471	-3.11433	-0.015515	9.03712	0.724208	-9.12717	0.724208	-13.0218		-0.015432	0	0.724471	-0.147927	0.724471	0.043906	-0.015515	0	0.724208	-0.160572	0.724208	-0.341088		-0.015432	0	0.724471	-0.000296913	0.724471	8.81262e-05	-0.015515	0	0.724208	-0.000884796	0.724208	-0.00187949
-0.015299	3.56311	0.725137	-4.56054	0.725137	-3.10622	-0.015382	9.03562	0.724873	-9.12218	0.724873	-13.008		-0.015299	0	0.725137	-0.139403	0.725137	0.052017	-0.015382	0	0.724873	-0.155591	0.724873	-0.327312		-0.015299	0	0.725137	-0.000279804	0.725137	0.000104406	-0.015382	0	0.724873	-0.000857349	0.724873	-0.00180358
-0.015166	3.56812	0.725803	-4.54484	0.725803	-3.09396	-0.015248	9.0324	0.725539	-9.11384	0.725539	-12.9908		-0.015166	0	0.725803	-0.123708	0.725803	0.064272	-0.015248	0	0.725539	-0.147248	0.725539	-0.310099		-0.015166	0	0.725803	-0.000248301	0.725803	0.000129004	-0.015248	0	0.725539	-0.000811377	0.725539	-0.00170873
-0.015033	3.57233	0.726469	-4.53269	0.726469	-3.07888	-0.015115	9.02851	0.726205	-9.10428	0.726205	-12.9786		-0.015033	0	0.726469	-0.111553	0.726469	0.079356	-0.015115	0	0.726205	-0.137688	0.726205	-0.297955		-0.015033	0	0.726469	-0.000223904	0.726469	0.00015928	-0.015115	0	0.726205	-0.000758699	0.726205	-0.00164181
-0.0149	3.57683	0.727135	-4.52553	0.727135	-3.06247	-0.014982	9.02471	0.72687	-9.096	0.72687	-12.9662		-0.0149	0	0.727135	-0.104393	0.727135	0.095768	-0.014982	0	0.72687	-0.129403	0.72687	-0.285523		-0.0149	0	0.727135	-0.000209533	0.727135	0.000192221	-0.014982	0	0.72687	-0.000713046	0.72687	-0.00157331
-0.014767	3.58153	0.7278	-4.52272	0.7278	-3.0605	-0.014849	9.02094	0.727536	-9.08683	0.727536	-12.9551		-0.014767	0	0.7278	-0.101587	0.7278	0.097738	-0.014849	0	0.727536	-0.120238	0.727536	-0.274451		-0.014767	0	0.7278	-0.000203901	0.7278	0.000196175	-0.014849	0	0.727536	-0.000662544	0.727536	-0.0015123
-0.014634	3.58623	0.728466	-4.52961	0.728466	-3.06456	-0.014716	9.01721	0.728202	-9.08223	0.728202	-12.9482		-0.014634	0	0.728466	-0.108474	0.728466	0.093678	-0.014716	0	0.728202	-0.115638	0.728202	-0.267525		-0.014634	0	0.728466	-0.000217724	0.728466	0.000188026	-0.014716	0	0.728202	-0.000637197	0.728202	-0.00147414
-0.0145	3.59109	0.729132	-4.53878	0.729132	-3.06946	-0.014583	9.01322	0.728867	-9.08352	0.728867	-12.9485		-0.0145	0	0.729132	-0.117649	0.729132	0.088782	-0.014583	0	0.728867	-0.116929	0.728867	-0.267807		-0.0145	0	0.729132	-0.00023614	0.729132	0.000178199	-0.014583	0	0.728867	-0.000644311	0.728867	-0.00147569
-0.014367	3.59574	0.729798	-4.54671	0.729798	-3.06892	-0.01445	9.00825	0.729533	-9.0869	0.729533	-12.9508		-0.014367	0	0.729798	-0.125575	0.729798	0.089318	-0.01445	0	0.729533	-0.120303	0.729533	-0.270124		-0.014367	0	0.729798	-0.000252049	0.729798	0.000179275	-0.01445	0	0.729533	-0.000662902	0.729533	-0.00148846
-0.014234	3.60046	0.730464	-4.55283	0.730464	-3.07145	-0.014316	9.0017	0.730199	-9.09105	0.730199	-12.9517		-0.014234	0	0.730464	-0.131694	0.730464	0.086788	-0.014316	0	0.730199	-0.124457	0.730199	-0.271036		-0.014234	0	0.730464	-0.00026433	0.730464	0.000174197	-0.014316	0	0.730199	-0.000685792	0.730199	-0.00149348
-0.014101	3.6052	0.73113	-4.55497	0.73113	-3.07761	-0.014183	8.99469	0.730865	-9.09447	0.730865	-12.954		-0.014101	0	0.73113	-0.13383	0.73113	0.08063	-0.014183	0	0.730865	-0.127872	0.730865	-0.273374		-0.014101	0	0.73113	-0.000268618	0.73113	0.000161837	-0.014183	0	0.730865	-0.00070461	0.730865	-0.00150637
-0.013968	3.61044	0.731795	-4.56069	0.731795	-3.08596	-0.01405	8.98752	0.73153	-9.09562	0.73153	-12.9647		-0.013968	0	0.731795	-0.139551	0.731795	0.072279	-0.01405	0	0.73153	-0.129021	0.73153	-0.284083		-0.013968	0	0.731795	-0.000280101	0.731795	0.000145075	-0.01405	0	0.73153	-0.000710941	0.73153	-0.00156537
-0.013835	3.61592	0.732461	-4.57227	0.732461	-3.0948	-0.013917	8.98057	0.732196	-9.09858	0.732196	-12.9747		-0.013835	0	0.732461	-0.151136	0.732461	0.063434	-0.013917	0	0.732196	-0.131983	0.732196	-0.294032		-0.013835	0	0.732461	-0.000303354	0.732461	0.000127322	-0.013917	0	0.732196	-0.000727262	0.732196	-0.0016202
-0.013702	3.62108	0.733127	-4.57885	0.733127	-3.10494	-0.013784	8.97369	0.732862	-9.1034	0.732862	-12.975		-0.013702	0	0.733127	-0.157717	0.733127	0.053292	-0.013784	0	0.732862	-0.13681	0.732862	-0.29429		-0.013702	0	0.733127	-0.000316563	0.733127	0.000106965	-0.013784	0	0.732862	-0.00075386	0.732862	-0.00162162
-0.013568	3.6265	0.733793	-4.58481	0.733793	-3.11386	-0.013651	8.96672	0.733527	-9.10834	0.733527	-12.9758		-0.013568	0	0.733793	-0.16367	0.733793	0.044374	-0.013651	0	0.733527	-0.141745	0.733527	-0.29511		-0.013568	0	0.733793	-0.000328511	0.733793	8.90655e-05	-0.013651	0	0.733527	-0.000781054	0.733527	-0.00162614
-0.013435	3.63185	0.734459	-4.5887	0.734459	-3.11381	-0.013518	8.96047	0.734193	-9.11365	0.734193	-12.9818		-0.013435	0	0.734459	-0.16756	0.734459	0.044426	-0.013518	0	0.734193	-0.147053	0.734193	-0.301163		-0.013435	0	0.734459	-0.000336319	0.734459	8.91699e-05	-0.013518	0	0.734193	-0.000810302	0.734193	-0.00165949
-0.013302	3.63728	0.735125	-4.5845	0.735125	-3.11215	-0.013384	8.95516	0.734859	-9.11813	0.734859	-12.9901		-0.013302	0	0.735125	-0.163365	0.735125	0.046083	-0.013384	0	0.734859	-0.151535	0.734859	-0.309462		-0.013302	0	0.735125	-0.000327899	0.735125	9.24958e-05	-0.013384	0	0.734859	-0.000834999	0.734859	-0.00170522
-0.013169	3.64264	0.73579	-4.57784	0.73579	-3.10791	-0.013251	8.94941	0.735524	-9.12168	0.735524	-12.9969		-0.013169	0	0.73579	-0.156702	0.73579	0.050328	-0.013251	0	0.735524	-0.155086	0.735524	-0.31619		-0.013169	0	0.73579	-0.000314525	0.73579	0.000101016	-0.013251	0	0.735524	-0.000854566	0.735524	-0.00174229
-0.013036	3.64862	0.736456	-4.5679	0.736456	-3.10227	-0.013118	8.94363	0.73619	-9.12323	0.73619	-13.0031		-0.013036	0	0.736456	-0.146765	0.736456	0.055963	-0.013118	0	0.73619	-0.156637	0.73619	-0.322387		-0.013036	0	0.736456	-0.00029458	0.736456	0.000112326	-0.013118	0	0.73619	-0.000863113	0.73619	-0.00177644
-0.012903	3.65567	0.737122	-4.55985	0.737122	-3.09852	-0.012985	8.93789	0.736856	-9.12266	0.736856	-13.0082		-0.012903	0	0.737122	-0.138713	0.737122	0.059716	-0.012985	0	0.736856	-0.156071	0.736856	-0.327505		-0.012903	0	0.737122	-0.000278419	0.737122	0.000119859	-0.012985	0	0.736856	-0.000859994	0.736856	-0.00180464
-0.01277	3.66286	0.737788	-4.55598	0.737788	-3.09879	-0.012852	8.93202	0.737521	-9.12138	0.737521	-13.0133		-0.01277	0	0.737788	-0.134843	0.737788	0.059446	-0.012852	0	0.737521	-0.154786	0.737521	-0.332682		-0.01277	0	0.737788	-0.000270651	0.737788	0.000119317	-0.012852	0	0.737521	-0.000852913	0.737521	-0.00183317
-0.012636	3.66984	0.738454	-4.55465	0.738454	-3.10058	-0.012719	8.92626	0.738187	-9.12112	0.738187	-13.0211		-0.012636	0	0.738454	-0.133517	0.738454	0.057661	-0.012719	0	0.738187	-0.154531	0.738187	-0.34047		-0.012636	0	0.738454	-0.000267989	0.738454	0.000115735	-0.012719	0	0.738187	-0.000851508	0.738187	-0.00187608
-0.012503	3.67684	0.73912	-4.55361	0.73912	-3.09133	-0.012586	8.92057	0.738853	-9.11974	0.738853	-13.0324		-0.012503	0	0.73912	-0.132477	0.73912	0.066908	-0.012586	0	0.738853	-0.153142	0.738853	-0.351711		-0.012503	0	0.73912	-0.000265902	0.73912	0.000134295	-0.012586	0	0.738853	-0.000843854	0.738853	-0.00193802
-0.01237	3.68386	0.739785	-4.54861	0.739785	-3.0778	-0.012452	8.9143	0.739519	-9.1169	0.739519	-13.0453		-0.01237	0	0.739785	-0.127473	0.739785	0.08044	-0.012452	0	0.739519	-0.150303	0.739519	-0.364675		-0.01237	0	0.739785	-0.000255858	0.739785	0.000161456	-0.012452	0	0.739519	-0.000828211	0.739519	-0.00200946
-0.012237	3.69086	0.740451	-4.54463	0.740451	-3.06585	-0.012319	8.90581	0.740184	-9.11439	0.740184	-13.0567		-0.012237	0	0.740451	-0.123495	0.740451	0.092388	-0.012319	0	0.740184	-0.147796	0.740184	-0.376009		-0.012237	0	0.740451	-0.000247874	0.740451	0.000185437	-0.012319	0	0.740184	-0.000814396	0.740184	-0.00207191
-0.012104	3.69832	0.741117	-4.54759	0.741117	-3.06526	-0.012186	8.89656	0.74085	-9.11222	0.74085	-13.0635		-0.012104	0	0.741117	-0.126459	0.741117	0.092978	-0.012186	0	0.74085	-0.145624	0.74085	-0.382877		-0.012104	0	0.741117	-0.000253823	0.741117	0.000186621	-0.012186	0	0.74085	-0.000802428	0.74085	-0.00210976
-0.011971	3.70658	0.741783	-4.55393	0.741783	-3.07078	-0.012053	8.88746	0.741516	-9.10757	0.741516	-13.0646		-0.011971	0	0.741783	-0.132798	0.741783	0.087456	-0.012053	0	0.741516	-0.140974	0.741516	-0.383929		-0.011971	0	0.741783	-0.000266546	0.741783	0.000175538	-0.012053	0	0.741516	-0.000776805	0.741516	-0.00211555
-0.011838	3.71456	0.742449	-4.56552	0.742449	-3.0786	-0.01192	8.87827	0.742181	-9.09949	0.742181	-13.0575		-0.011838	0	0.742449	-0.144381	0.742449	0.07964	-0.01192	0	0.742181	-0.132898	0.742181	-0.376877		-0.011838	0	0.742449	-0.000289795	0.742449	0.00015985	-0.01192	0	0.742181	-0.000732304	0.742181	-0.0020767
-0.011705	3.72249	0.743114	-4.58037	0.743114	-3.09841	-0.011787	8.86912	0.742847	-9.08891	0.742847	-13.0461		-0.011705	0	0.743114	-0.159232	0.743114	0.05983	-0.011787	0	0.742847	-0.12232	0.742847	-0.365407		-0.011705	0	0.743114	-0.000319603	0.743114	0.000120088	-0.011787	0	0.742847	-0.000674017	0.742847	-0.00201349
-0.011571	3.73052	0.74378	-4.58774	0.74378	-3.11051	-0.011654	8.85998	0.743513	-9.07961	0.743513	-13.0364		-0.011571	0	0.74378	-0.166607	0.74378	0.047725	-0.011654	0	0.743513	-0.113018	0.743513	-0.35576		-0.011571	0	0.74378	-0.000334406	0.74378	9.57915e-05	-0.011654	0	0.743513	-0.00062276	0.743513	-0.00196033
-0.011438	3.73848	0.744446	-4.59345	0.744446	-3.11188	-0.01152	8.85061	0.744178	-9.07317	0.744178	-13.0261		-0.011438	0	0.744446	-0.172315	0.744446	0.04636	-0.01152	0	0.744178	-0.106576	0.744178	-0.345411		-0.011438	0	0.744446	-0.000345863	0.744446	9.30518e-05	-0.01152	0	0.744178	-0.000587263	0.744178	-0.00190331
-0.011305	3.74621	0.745112	-4.59863	0.745112	-3.11699	-0.011387	8.84136	0.744844	-9.06959	0.744844	-13.0139		-0.011305	0	0.745112	-0.1775	0.745112	0.041246	-0.011387	0	0.744844	-0.103001	0.744844	-0.333197		-0.011305	0	0.745112	-0.00035627	0.745112	8.27872e-05	-0.011387	0	0.744844	-0.000567564	0.744844	-0.00183601
-0.011172	3.75289	0.745778	-4.60607	0.745778	-3.12577	-0.011254	8.83199	0.74551	-9.06796	0.74551	-13.0025		-0.011172	0	0.745778	-0.184934	0.745778	0.032463	-0.011254	0	0.74551	-0.101363	0.74551	-0.321808		-0.011172	0	0.745778	-0.000371191	0.745778	6.51583e-05	-0.011254	0	0.74551	-0.000558538	0.74551	-0.00177325
-0.011039	3.75927	0.746444	-4.61598	0.746444	-3.13486	-0.011121	8.82244	0.746176	-9.06712	0.746176	-12.9946		-0.011039	0	0.746444	-0.194842	0.746444	0.02338	-0.011121	0	0.746176	-0.100525	0.746176	-0.313923		-0.011039	0	0.746444	-0.000391078	0.746444	4.69273e-05	-0.011121	0	0.746176	-0.00055392	0.746176	-0.0017298
-0.010906	3.76618	0.747109	-4.62438	0.747109	-3.14003	-0.010988	8.81299	0.746841	-9.06793	0.746841	-12.9902		-0.010906	0	0.747109	-0.203242	0.747109	0.018205	-0.010988	0	0.746841	-0.101337	0.746841	-0.309516		-0.010906	0	0.747109	-0.000407938	0.747109	3.65403e-05	-0.010988	0	0.746841	-0.000558395	0.746841	-0.00170552
-0.010773	3.77324	0.747775	-4.62503	0.747775	-3.13705	-0.010855	8.80356	0.747507	-9.07297	0.747507	-12.9846		-0.010773	0	0.747775	-0.203896	0.747775	0.021191	-0.010855	0	0.747507	-0.106376	0.747507	-0.303959		-0.010773	0	0.747775	-0.000409251	0.747775	4.25336e-05	-0.010855	0	0.747507	-0.000586161	0.747507	-0.0016749
-0.010639	3.77983	0.748441	-4.62339	0.748441	-3.13331	-0.010722	8.79434	0.748173	-9.07673	0.748173	-12.9829		-0.010639	0	0.748441	-0.202254	0.748441	0.024923	-0.010722	0	0.748173	-0.110141	0.748173	-0.302245		-0.010639	0	0.748441	-0.000405955	0.748441	5.00244e-05	-0.010722	0	0.748173	-0.000606907	0.748173	-0.00166545
-0.010506	3.78651	0.749107	-4.62048	0.749107	-3.1376	-0.010588	8.78545	0.748838	-9.08144	0.748838	-12.9907		-0.010506	0	0.749107	-0.199343	0.749107	0.020637	-0.010588	0	0.748838	-0.114843	0.748838	-0.310068		-0.010506	0	0.749107	-0.000400113	0.749107	4.14217e-05	-0.010588	0	0.748838	-0.000632816	0.748838	-0.00170856
-0.010373	3.79355	0.749773	-4.61524	0.749773	-3.13278	-0.010455	8.77682	0.749504	-9.08881	0.749504	-13.0007		-0.010373	0	0.749773	-0.194108	0.749773	0.025454	-0.010455	0	0.749504	-0.122213	0.749504	-0.320034		-0.010373	0	0.749773	-0.000389605	0.749773	5.10902e-05	-0.010455	0	0.749504	-0.000673427	0.749504	-0.00176347
-0.01024	3.80044	0.750439	-4.61038	0.750439	-3.12629	-0.010322	8.76821	0.75017	-9.09401	0.75017	-13.0109		-0.01024	0	0.750439	-0.189244	0.750439	0.031949	-0.010322	0	0.75017	-0.127413	0.75017	-0.330205		-0.01024	0	0.750439	-0.000379842	0.750439	6.41266e-05	-0.010322	0	0.75017	-0.00070208	0.75017	-0.00181952
-0.010107	3.80764	0.751104	-4.60596	0.751104	-3.12024	-0.010189	8.75967	0.750835	-9.09833	0.750835	-13.018		-0.010107	0	0.751104	-0.184828	0.751104	0.037993	-0.010189	0	0.750835	-0.131735	0.750835	-0.337302		-0.010107	0	0.751104	-0.000370979	0.751104	7.62579e-05	-0.010189	0	0.750835	-0.000725896	0.750835	-0.00185863
-0.009974	3.81558	0.75177	-4.60721	0.75177	-3.11324	-0.010056	8.75113	0.751501	-9.10206	0.751501	-13.0188		-0.009974	0	0.75177	-0.186078	0.75177	0.044998	-0.010056	0	0.751501	-0.135463	0.751501	-0.338091		-0.009974	0	0.75177	-0.000373488	0.75177	9.0318e-05	-0.010056	0	0.751501	-0.000746438	0.751501	-0.00186297
-0.009841	3.82355	0.752436	-4.60601	0.752436	-3.11035	-0.009923	8.74261	0.752167	-9.10428	0.752167	-13.0123		-0.009841	0	0.752436	-0.184873	0.752436	0.047886	-0.009923	0	0.752167	-0.137682	0.752167	-0.33167		-0.009841	0	0.752436	-0.000371069	0.752436	9.61147e-05	-0.009923	0	0.752167	-0.000758665	0.752167	-0.00182759
-0.009707	3.83153	0.753102	-4.60381	0.753102	-3.11451	-0.00979	8.73403	0.752833	-9.1094	0.752833	-13.0001		-0.009707	0	0.753102	-0.182672	0.753102	0.043729	-0.00979	0	0.752833	-0.142808	0.752833	-0.319432		-0.009707	0	0.753102	-0.000366651	0.753102	8.77709e-05	-0.00979	0	0.752833	-0.000786911	0.752833	-0.00176016
-0.009574	3.8394	0.753768	-4.60545	0.753768	-3.12304	-0.009657	8.72518	0.753498	-9.11116	0.753498	-12.9902		-0.009574	0	0.753768	-0.184319	0.753768	0.035192	-0.009657	0	0.753498	-0.144569	0.753498	-0.309522		-0.009574	0	0.753768	-0.000369957	0.753768	7.06358e-05	-0.009657	0	0.753498	-0.000796615	0.753498	-0.00170555
-0.009441	3.84724	0.754434	-4.60873	0.754434	-3.13022	-0.009523	8.7145	0.754164	-9.10142	0.754164	-12.9868		-0.009441	0	0.754434	-0.187593	0.754434	0.028017	-0.009523	0	0.754164	-0.134822	0.754164	-0.306173		-0.009441	0	0.754434	-0.000376528	0.754434	5.62345e-05	-0.009523	0	0.754164	-0.000742906	0.754164	-0.0016871
-0.009308	3.85527	0.755099	-4.61081	0.755099	-3.1332	-0.00939	8.70126	0.75483	-9.09536	0.75483	-12.985		-0.009308	0	0.755099	-0.189676	0.755099	0.025034	-0.00939	0	0.75483	-0.128767	0.75483	-0.304365		-0.009308	0	0.755099	-0.000380709	0.755099	5.02471e-05	-0.00939	0	0.75483	-0.000709541	0.75483	-0.00167713
-0.009175	3.86343	0.755765	-4.60931	0.755765	-3.13447	-0.009257	8.68689	0.755495	-9.09141	0.755495	-12.9771		-0.009175	0	0.755765	-0.188177	0.755765	0.023769	-0.009257	0	0.755495	-0.124821	0.755495	-0.296392		-0.009175	0	0.755765	-0.000377701	0.755765	4.77081e-05	-0.009257	0	0.755495	-0.000687798	0.755495	-0.0016332
-0.009042	3.87197	0.756431	-4.61166	0.756431	-3.13727	-0.009124	8.67284	0.756161	-9.0847	0.756161	-12.9657		-0.009042	0	0.756431	-0.190529	0.756431	0.020968	-0.009124	0	0.756161	-0.11811	0.756161	-0.285018		-0.009042	0	0.756431	-0.000382421	0.756431	4.2086e-05	-0.009124	0	0.756161	-0.000650818	0.756161	-0.00157053
-0.008909	3.88059	0.757097	-4.61643	0.757097	-3.14104	-0.008991	8.65904	0.756827	-9.07913	0.756827	-12.9547		-0.008909	0	0.757097	-0.195298	0.757097	0.0172	-0.008991	0	0.756827	-0.112539	0.756827	-0.274009		-0.008909	0	0.757097	-0.000391994	0.757097	3.45231e-05	-0.008991	0	0.756827	-0.000620121	0.756827	-0.00150986
-0.008775	3.8892	0.757763	-4.62122	0.757763	-3.1472	-0.008858	8.64535	0.757492	-9.07353	0.757492	-12.9497		-0.008775	0	0.757763	-0.200082	0.757763	0.011036	-0.008858	0	0.757492	-0.10694	0.757492	-0.269018		-0.008775	0	0.757763	-0.000401596	0.757763	2.2151e-05	-0.008858	0	0.757492	-0.000589269	0.757492	-0.00148236
-0.008642	3.89787	0.758429	-4.61888	0.758429	-3.14972	-0.008725	8.63212	0.758158	-9.06882	0.758158	-12.9489		-0.008642	0	0.758429	-0.197741	0.758429	0.008521	-0.008725	0	0.758158	-0.102227	0.758158	-0.268204		-0.008642	0	0.758429	-0.000396897	0.758429	1.7103e-05	-0.008725	0	0.758158	-0.000563299	0.758158	-0.00147788
-0.008509	3.90638	0.759094	-4.61723	0.759094	-3.14877	-0.008591	8.62137	0.758824	-9.06523	0.758824	-12.9526		-0.008509	0	0.759094	-0.196094	0.759094	0.009472	-0.008591	0	0.758824	-0.098637	0.758824	-0.271938		-0.008509	0	0.759094	-0.000393591	0.759094	1.90118e-05	-0.008591	0	0.758824	-0.000543517	0.758824	-0.00149845
-0.008376	3.9145	0.75976	-4.61639	0.75976	-3.1414	-0.008458	8.61208	0.759489	-9.06012	0.759489	-12.9569		-0.008376	0	0.75976	-0.19526	0.75976	0.016834	-0.008458	0	0.759489	-0.093528	0.759489	-0.276223		-0.008376	0	0.75976	-0.000391917	0.75976	3.37885e-05	-0.008458	0	0.759489	-0.000515365	0.759489	-0.00152206
-0.008243	3.92202	0.760426	-4.61276	0.760426	-3.13288	-0.008325	8.6034	0.760155	-9.05771	0.760155	-12.9548		-0.008243	0	0.760426	-0.19163	0.760426	0.025358	-0.008325	0	0.760155	-0.091121	0.760155	-0.274155		-0.008243	0	0.760426	-0.000384631	0.760426	5.08975e-05	-0.008325	0	0.760155	-0.000502102	0.760155	-0.00151067
-0.00811	3.92926	0.761092	-4.60808	0.761092	-3.12446	-0.008192	8.59489	0.760821	-9.06399	0.760821	-12.9469		-0.00811	0	0.761092	-0.186948	0.761092	0.033777	-0.008192	0	0.760821	-0.097394	0.760821	-0.266208		-0.00811	0	0.761092	-0.000375234	0.761092	6.77957e-05	-0.008192	0	0.760821	-0.000536668	0.760821	-0.00146688
-0.007977	3.9365	0.761758	-4.60306	0.761758	-3.1179	-0.008059	8.58636	0.761487	-9.06919	0.761487	-12.9375		-0.007977	0	0.761758	-0.181922	0.761758	0.040335	-0.008059	0	0.761487	-0.102599	0.761487	-0.256855		-0.007977	0	0.761758	-0.000365146	0.761758	8.09586e-05	-0.008059	0	0.761487	-0.000565349	0.761487	-0.00141534
-0.007843	3.9438	0.762424	-4.60479	0.762424	-3.11051	-0.007926	8.57781	0.762152	-9.0714	0.762152	-12.9334		-0.007843	0	0.762424	-0.183658	0.762424	0.047723	-0.007926	0	0.762152	-0.104808	0.762152	-0.252697		-0.007843	0	0.762424	-0.00036863	0.762424	9.57875e-05	-0.007926	0	0.762152	-0.000577521	0.762152	-0.00139243
-0.00771	3.9511	0.763089	-4.60295	0.763089	-3.10397	-0.007793	8.56921	0.762818	-9.07466	0.762818	-12.9308		-0.00771	0	0.763089	-0.181817	0.763089	0.05427	-0.007793	0	0.762818	-0.108067	0.762818	-0.250117		-0.00771	0	0.763089	-0.000364935	0.763089	0.000108928	-0.007793	0	0.762818	-0.000595479	0.762818	-0.00137821
-0.007577	3.9586	0.763755	-4.59905	0.763755	-3.10172	-0.007659	8.56049	0.763484	-9.07892	0.763484	-12.9284		-0.007577	0	0.763755	-0.17791	0.763755	0.056518	-0.007659	0	0.763484	-0.112329	0.763484	-0.247745		-0.007577	0	0.763755	-0.000357093	0.763755	0.00011344	-0.007659	0	0.763484	-0.000618963	0.763484	-0.00136514
-0.007444	3.96593	0.764421	-4.59755	0.764421	-3.09974	-0.007526	8.55198	0.764149	-9.08287	0.764149	-12.9279		-0.007444	0	0.764421	-0.176417	0.764421	0.058501	-0.007526	0	0.764149	-0.116275	0.764149	-0.247202		-0.007444	0	0.764421	-0.000354096	0.764421	0.000117421	-0.007526	0	0.764149	-0.000640707	0.764149	-0.00136215
-0.007311	3.97403	0.765087	-4.59683	0.765087	-3.09749	-0.007393	8.54433	0.764815	-9.08442	0.764815	-12.9269		-0.007311	0	0.765087	-0.175699	0.765087	0.060749	-0.007393	0	0.764815	-0.117826	0.764815	-0.246253		-0.007311	0	0.765087	-0.000352655	0.765087	0.000121933	-0.007393	0	0.764815	-0.000649253	0.764815	-0.00135692
-0.007178	3.98316	0.765753	-4.59663	0.765753	-3.09967	-0.00726	8.53938	0.765481	-9.08466	0.765481	-12.9277		-0.007178	0	0.765753	-0.175498	0.765753	0.058564	-0.00726	0	0.765481	-0.118065	0.765481	-0.247052		-0.007178	0	0.765753	-0.000352252	0.765753	0.000117547	-0.00726	0	0.765481	-0.00065057	0.765481	-0.00136132
-0.007045	3.99233	0.766418	-4.59908	0.766418	-3.09406	-0.007127	8.53454	0.766146	-9.08467	0.766146	-12.9326		-0.007045	0	0.766418	-0.177942	0.766418	0.064178	-0.007127	0	0.766146	-0.118077	0.766146	-0.251975		-0.007045	0	0.766418	-0.000357157	0.766418	0.000128815	-0.007127	0	0.766146	-0.000650637	0.766146	-0.00138845
-0.006911	4.00154	0.767084	-4.59945	0.767084	-3.08729	-0.006994	8.52966	0.766812	-9.08405	0.766812	-12.9367		-0.006911	0	0.767084	-0.178316	0.767084	0.070945	-0.006994	0	0.766812	-0.117459	0.766812	-0.255998		-0.006911	0	0.767084	-0.000357908	0.767084	0.000142398	-0.006994	0	0.766812	-0.000647231	0.766812	-0.00141062
-0.006778	4.01061	0.76775	-4.59975	0.76775	-3.08814	-0.006861	8.52468	0.767478	-9.08021	0.767478	-12.9443		-0.006778	0	0.76775	-0.178616	0.76775	0.0701	-0.006861	0	0.767478	-0.11362	0.767478	-0.263647		-0.006778	0	0.76775	-0.00035851	0.76775	0.000140702	-0.006861	0	0.767478	-0.000626077	0.767478	-0.00145277
-0.006645	4.01972	0.768416	-4.5973	0.768416	-3.09162	-0.006727	8.51968	0.768144	-9.07843	0.768144	-12.9558		-0.006645	0	0.768416	-0.176169	0.768416	0.066621	-0.006727	0	0.768144	-0.111838	0.768144	-0.275151		-0.006645	0	0.768416	-0.000353599	0.768416	0.000133719	-0.006727	0	0.768144	-0.000616258	0.768144	-0.00151616
-0.006512	4.02898	0.769082	-4.59514	0.769082	-3.09093	-0.006594	8.51464	0.768809	-9.08256	0.768809	-12.9609		-0.006512	0	0.769082	-0.174009	0.769082	0.06731	-0.006594	0	0.768809	-0.115962	0.768809	-0.280231		-0.006512	0	0.769082	-0.000349263	0.769082	0.000135102	-0.006594	0	0.768809	-0.000638982	0.768809	-0.00154415
-0.006379	4.03849	0.769748	-4.59631	0.769748	-3.0835	-0.006461	8.51005	0.769475	-9.0887	0.769475	-12.9707		-0.006379	0	0.769748	-0.17518	0.769748	0.074733	-0.006461	0	0.769475	-0.122108	0.769475	-0.290046		-0.006379	0	0.769748	-0.000351614	0.769748	0.000150001	-0.006461	0	0.769475	-0.000672848	0.769475	-0.00159823
-0.006246	4.04881	0.770413	-4.60023	0.770413	-3.07547	-0.006328	8.50149	0.770141	-9.09614	0.770141	-12.9866		-0.006246	0	0.770413	-0.1791	0.770413	0.082766	-0.006328	0	0.770141	-0.129547	0.770141	-0.305955		-0.006246	0	0.770413	-0.000359482	0.770413	0.000166124	-0.006328	0	0.770141	-0.000713839	0.770141	-0.0016859
-0.006113	4.05947	0.771079	-4.60054	0.771079	-3.07211	-0.006195	8.49031	0.770806	-9.10304	0.770806	-12.9975		-0.006113	0	0.771079	-0.179408	0.771079	0.086124	-0.006195	0	0.770806	-0.136443	0.770806	-0.316879		-0.006113	0	0.771079	-0.0003601	0.771079	0.000172864	-0.006195	0	0.770806	-0.000751838	0.770806	-0.00174609
-0.005979	4.06998	0.771745	-4.60294	0.771745	-3.06992	-0.006062	8.47867	0.771472	-9.10767	0.771472	-13.0055		-0.005979	0	0.771745	-0.181806	0.771745	0.088321	-0.006062	0	0.771472	-0.141078	0.771472	-0.324792		-0.005979	0	0.771745	-0.000364913	0.771745	0.000177274	-0.006062	0	0.771472	-0.000777378	0.771472	-0.00178969
-0.005846	4.08054	0.772411	-4.60671	0.772411	-3.06232	-0.005929	8.46714	0.772138	-9.10925	0.772138	-13.0079		-0.005846	0	0.772411	-0.185571	0.772411	0.095916	-0.005929	0	0.772138	-0.142652	0.772138	-0.327284		-0.005846	0	0.772411	-0.00037247	0.772411	0.000192518	-0.005929	0	0.772138	-0.000786051	0.772138	-0.00180342
-0.005713	4.09116	0.773077	-4.60293	0.773077	-3.06555	-0.005795	8.45562	0.772803	-9.10924	0.772803	-13.009		-0.005713	0	0.773077	-0.181798	0.773077	0.092682	-0.005795	0	0.772803	-0.142644	0.772803	-0.328369		-0.005713	0	0.773077	-0.000364897	0.773077	0.000186027	-0.005795	0	0.772803	-0.000786007	0.772803	-0.0018094
-0.00558	4.10162	0.773743	-4.59905	0.773743	-3.0708	-0.005662	8.44388	0.773469	-9.11111	0.773469	-13.0197		-0.00558	0	0.773743	-0.177913	0.773743	0.087434	-0.005662	0	0.773469	-0.144512	0.773469	-0.339078		-0.00558	0	0.773743	-0.000357099	0.773743	0.000175494	-0.005662	0	0.773469	-0.000796301	0.773469	-0.00186841
-0.005447	4.11116	0.774408	-4.59743	0.774408	-3.07309	-0.005529	8.43427	0.774135	-9.11454	0.774135	-13.0292		-0.005447	0	0.774408	-0.176299	0.774408	0.085147	-0.005529	0	0.774135	-0.147951	0.774135	-0.348584		-0.005447	0	0.774408	-0.00035386	0.774408	0.000170903	-0.005529	0	0.774135	-0.00081525	0.774135	-0.00192079
-0.005314	4.11991	0.775074	-4.60666	0.775074	-3.07246	-0.005396	8.42632	0.7748	-9.11526	0.7748	-13.0282		-0.005314	0	0.775074	-0.185524	0.775074	0.085775	-0.005396	0	0.7748	-0.148665	0.7748	-0.347567		-0.005314	0	0.775074	-0.000372376	0.775074	0.000172164	-0.005396	0	0.7748	-0.000819185	0.7748	-0.00191519
-0.005181	4.12841	0.77574	-4.61009	0.77574	-3.07366	-0.005263	8.41878	0.775466	-9.11201	0.775466	-13.0292		-0.005181	0	0.77574	-0.188956	0.77574	0.084578	-0.005263	0	0.775466	-0.14542	0.775466	-0.348526		-0.005181	0	0.77574	-0.000379264	0.77574	0.000169761	-0.005263	0	0.775466	-0.000801304	0.775466	-0.00192047
-0.005047	4.13665	0.776406	-4.60954	0.776406	-3.08163	-0.00513	8.41135	0.776132	-9.10978	0.776132	-13.0287		-0.005047	0	0.776406	-0.188405	0.776406	0.076606	-0.00513	0	0.776132	-0.143182	0.776132	-0.348018		-0.005047	0	0.776406	-0.000378158	0.776406	0.00015376	-0.00513	0	0.776132	-0.000788972	0.776132	-0.00191767
-0.004914	4.14512	0.777072	-4.60467	0.777072	-3.08293	-0.004997	8.40386	0.776798	-9.10609	0.776798	-13.0248		-0.004914	0	0.777072	-0.183536	0.777072	0.075305	-0.004997	0	0.776798	-0.139497	0.776798	-0.34418		-0.004914	0	0.777072	-0.000368385	0.777072	0.000151149	-0.004997	0	0.776798	-0.000768667	0.776798	-0.00189653
-0.004781	4.15377	0.777737	-4.60227	0.777737	-3.08086	-0.004864	8.39635	0.777463	-9.10011	0.777463	-13.0221		-0.004781	0	0.777737	-0.181139	0.777737	0.077381	-0.004864	0	0.777463	-0.133519	0.777463	-0.341471		-0.004781	0	0.777737	-0.000363574	0.777737	0.000155316	-0.004864	0	0.777463	-0.000735726	0.777463	-0.0018816
-0.004648	4.16214	0.778403	-4.60006	0.778403	-3.07506	-0.00473	8.38892	0.778129	-9.09556	0.778129	-13.025		-0.004648	0	0.778403	-0.17893	0.778403	0.083181	-0.00473	0	0.778129	-0.12897	0.778129	-0.344363		-0.004648	0	0.778403	-0.00035914	0.778403	0.000166957	-0.00473	0	0.778129	-0.00071066	0.778129	-0.00189753
-0.004515	4.16968	0.779069	-4.60012	0.779069	-3.07429	-0.004597	8.38147	0.778795	-9.0972	0.778795	-13.0335		-0.004515	0	0.779069	-0.178985	0.779069	0.083943	-0.004597	0	0.778795	-0.130604	0.778795	-0.352833		-0.004515	0	0.779069	-0.000359251	0.779069	0.000168487	-0.004597	0	0.778795	-0.000719664	0.778795	-0.00194421
-0.004382	4.17604	0.779735	-4.60079	0.779735	-3.07508	-0.004464	8.37436	0.77946	-9.10077	0.77946	-13.04		-0.004382	0	0.779735	-0.179655	0.779735	0.083159	-0.004464	0	0.77946	-0.13418	0.77946	-0.359375		-0.004382	0	0.779735	-0.000360596	0.779735	0.000166913	-0.004464	0	0.77946	-0.000739368	0.77946	-0.00198025
-0.004249	4.18192	0.780401	-4.60166	0.780401	-3.07542	-0.004331	8.36825	0.780126	-9.09727	0.780126	-13.0363		-0.004249	0	0.780401	-0.180525	0.780401	0.082815	-0.004331	0	0.780126	-0.130677	0.780126	-0.355597		-0.004249	0	0.780401	-0.000362342	0.780401	0.000166223	-0.004331	0	0.780126	-0.000720066	0.780126	-0.00195944
-0.004116	4.18773	0.781067	-4.60279	0.781067	-3.06336	-0.004198	8.36242	0.780792	-9.09241	0.780792	-13.0265		-0.004116	0	0.781067	-0.181656	0.781067	0.094875	-0.004198	0	0.780792	-0.12582	0.780792	-0.345876		-0.004116	0	0.781067	-0.000364612	0.781067	0.000190429	-0.004198	0	0.780792	-0.000693303	0.780792	-0.00190587
-0.003982	4.19358	0.781733	-4.59582	0.781733	-3.05251	-0.004065	8.35665	0.781457	-9.09013	0.781457	-13.0204		-0.003982	0	0.781733	-0.174684	0.781733	0.105731	-0.004065	0	0.781457	-0.123532	0.781457	-0.339723		-0.003982	0	0.781733	-0.000350618	0.781733	0.000212219	-0.004065	0	0.781457	-0.000680695	0.781457	-0.00187197
-0.003849	4.19958	0.782398	-4.59248	0.782398	-3.04409	-0.003932	8.35084	0.782123	-9.08842	0.782123	-13.0166		-0.003849	0	0.782398	-0.171343	0.782398	0.114142	-0.003932	0	0.782123	-0.121826	0.782123	-0.335929		-0.003849	0	0.782398	-0.000343912	0.782398	0.000229101	-0.003932	0	0.782123	-0.000671295	0.782123	-0.00185106
-0.003716	4.20551	0.783064	-4.59309	0.783064	-3.03673	-0.003798	8.34508	0.782789	-9.08387	0.782789	-13.0153		-0.003716	0	0.783064	-0.171957	0.783064	0.121511	-0.003798	0	0.782789	-0.117275	0.782789	-0.3346		-0.003716	0	0.783064	-0.000345145	0.783064	0.000243892	-0.003798	0	0.782789	-0.000646217	0.782789	-0.00184374
-0.003583	4.21135	0.78373	-4.59725	0.78373	-3.03395	-0.003665	8.33926	0.783455	-9.08073	0.783455	-13.0145		-0.003583	0	0.78373	-0.176115	0.78373	0.124285	-0.003665	0	0.783455	-0.114138	0.783455	-0.333828		-0.003583	0	0.78373	-0.00035349	0.78373	0.000249459	-0.003665	0	0.783455	-0.000628932	0.783455	-0.00183948
-0.00345	4.21743	0.784396	-4.60229	0.784396	-3.03486	-0.003532	8.33348	0.78412	-9.08172	0.78412	-13.0137		-0.00345	0	0.784396	-0.181151	0.784396	0.12338	-0.003532	0	0.78412	-0.11513	0.78412	-0.333019		-0.00345	0	0.784396	-0.000363598	0.784396	0.000247643	-0.003532	0	0.78412	-0.000634398	0.78412	-0.00183503
-0.003317	4.22361	0.785062	-4.60675	0.785062	-3.03699	-0.003399	8.32466	0.784786	-9.08213	0.784786	-13.0104		-0.003317	0	0.785062	-0.185612	0.785062	0.121252	-0.003399	0	0.784786	-0.115533	0.784786	-0.329746		-0.003317	0	0.785062	-0.000372552	0.785062	0.000243372	-0.003399	0	0.784786	-0.000636618	0.784786	-0.00181699
-0.003184	4.22985	0.785728	-4.60366	0.785728	-3.0383	-0.003266	8.3146	0.785452	-9.0804	0.785452	-13.0056		-0.003184	0	0.785728	-0.182521	0.785728	0.119935	-0.003266	0	0.785452	-0.113808	0.785452	-0.324925		-0.003184	0	0.785728	-0.000366348	0.785728	0.000240728	-0.003266	0	0.785452	-0.000627113	0.785452	-0.00179043
-0.00305	4.23612	0.786393	-4.60499	0.786393	-3.04003	-0.003133	8.30436	0.786117	-9.07978	0.786117	-13.0023		-0.00305	0	0.786393	-0.183858	0.786393	0.11821	-0.003133	0	0.786117	-0.113183	0.786117	-0.321635		-0.00305	0	0.786393	-0.000369032	0.786393	0.000237266	-0.003133	0	0.786117	-0.000623669	0.786117	-0.0017723
-0.002917	4.24234	0.787059	-4.60713	0.787059	-3.04131	-0.003	8.29434	0.786783	-9.08152	0.786783	-13.0026		-0.002917	0	0.787059	-0.185996	0.787059	0.116929	-0.003	0	0.786783	-0.114929	0.786783	-0.321957		-0.002917	0	0.787059	-0.000373323	0.787059	0.000234695	-0.003	0	0.786783	-0.00063329	0.786783	-0.00177407
-0.002784	4.2485	0.787725	-4.60791	0.787725	-3.05555	-0.002866	8.28437	0.787449	-9.08336	0.787449	-13.0074		-0.002784	0	0.787725	-0.186777	0.787725	0.10269	-0.002866	0	0.787449	-0.11677	0.787449	-0.32669		-0.002784	0	0.787725	-0.000374891	0.787725	0.000206115	-0.002866	0	0.787449	-0.000643435	0.787449	-0.00180015
-0.002651	4.25452	0.788391	-4.60763	0.788391	-3.06682	-0.002733	8.27439	0.788114	-9.08542	0.788114	-13.0137		-0.002651	0	0.788391	-0.186492	0.788391	0.091418	-0.002733	0	0.788114	-0.118822	0.788114	-0.333014		-0.002651	0	0.788391	-0.000374319	0.788391	0.00018349	-0.002733	0	0.788114	-0.000654742	0.788114	-0.001835
-0.002518	4.26	0.789057	-4.60541	0.789057	-3.06719	-0.0026	8.26672	0.78878	-9.08886	0.78878	-13.0207		-0.002518	0	0.789057	-0.184279	0.789057	0.091042	-0.0026	0	0.78878	-0.122261	0.78878	-0.340034		-0.002518	0	0.789057	-0.000369877	0.789057	0.000182736	-0.0026	0	0.78878	-0.000673692	0.78878	-0.00187368
-0.002385	4.26506	0.789722	-4.60248	0.789722	-3.06175	-0.002467	8.26219	0.789446	-9.09259	0.789446	-13.0244		-0.002385	0	0.789722	-0.181347	0.789722	0.096483	-0.002467	0	0.789446	-0.125996	0.789446	-0.343687		-0.002385	0	0.789722	-0.000363992	0.789722	0.000193656	-0.002467	0	0.789446	-0.000694272	0.789446	-0.00189381
-0.002252	4.26999	0.790388	-4.59231	0.790388	-3.0544	-0.002334	8.25851	0.790112	-9.09369	0.790112	-13.0214		-0.002252	0	0.790388	-0.171179	0.790388	0.103837	-0.002334	0	0.790112	-0.127096	0.790112	-0.340685		-0.002252	0	0.790388	-0.000343583	0.790388	0.000208417	-0.002334	0	0.790112	-0.000700334	0.790112	-0.00187727
-0.002118	4.27491	0.791054	-4.57926	0.791054	-3.04588	-0.002201	8.25489	0.790777	-9.09283	0.790777	-13.0115		-0.002118	0	0.791054	-0.158121	0.791054	0.112355	-0.002201	0	0.790777	-0.126237	0.790777	-0.330878		-0.002118	0	0.791054	-0.000317374	0.791054	0.000225514	-0.002201	0	0.790777	-0.0006956	0.790777	-0.00182323
-0.001985	4.27987	0.79172	-4.56473	0.79172	-3.03289	-0.002068	8.25128	0.791443	-9.09092	0.791443	-12.9986		-0.001985	0	0.79172	-0.14359	0.79172	0.125344	-0.002068	0	0.791443	-0.12433	0.791443	-0.317974		-0.001985	0	0.79172	-0.000288208	0.79172	0.000251585	-0.002068	0	0.791443	-0.000685092	0.791443	-0.00175212
-0.001852	4.28489	0.792386	-4.54294	0.792386	-3.01744	-0.001934	8.24767	0.792109	-9.08689	0.792109	-12.9875		-0.001852	0	0.792386	-0.121808	0.792386	0.140794	-0.001934	0	0.792109	-0.120299	0.792109	-0.306822		-0.001852	0	0.792386	-0.000244488	0.792386	0.000282596	-0.001934	0	0.792109	-0.00066288	0.792109	-0.00169067
-0.001719	4.28995	0.793052	-4.52513	0.793052	-3.00131	-0.001801	8.24406	0.792774	-9.08263	0.792774	-12.978		-0.001719	0	0.793052	-0.103999	0.793052	0.156923	-0.001801	0	0.792774	-0.116035	0.792774	-0.297375		-0.001719	0	0.793052	-0.000208742	0.793052	0.000314969	-0.001801	0	0.792774	-0.000639385	0.792774	-0.00163862
-0.001586	4.29522	0.793717	-4.51164	0.793717	-2.98426	-0.001668	8.23992	0.79344	-9.08026	0.79344	-12.9708		-0.001586	0	0.793717	-0.090501	0.793717	0.173977	-0.001668	0	0.79344	-0.113662	0.79344	-0.290117		-0.001586	0	0.793717	-0.00018165	0.793717	0.000349199	-0.001668	0	0.79344	-0.000626309	0.79344	-0.00159862
-0.001453	4.30083	0.794383	-4.5014	0.794383	-2.96653	-0.001535	8.23541	0.794106	-9.07927	0.794106	-12.9671		-0.001453	0	0.794383	-0.080265	0.794383	0.191705	-0.001535	0	0.794106	-0.112678	0.794106	-0.286426		-0.001453	0	0.794383	-0.000161104	0.794383	0.000384782	-0.001535	0	0.794106	-0.000620887	0.794106	-0.00157829
-0.00132	4.30652	0.795049	-4.49513	0.795049	-2.95299	-0.001402	8.23089	0.794771	-9.07727	0.794771	-12.9665		-0.00132	0	0.795049	-0.073993	0.795049	0.205244	-0.001402	0	0.794771	-0.110674	0.794771	-0.285792		-0.00132	0	0.795049	-0.000148516	0.795049	0.000411957	-0.001402	0	0.794771	-0.000609844	0.794771	-0.00157479
-0.001186	4.3122	0.795715	-4.48989	0.795715	-2.94439	-0.001269	8.22638	0.795437	-9.07216	0.795437	-12.9677		-0.001186	0	0.795715	-0.068755	0.795715	0.213849	-0.001269	0	0.795437	-0.105569	0.795437	-0.287034		-0.001186	0	0.795715	-0.000138002	0.795715	0.000429228	-0.001269	0	0.795437	-0.000581714	0.795437	-0.00158164
-0.001053	4.31785	0.796381	-4.48513	0.796381	-2.94024	-0.001136	8.22177	0.796103	-9.06346	0.796103	-12.962		-0.001053	0	0.796381	-0.064	0.796381	0.218	-0.001136	0	0.796103	-0.096863	0.796103	-0.281367		-0.001053	0	0.796381	-0.000128458	0.796381	0.00043756	-0.001136	0	0.796103	-0.000533742	0.796103	-0.00155041
-0.00092	4.32345	0.797047	-4.48783	0.797047	-2.9386	-0.001002	8.21733	0.796768	-9.05884	0.796768	-12.9606		-0.00092	0	0.797047	-0.066693	0.797047	0.219635	-0.001002	0	0.796768	-0.092246	0.796768	-0.279885		-0.00092	0	0.797047	-0.000133863	0.797047	0.000440842	-0.001002	0	0.796768	-0.000508301	0.796768	-0.00154224
-0.000787	4.32906	0.797712	-4.49273	0.797712	-2.93999	-0.000869	8.21281	0.797434	-9.0583	0.797434	-12.9666		-0.000787	0	0.797712	-0.071599	0.797712	0.218247	-0.000869	0	0.797434	-0.091708	0.797434	-0.285909		-0.000787	0	0.797712	-0.00014371	0.797712	0.000438056	-0.000869	0	0.797434	-0.000505336	0.797434	-0.00157544
-0.000654	4.33343	0.798378	-4.50055	0.798378	-2.9513	-0.000736	8.20759	0.7981	-9.06166	0.7981	-12.9798		-0.000654	0	0.798378	-0.079415	0.798378	0.206934	-0.000736	0	0.7981	-0.095068	0.7981	-0.299105		-0.000654	0	0.798378	-0.000159398	0.798378	0.000415349	-0.000736	0	0.7981	-0.000523851	0.7981	-0.00164815
-0.000521	4.33705	0.799044	-4.52085	0.799044	-2.96021	-0.000603	8.19947	0.798766	-9.06179	0.798766	-12.9909		-0.000521	0	0.799044	-0.099712	0.799044	0.198029	-0.000603	0	0.798766	-0.095195	0.798766	-0.310255		-0.000521	0	0.799044	-0.000200138	0.799044	0.000397475	-0.000603	0	0.798766	-0.00052455	0.798766	-0.00170959
-0.000388	4.34061	0.79971	-4.53538	0.79971	-2.96553	-0.00047	8.18697	0.799431	-9.05916	0.799431	-12.9971		-0.000388	0	0.79971	-0.114244	0.79971	0.192709	-0.00047	0	0.799431	-0.092567	0.799431	-0.316452		-0.000388	0	0.79971	-0.000229306	0.79971	0.000386797	-0.00047	0	0.799431	-0.000510069	0.799431	-0.00174374
-0.000254	4.34401	0.800376	-4.54373	0.800376	-2.97615	-0.000337	8.17303	0.800097	-9.05627	0.800097	-12.991		-0.000254	0	0.800376	-0.122592	0.800376	0.182085	-0.000337	0	0.800097	-0.089681	0.800097	-0.31033		-0.000254	0	0.800376	-0.000246061	0.800376	0.000365473	-0.000337	0	0.800097	-0.000494167	0.800097	-0.00171
-0.000121	4.34745	0.801042	-4.55724	0.801042	-2.98342	-0.000204	8.15927	0.800763	-9.05769	0.800763	-12.9897		-0.000121	0	0.801042	-0.136108	0.801042	0.174817	-0.000204	0	0.800763	-0.091094	0.800763	-0.309052		-0.000121	0	0.801042	-0.00027319	0.801042	0.000350885	-0.000204	0	0.800763	-0.000501953	0.800763	-0.00170296
1.2e-05	4.3545	0.801707	-4.56526	0.801707	-2.98912	-7e-05	8.14532	0.801428	-9.05921	0.801428	-12.9904		1.2e-05	0	0.801707	-0.144129	0.801707	0.169121	-7e-05	0	0.801428	-0.092613	0.801428	-0.309726		1.2e-05	0	0.801707	-0.000289289	0.801707	0.000339452	-7e-05	0	0.801428	-0.000510323	0.801428	-0.00170667
0.000145	3.02359	0.802373	-4.56872	0.802373	-2.99676	6.3e-05	8.08058	0.802094	-9.06251	0.802094	-12.988		0.000145	0	0.802373	-0.147581	0.802373	0.161477	6.3e-05	0	0.802094	-0.095915	0.802094	-0.307337		0.000145	0	0.802373	-0.000296218	0.802373	0.00032411	6.3e-05	0	0.802094	-0.000528518	0.802094	-0.00169351
0.000278	5.1e-05	0.803039	-4.57063	0.803039	-3.00576	0.000196	1.96889	0.80276	-9.06834	0.80276	-12.9917		0.000278	0	0.803039	-0.149495	0.803039	0.15248	0.000196	0	0.80276	-0.101742	0.80276	-0.311023		0.000278	0	0.803039	-0.00030006	0.803039	0.000306051	0.000196	0	0.80276	-0.000560626	0.80276	-0.00171382
0.000411	0.000705	0.803705	-4.57358	0.803705	-3.01436	0.000329	-0.012442	0.803425	-9.076	0.803425	-12.9965		0.000411	0	0.803705	-0.152443	0.803705	0.143874	0.000329	0	0.803425	-0.109403	0.803425	-0.315793		0.000411	0	0.803705	-0.000305977	0.803705	0.000288778	0.000329	0	0.803425	-0.00060284	0.803425	-0.00174011
0.000544	0.001324	0.804371	-4.57653	0.804371	-3.01529	0.000462	-0.023382	0.804091	-9.08097	0.804091	-12.9987		0.000544	0	0.804371	-0.155393	0.804371	0.142943	0.000462	0	0.804091	-0.114373	0.804091	-0.318012		0.000544	0	0.804371	-0.000311898	0.804371	0.000286909	0.000462	0	0.804091	-0.000630226	0.804091	-0.00175233
0.000678	0.001935	0.805037	-4.5732	0.805037	-3.01392	0.000595	-0.035421	0.804757	-9.08052	0.804757	-12.9969		0.000678	0	0.805037	-0.15206	0.805037	0.144315	0.000595	0	0.804757	-0.113927	0.804757	-0.316191		0.000678	0	0.805037	-0.000305208	0.805037	0.000289663	0.000595	0	0.804757	-0.000627769	0.804757	-0.0017423
0.000811	0.002555	0.805702	-4.56762	0.805702	-3.01521	0.000728	-0.047705	0.805423	-9.08486	0.805423	-12.9943		0.000811	0	0.805702	-0.146488	0.805702	0.143028	0.000728	0	0.805423	-0.118267	0.805423	-0.313656		0.000811	0	0.805702	-0.000294024	0.805702	0.00028708	0.000728	0	0.805423	-0.000651683	0.805423	-0.00172833
0.000944	0.003179	0.806368	-4.5644	0.806368	-3.0214	0.000861	-0.05967	0.806088	-9.09052	0.806088	-12.9943		0.000944	0	0.806368	-0.14326	0.806368	0.13684	0.000861	0	0.806088	-0.123924	0.806088	-0.313626		0.000944	0	0.806368	-0.000287545	0.806368	0.000274659	0.000861	0	0.806088	-0.000682855	0.806088	-0.00172816
0.001077	0.00379	0.807034	-4.56515	0.807034	-3.02429	0.000995	-0.07143	0.806754	-9.09618	0.806754	-12.9976		0.001077	0	0.807034	-0.144013	0.807034	0.133944	0.000995	0	0.806754	-0.129581	0.806754	-0.316925		0.001077	0	0.807034	-0.000289057	0.807034	0.000268847	0.000995	0	0.806754	-0.000714027	0.806754	-0.00174634
0.00121	0.004501	0.8077	-4.5618	0.8077	-3.02387	0.001128	-0.083839	0.80742	-9.09729	0.80742	-12.9972		0.00121	0	0.8077	-0.14066	0.8077	0.134369	0.001128	0	0.80742	-0.1307	0.80742	-0.316503		0.00121	0	0.8077	-0.000282327	0.8077	0.0002697	0.001128	0	0.80742	-0.000720193	0.80742	-0.00174402
0.001343	0.005545	0.808366	-4.55968	0.808366	-3.02135	0.001261	-0.097296	0.808085	-9.09665	0.808085	-12.9988		0.001343	0	0.808366	-0.138544	0.808366	0.136884	0.001261	0	0.808085	-0.130058	0.808085	-0.318111		0.001343	0	0.808366	-0.000278079	0.808366	0.000274748	0.001261	0	0.808085	-0.000716655	0.808085	-0.00175288
0.001476	0.007058	0.809031	-4.5607	0.809031	-3.01803	0.001394	-0.113037	0.808751	-9.09435	0.808751	-12.9969		0.001476	0	0.809031	-0.139566	0.809031	0.140208	0.001394	0	0.808751	-0.12776	0.808751	-0.316229		0.001476	0	0.809031	-0.000280131	0.809031	0.000281419	0.001394	0	0.808751	-0.000703993	0.808751	-0.00174251
0.00161	0.008703	0.809697	-4.56259	0.809697	-3.01296	0.001527	-0.130261	0.809417	-9.09018	0.809417	-12.9886		0.00161	0	0.809697	-0.141451	0.809697	0.145274	0.001527	0	0.809417	-0.123586	0.809417	-0.307933		0.00161	0	0.809697	-0.000283914	0.809697	0.000291588	0.001527	0	0.809417	-0.000680993	0.809417	-0.00169679
0.001743	0.010382	0.810363	-4.56129	0.810363	-3.00866	0.00166	-0.148106	0.810082	-9.08399	0.810082	-12.9777		0.001743	0	0.810363	-0.140159	0.810363	0.149579	0.00166	0	0.810082	-0.117395	0.810082	-0.297057		0.001743	0	0.810363	-0.000281321	0.810363	0.000300228	0.00166	0	0.810082	-0.000646879	0.810082	-0.00163687
0.001876	0.01211	0.811029	-4.5572	0.811029	-3.01159	0.001793	-0.16594	0.810748	-9.07888	0.810748	-12.9726		0.001876	0	0.811029	-0.136065	0.811029	0.14665	0.001793	0	0.810748	-0.11229	0.810748	-0.291923		0.001876	0	0.811029	-0.000273104	0.811029	0.000294349	0.001793	0	0.810748	-0.000618749	0.810748	-0.00160858
0.002009	0.013797	0.811695	-4.55851	0.811695	-3.01426	0.001927	-0.183627	0.811414	-9.07443	0.811414	-12.9677		0.002009	0	0.811695	-0.137372	0.811695	0.143979	0.001927	0	0.811414	-0.107839	0.811414	-0.287069		0.002009	0	0.811695	-0.000275727	0.811695	0.000288988	0.001927	0	0.811414	-0.000594222	0.811414	-0.00158183
[truncated: 19,512 more rows]

## Sheet: Supplementary Fig. 2c
Raw																						Baseline corrected
[truncated: 191 more rows]

## Sheet: Supplementary Fig. 2d
Raw
C1q
[truncated: 72 more rows]
[truncated: 26 more columns]

## Sheet: Supplementary Fig. 5b
Distance_(nm)	Gray_Value	FA		point	Freq	amp
[truncated: 434 more rows]

## Sheet: Supplementary Fig. 7c
Rotation angle:	100 radius	C6 80 radius		Rotation angle:	C1	C6
[truncated: 360 more rows]

[truncated: 2 more sheets: Supplementary Fig. 7b and 10c, Supplementary Fig. 12a]
